# Supplementary material for: Preclinical evaluation of the SARS-CoV-2 Mpro inhibitor RAY1216 shows improved pharmacokinetics compared with nirmatrelvir
Source: Nat Microbiol. 2024 Mar 29;9(4):1075–88. doi: 10.1038/s41564-024-01618-9 (PMC10994847; doi:10.1038/s41564-024-01618-9)
Supplement: Supplementary file 7 — Determination of the molar response coefficient of the fluorescent Dabcyl-EDANS cleavage product. [file 41564_2024_1618_MOESM7_ESM.xlsx]

## Sheet: Supplementary Fig.6a and b
The RFU from the wells of the mixture of substrate and protein									The RFU from the wells of the mixture of substrate and protein									The RFU from the wells of the mixture of substrate and protein
Replicate 1									Replicate 2									Replicate 3
Time(second)	[S]=80uM	[S]=40uM	[S]=20uM	[S]=10uM	[S]=5uM	[S]=2.5uM	[S]=1.25uM		Time(second)	[S]=80uM	[S]=40uM	[S]=20uM	[S]=10uM	[S]=5uM	[S]=2.5uM	[S]=1.25uM		Time(second)	[S]=80uM	[S]=40uM	[S]=20uM	[S]=10uM	[S]=5uM	[S]=2.5uM	[S]=1.25uM
0	1120.03	1046.17	725.068	440.838	244.124	133.228	69.818		0	1048.67	946.844	670.391	405.742	229.161	120.11	66.521		0	744.128	666.09	466.848	278.441	153.355	85.781	54.183
9	1183.33	1099.19	786.838	472.215	254.124	136.826	75.952		9	1101	985.491	710.63	425.49	241.204	131.749	70.336		9	823.466	740.91	519.782	297.837	168.114	98.72	58.163
18	1206.44	1111.53	788.276	482.718	262.549	143.432	74.106		18	1125.11	1008.53	717.455	429.376	241.696	132.623	73.932		18	858.904	763.682	530.538	314.669	179.08	97.871	60.509
27	1278.79	1194.08	831.311	499.761	276.815	149.34	79.454		27	1200.37	1076.51	759.335	464.665	256.117	141.344	76.907		27	923.029	814.585	581.152	340.479	192.371	104.841	63.669
36	1346.56	1230.91	855.405	525.756	284.821	151.596	83.747		36	1259.34	1137.29	814.963	484.062	271.677	142.001	80.068			995.939	895.132	630.871	367.431	200.48	109.467	67.902
45	1415.76	1293.7	909.136	548.707	299.466	160.492	85.558		45	1329.65	1182.17	839.991	509.023	283.064	153.443	83.443		45	1043.78	930.556	646.164	381.38	214.241	118.81	70.89
54	1440.61	1325.85	929.768	562.692	306.383	166.023	88.758		54	1352.82	1218.2	868.24	515.24	290.828	157.641	86.616		54	1071.72	959.899	674.61	399.818	222.452	121.373	72.293
63	1505.42	1386.99	950.981	576.093	306.442	170.459	90.554		63	1428.49	1273.79	898.33	543.186	296.844	162	86.61		63	1159.08	1025.4	716.757	420.667	230.998	125.86	74.038
72	1544.94	1414.63	990.619	596.27	325.154	173.651	90.457		72	1461.79	1301.02	919.727	551.372	308.498	168.506	88.431		72	1170.27	1042.14	736.06	432.795	242.518	127.729	77.158
81	1613.33	1471.02	1027.5	616.799	332.351	178.075	96.39		81	1514.72	1374.87	965.935	565.358	316.615	172.191	92.996		81	1233.69	1123.21	769.037	456.274	248.973	139.479	78.752
90	1680.98	1541.92	1052.15	634.946	348.208	182.941	98.607		90	1575.53	1415.19	990.215	592.325	331.766	186.961	99.453		90	1326.19	1175.44	820.782	484.327	272.716	142.5	84.342
99	1675.85	1520.39	1041.53	632.537	352.937	186.508	97.894		99	1602.87	1416.29	1003.48	592.703	329.535	178.904	95.161		99	1338.09	1187.79	826.382	480.943	271.218	143.231	85.229
108	1787.92	1613.7	1112.65	664.267	357.524	190.915	103.786		108	1689.09	1501.91	1037.44	620.701	346.334	186.515	98.754		108	1400.67	1272.9	877.128	506.065	287.983	151.969	90.325
117	1810.75	1634.13	1123.8	669.194	369.166	195.849	99.711		117	1719.52	1539.58	1075.79	637.027	351.999	189.122	103.122		117	1457.74	1293.36	892	532.485	292.419	151.534	87.448
126	1860.21	1664.45	1152.25	689.914	368.269	198.374	105.067		126	1757.37	1589.85	1108.04	647.453	363.743	188.791	103.883		126	1506.03	1350.23	921.546	542.003	304.93	162.608	92.059
135	1937.94	1726.97	1195.03	697.374	379.58	202.853	112.553		135	1820.87	1639.77	1126.6	674.681	367.771	196.229	104.763		135	1592.19	1404.93	961.587	574.094	318.805	165.44	94.45
144	1966.22	1767.08	1209.3	716.099	394.916	209.295	111.747		144	1873.66	1675.38	1140.78	675.833	376.254	200.894	110.543		144	1610.54	1423.54	963.232	566.936	316.945	169.145	96.323
153	2044.51	1819.13	1233.34	734.666	399.517	211.775	111.526		153	1942.02	1707.86	1199.38	694.555	390.036	206.769	109.159		153	1671.18	1491.06	1022.46	607.484	333.952	176.061	98.379
162	2116.67	1876.72	1273.14	764.528	419.074	223.45	115.556		162	2002.78	1773.22	1215.87	719.96	400.152	213.909	111.947		162	1731.52	1549.07	1059.39	618.527	342.561	178.907	103.28
171	2102.11	1878.66	1268.1	748.076	412.977	215.093	116.258		171	1982.76	1758.42	1215.53	714.924	400.468	210.78	117.18		171	1735.57	1541.54	1059.29	630.13	348.002	178.244	101.382
180	2191.27	1950.38	1295.58	782.647	430.75	228.597	117.856		180	2086.87	1833.08	1258.4	746.195	410.019	215.808	115.731		180	1827.03	1622.57	1107.85	653.439	361.039	179.297	105.409
189	2236.56	1954.06	1333.97	791.361	425.77	230.573	120.898		189	2136.78	1873.45	1277.6	742.261	412.563	216.458	121.068		189	1903.75	1653.02	1115.11	657.844	368.107	186.99	108.376
198	2262.86	1991.1	1347.19	784.691	430.898	230.754	121.213		198	2178.26	1880.7	1288.17	756.877	424.817	221.816	123.988		198	1901.88	1684.14	1123.89	664.435	370.959	191.892	111.647
207	2324.4	2021.3	1380.09	809.568	441.035	234.885	122.883		207	2237.07	1923.39	1328.27	768.191	426.116	225.132	121.048		207	1977.27	1743.91	1171.19	697.811	385.578	201.045	112.694
216	2379.06	2080.99	1391.08	837.822	452.917	237.755	129.482		216	2306.83	1993.24	1350.38	803.15	437.591	229.286	130.373		216	2050.88	1767.01	1211.09	710.036	396.655	203.478	118.078
225	2407.38	2088.87	1408.7	830.994	453.765	238.523	131.844		225	2352.88	2020.04	1352.56	800.419	452.116	237.732	128.244		225	2095.26	1802.42	1210.9	715.641	398.29	203.972	115.798
234	2486.87	2138.21	1423.92	841.551	465.843	246.139	131.379		234	2391.88	2017.84	1389.04	813.063	439.527	236.712	127.06		234	2161.36	1859.47	1234.56	732.941	406.022	208.066	121.326
243	2521.95	2137.1	1425.94	850.309	457.485	244.07	128.714		243	2445.85	2060.68	1395.2	819.832	456.506	241.615	128.798		243	2206.65	1879.66	1261.71	752.423	413.082	209.607	122.802
252	2583.16	2179.29	1462.34	852.173	463.588	249.09	124.202		252	2519.36	2091.53	1417.82	831.866	458.129	244.555	131.144		252	2250.62	1869.81	1255.85	746.973	412.13	211.771	121.815
261	2637.07	2233.11	1472.2	875.027	467.158	255.532	134.55		261	2559.88	2119.92	1437.3	846.245	458.337	244.031	131.964		261	2316.79	1954.06	1301.11	774.338	418.711	218.291	125.289
270	2698.75	2246.51	1510.11	891.647	472.361	250.398	130.302		270	2619.22	2173.19	1456.44	854.984	463.639	249.049	137.427		270	2388.48	1995.93	1331.96	792.82	435.229	224.619	127.127
279	2714.95	2291.12	1507.78	895.215	482.765	256.129	133.274		279	2627.12	2184.42	1467.63	861.386	478.423	247.417	136.362		279	2403.32	1997.83	1346.11	783.209	426.948	221.335	125.731
288	2798.39	2310.2	1530.52	902.094	491.47	262.341	138.563		288	2720.34	2244.13	1510.16	877.864	484.853	257.725	142.247		288	2474.89	2070.58	1364.68	804.088	441.573	222.833	128.729
297	2843.7	2341.93	1556.87	921.652	492.445	260.769	135.413		297	2772.83	2269.96	1509.91	891.633	487.443	254.21	135.093		297	2558.49	2095.75	1386.8	814.078	445.577	226.702	128.819
306	2881.08	2369.48	1547.51	916.115	496.809	267.365	140.209		306	2787.42	2268.34	1517.11	893.944	497.979	262.003	142.549		306	2557.86	2095.38	1381.86	809.887	442.709	233.779	130.864
315	2909.52	2393.76	1574.26	920.793	496.726	262.399	140.008		315	2818.34	2297.3	1528.49	890.905	491.644	264.368	144.057		315	2628.55	2133.58	1422.89	829.573	458.98	238.582	137.335
324	2958.72	2393.17	1575.89	936.055	510.549	272.569	139.462		324	2888.07	2324.98	1553.14	902.363	496.043	261.541	141.258		324	2725.21	2192.02	1436.9	842.947	461.321	238.053	136.383
333	3015.83	2429.9	1601.54	941.122	503.728	268.859	140.062		333	2935.11	2365.39	1558.92	903.899	495.298	265.819	141.212		333	2731.03	2203.89	1434.37	856.774	469.647	238.504	133.319
342	3076.47	2460.76	1629.05	955.242	520.968	270.302	140.695		342	2983.76	2379.95	1583.91	910.299	494.152	265.29	144.227		342	2765.73	2195.97	1451.78	851.931	471.952	237.694	133.948
351	3137.16	2520.94	1633.88	971.39	512.18	284.928	145.269		351	3075.97	2442.65	1625.55	939.752	520.855	280.154	147.287		351	2868.63	2267.04	1487.63	870.081	481.767	244.29	142.126
360	3161.25	2490.24	1654.52	959.545	514.756	277.238	144.966		360	3078.11	2426.12	1606.34	942.252	511.744	269.889	144.177		360	2871.41	2281.94	1487.71	883.651	471.817	243.121	136.743
369	3181.92	2501.07	1647.03	948.467	522.716	279.575	143.848		369	3100.63	2444.11	1615.32	938.251	524.671	271.899	147.183		369	2916.84	2322.98	1503.5	896.186	489.013	250.075	142.351
378	3188.79	2533.97	1649.65	965.352	527.306	280.906	145.97		378	3119.43	2479	1637.88	948.819	527.111	274.689	148.585		378	2915.99	2298.46	1516.02	878.173	485.841	254.344	144.113
387	3238.87	2567.26	1680.89	982.432	526.514	280.753	145.09		387	3170.68	2508.97	1655.11	958.889	524.028	280.043	145.74		387	3049.9	2381.91	1575.3	923.175	502.262	254.447	142.502
396	3310.45	2600.01	1704.09	979.622	528.907	287.592	147.784		396	3225.51	2521.77	1661.4	960.687	531.507	279.443	150.874		396	3030.53	2348.84	1540.49	902.839	498.811	248.622	146.717
405	3338.14	2628.06	1710.69	1006.93	537.781	286.431	152.74		405	3281.96	2569.55	1682.35	976.147	523.657	280.611	153.304		405	3080.19	2387.81	1573.28	917.926	508.367	253.683	145.131
414	3351.45	2621.74	1701.99	996.243	544.921	286.454	148.983		414	3304.64	2565.47	1689.08	971.651	534.172	281.085	151.852		414	3167.7	2436.88	1568.7	913.208	501.935	258.945	146.033
423	3435.25	2653.12	1716.76	1005.58	551.196	288.876	152.915		423	3336.09	2580.37	1699.71	978.735	532.448	278.678	153.086		423	3115.62	2381.96	1565.13	924.924	498.693	256.681	144.03
432	3436.79	2657.1	1720.24	1021.67	545.73	285.8	153.4		432	3388.78	2624.36	1716.59	991.982	550.526	287.066	152.533		432	3255.53	2498.84	1630.08	949.875	523.335	269.812	145.946
441	3441.93	2667.9	1730.61	1013.62	543.218	292.331	152.502		441	3373.53	2629.1	1704.88	985.762	542.177	286.679	154.859		441	3212.26	2468.7	1608.9	942.388	520.25	265.194	149.128
450	3484.01	2685.85	1759.26	1009.98	548.155	295.16	154.829		450	3423.23	2642.86	1719.57	991.315	541.015	296.941	150.297		450	3213.06	2454.78	1603.41	933.771	511.266	260.971	149.045
459	3517.9	2729.18	1766.79	1035.91	556.08	293.5	155.192		459	3452.25	2637.82	1714.97	991.129	541.494	289.74	154.849		459	3311.44	2531.32	1638.31	949.673	530.078	267.609	154.514
468	3600.9	2740.15	1781.89	1046.23	566.212	299.82	156.385		468	3531.77	2694.34	1755.76	1023.02	552.686	297.875	154.684		468	3350.22	2560.37	1649.46	959.2	524.387	274.424	153.88
477	3587.34	2758.79	1781.61	1039.76	553.658	290.399	151.129		477	3552.45	2702.23	1753.53	1013.49	552.869	292.32	155.295		477	3365.91	2549.88	1652.36	953.945	529.904	269.472	154.025
486	3591.88	2732.71	1764.72	1020.53	553.708	292.742	151.423		486	3563.69	2741.61	1773.53	1022.24	549.017	289.61	154.612		486	3391.22	2560.68	1655.94	966.784	521.724	267.573	155.503
495	3624.64	2764	1787.63	1033	558.711	296.249	154.933		495	3562.42	2712.22	1754.52	1003.25	552.364	291.942	162.646		495	3392.96	2567.76	1653.16	966.169	531.466	271.448	152.927
504	3663.62	2793.72	1799.05	1046.1	558.423	300.497	154.75		504	3581.86	2718.47	1763.05	1015.24	560.037	295.09	158.518		504	3447.45	2629.79	1677.53	988.98	536.273	275.718	152.518
513	3685.22	2804.45	1799.66	1049.9	551.549	294.67	155.971		513	3631.26	2775.87	1769.4	1029.35	568.719	298.023	164.712		513	3500.63	2619.38	1687.1	1003.18	537.303	279.213	154.264
522	3717.36	2817.99	1797.56	1031.59	566.266	289.955	156.171		522	3669.69	2783.97	1797.9	1037.18	571.324	297.526	157.983		522	3497.82	2618.76	1683.58	976.693	543.961	271.345	155.379
531	3746.33	2837.83	1802.58	1064.9	576.758	303.074	159.592		531	3711.64	2779.3	1791.27	1032.5	562.495	296.44	163.669		531	3589.52	2684.74	1723.69	999.892	555.698	279.984	159.835
540	3758.75	2832.19	1811.49	1044.21	571.592	303.09	157.45		540	3698.13	2790.44	1792.78	1040.69	562.14	290.858	163.798		540	3613.68	2698.65	1733.9	1019.61	551.585	278.97	164.479
549	3732.18	2840.17	1813.8	1059.93	573.075	303.913	157.237		549	3688.69	2785.78	1792.78	1031.85	567.282	302.402	158.579		549	3588.52	2672.11	1730.45	1009.61	547.025	280.034	160.509
558	3816.41	2850.1	1831.66	1069.98	578.076	312.327	163.707		558	3778.89	2850.68	1793.5	1027.59	563.565	298.84	155.907		558	3601.78	2680.73	1721.68	998.937	547.012	278.777	159.655
567	3813.84	2845.86	1822.26	1054.91	566.885	301.967	151.835		567	3781.6	2808.2	1803.15	1038.12	569.338	296.966	164.477		567	3627.22	2685.19	1739.35	1022.81	544.997	285.641	156.782
576	3853.74	2876.91	1842.03	1070.94	578.96	305.281	161.512		576	3809.49	2836.07	1825.18	1053.08	573.588	299.001	162.806		576	3667.04	2745.36	1780.32	1011.24	550.376	289.568	160.268
585	3830.07	2849.6	1826.72	1057.34	575.059	306.921	162.622		585	3793.03	2819.81	1810.47	1055.04	568.463	298.077	161.738		585	3667.32	2700.2	1723.33	1006.96	541.136	285.607	159.851
594	3886.72	2903.29	1843.81	1073.65	572.83	297.787	161.034		594	3904.68	2889.01	1875.88	1066.91	589.591	302.153	166.576		594	3747.75	2774.84	1785.4	1038.51	556.398	293.067	164.672
603	3930.78	2890.62	1861.11	1071.94	582.565	306.44	157.223		603	3869.11	2872.8	1842.69	1046.68	568.108	306.772	163.191		603	3784.95	2774.65	1778.51	1027.65	557.398	294.4	157.109
612	3916.6	2906.21	1852.3	1064.48	576.928	316.516	162.739		612	3818.78	2851.74	1820.69	1050.03	580.992	301.927	163.452		612	3732.95	2742.89	1777.05	1014.14	550.301	286.8	158.01
621	3912.43	2905.38	1844.22	1064.99	578.144	302.315	161.492		621	3850.02	2858.72	1825.87	1049.6	565.43	303.218	158.474		621	3752.66	2782.62	1767.64	1011.72	557.502	289.666	162.989
630	3975.66	2956.55	1868.17	1080.67	591.6	307.557	160.474		630	3927.74	2929.67	1861.24	1067	581.266	306.481	165.743		630	3824.04	2807.2	1786.8	1039.34	561.584	289.38	161.077
639	3959.22	2948.78	1875.03	1076.25	586.279	314.059	159.121		639	3971.7	2944.08	1867.97	1070.79	580.66	307.855	167.168		639	3863.18	2835.96	1809.83	1043.41	567.152	284.635	164.091
648	4018.57	2962.42	1892.89	1096.42	583.721	309.27	166.935		648	3928.31	2891.3	1849.97	1075.34	589.248	303.851	162.217		648	3834.64	2798.16	1779.81	1031.28	569.147	294.576	165.467
657	4025.82	2977.09	1878.15	1108.74	589.096	316.036	160.615		657	4010.28	2959.5	1876.72	1074.68	586.866	315.032	163.588		657	3905.73	2859.16	1823.2	1052.01	575.408	290.597	162.595
666	4023.77	2937.68	1863.33	1081.18	588.797	304.633	162.185		666	3963.22	2911.31	1850.81	1056.48	578.771	306.371	166.369		666	3848.97	2835.38	1799.01	1040.16	564.953	294.38	162.581
675	4036.34	2987.53	1881.19	1082.14	594.515	307.27	160.44		675	3978.4	2940.72	1865.72	1064.6	581.47	304.4	165.627		675	3884.88	2846.28	1807.48	1041.55	566.025	291.291	162.896
684	4002.68	2969.95	1870.96	1082.27	585.267	310.712	163.531		684	3963.62	2917.53	1846.35	1064.01	588.432	304.983	166.676		684	3902.39	2866.71	1822.29	1055.76	562.485	291.474	166.39
693	4093.02	2998.35	1907.38	1102.34	588.093	310.831	159.282		693	4048.67	2964.58	1896.79	1079.08	593.77	319.607	165.478		693	3970.11	2883.52	1837.33	1065.41	571.574	300.306	169.615
702	4133.72	3023.14	1907.14	1104.86	592.341	305.007	159.901		702	4062.5	2973.72	1878.72	1075.65	592.902	308.459	166.731		702	3964.21	2883.06	1837.59	1044.28	571.607	294.138	164.019
711	4066.76	2994.82	1902.98	1108.85	584.412	310.946	164.067		711	4063.8	2964.6	1861.11	1067.95	583.546	306.739	163.318		711	3936.88	2872.14	1805.98	1051.98	566.523	296.641	164.64
720	4114.57	2995.23	1892.32	1100.58	600.777	315.63	163.763		720	4096.7	2999.81	1893.1	1085.14	596.688	317.257	169.32		720	4034.23	2911.44	1859.29	1076.78	593.312	299.539	171.153
729	4069.21	3004.2	1899.74	1089.22	582.696	314.982	168.235		729	4115.15	2982.98	1907.53	1084.59	592.948	307.016	165.534		729	3947.38	2872.33	1852.32	1051.73	572.697	300.038	167.209
738	4131.31	3023.73	1925.51	1102.89	602.325	313.449	167.41		738	4085.45	2998.53	1894.55	1077.33	593.472	319.54	178.537		738	3967.88	2897.49	1825.78	1066.16	573.805	299.413	167.01
747	4159.09	3019.05	1920.4	1091.72	589.586	309.266	166.264		747	4112.31	3001.68	1906.12	1086.02	578.462	310.266	166.5		747	3994.39	2901.08	1842.47	1043.66	578.023	297.978	164.586
756	4159.86	3042.95	1901.51	1105.71	601.621	316.874	168.088		756	4112.93	3020.97	1921.87	1098.18	600.955	318.066	171.004		756	4018.57	2906.38	1835.59	1073.67	577.912	308.371	162.666
765	4119.51	2988.89	1890.44	1100.69	590.134	315.06	159.978		765	4118.6	2983.95	1893.26	1070.48	594.443	305.903	168.043		765	4001.07	2925.56	1832.49	1060.46	571.26	300.585	163.039
774	4146.9	3002.26	1887.74	1091.39	588.205	310.186	169.781		774	4061.34	2974.94	1904.64	1074.08	589.375	314.927	163.626		774	3989.47	2883.3	1836.85	1047.29	568.183	297.049	165.562
783	4135.78	2993.15	1887.58	1096.97	594.55	310.876	159.903		783	4109.11	2984.38	1879.4	1081.43	588.002	321.96	173.789		783	4060.4	2930.08	1840.76	1064.59	586.768	296.752	167.533
792	4154.03	3026.06	1903.77	1105.11	593.703	308.892	169.631		792	4124.34	2994.26	1894.71	1083.85	594.452	312.932	168.022		792	3999.9	2916.6	1847.77	1070.7	575.776	301.686	167.508
801	4226.61	3076.84	1926.51	1098.45	605.862	320.716	166.395		801	4189.84	3039.74	1912.44	1098.24	595.954	313.085	173.281		801	4090.09	2970.74	1855.17	1070.59	582.653	306.433	167.107
810	4157.16	3011.03	1904.52	1097.94	593.341	318.944	163.936		810	4140	2999.29	1894.77	1083.38	588.611	309.818	166.064		810	4035.39	2942.77	1843.5	1056.6	577.045	302.097	168.92
819	4226.12	3106.6	1924.74	1114.41	602.721	312.132	169.127		819	4219.3	3031.95	1935.98	1103.13	598.035	317.961	168.459		819	4115.08	2975.25	1862.11	1078.82	583.013	304.772	169.426
828	4199.51	3046.8	1911.46	1108.52	608.584	316.055	168.514		828	4186.71	3039.91	1904.07	1083.69	602.745	315.292	167.535		828	4109.65	2951.86	1869.22	1071.05	579.773	297.595	167.773
837	4314.51	3121.78	1939.9	1112.85	605.244	319.195	165.938		837	4240.95	3089.2	1933.65	1094.17	597.255	316.419	170.846		837	4068.93	2938.99	1846.82	1061.78	574.052	295.733	170.533
846	4309.6	3095.08	1979.31	1134.75	611.331	325.354	173.698		846	4260.53	3067.92	1961.34	1114.4	614.644	316.633	171.427		846	4162.27	2986.3	1890.3	1072.4	581.213	308.399	170.549
855	4244.4	3078.5	1911.99	1104.99	605.92	322.194	170.671		855	4203.31	3030.77	1921.11	1098.17	602.767	310.96	168.214		855	4161.33	2998.99	1859.5	1079.18	577.369	303.235	164.435
864	4264.73	3078.96	1929.25	1110.64	602.974	318.578	170.262		864	4235.52	3080.4	1957.61	1134.04	614.987	320.462	175.057		864	4182.3	3018.31	1910.41	1087.45	586.437	311.417	171.804
873	4231.92	3029.86	1914.02	1096.98	598.765	312.966	162.604		873	4171.61	3031.01	1906.02	1082.42	586.837	313.115	169.757		873	4096.03	2933.23	1840.42	1061.58	577.98	295.809	166.106
882	4259.48	3083.37	1924.03	1106.38	606.162	318.955	166.345		882	4253.91	3073.71	1933.19	1112.2	606.264	309.076	167.988		882	4133.89	2988.53	1886.44	1067.04	577.292	303.075	168.557
891	4268.87	3074.86	1938.47	1101.44	603.15	324.011	167.194		891	4248.73	3055.08	1910	1098.14	604.115	311.364	171.886		891	4176.43	2987.99	1890.97	1075.4	591.155	304.123	170.146
900	4345.99	3165.45	1968.22	1133.26	612.173	320.032	173.666		900	4333.48	3127.45	1944.92	1121.82	618.058	320.483	172.807		900	4255.55	3016.2	1915.23	1105.07	588.413	305.683	168.902
909	4218.02	3046.39	1902.79	1107.83	606.547	319.239	172.589		909	4223.46	3040.77	1915.95	1090.08	596.419	314.666	169.918		909	4163.94	2973.09	1868.55	1065.57	577.491	301.811	165.783
918	4257.59	3050.42	1929.38	1113.37	602.316	321.105	170.952		918	4246.88	3061.84	1934.14	1103.08	593.723	317.549	170.542		918	4234.21	3016.38	1892.77	1091.91	595.729	303.388	170.612
927	4289.46	3075.51	1933.33	1109.98	596.184	318.144	167.053		927	4218.75	3039.77	1900.35	1089.51	595.51	312.79	165.58		927	4160.98	2981.39	1881.37	1064.13	582.869	304.776	167.819
936	4283.32	3076.4	1927.25	1102.9	606.042	315.84	164.951		936	4260.2	3067.86	1914.84	1094.24	601.915	314.879	170.977		936	4179.23	3004.01	1897.88	1074.57	579.369	302.104	164.412
945	4344.58	3130.89	1934.43	1110.29	588.104	317.39	172.052		945	4309.77	3090.33	1928.23	1117.71	602.714	313.762	168.963		945	4158.15	2955.53	1874.97	1070.23	590.887	313.753	170.07
954	4298.89	3089.6	1945.54	1116.47	601.663	322.958	166.754		954	4298.83	3083.78	1959.52	1107.69	614.05	323.326	171.261		954	4215.48	3027.24	1901.45	1086.91	593.303	308.387	172.41
963	4323.29	3106.56	1939.01	1112.66	591.978	312.362	165.165		963	4254.7	3071.01	1913.2	1107.81	587.532	313.549	172.748		963	4184.23	2970.11	1873.36	1055.14	580.385	298.56	162.541
972	4326.58	3106.08	1955.3	1113.68	606.345	320.786	166.478		972	4249.35	3065.9	1915.8	1092.36	598.693	313.298	168.025		972	4209.81	3009.34	1889.19	1072.46	582.912	299.812	172.16
981	4345.36	3133.74	1955.63	1119.38	612.655	319.069	170.732		981	4322.78	3115.34	1950.77	1110.45	608.462	321.871	172.906		981	4254.06	3038.54	1895.96	1068.01	585.483	307.191	173.43
990	4299.97	3114.24	1951.23	1119.02	608.578	315.413	167.639		990	4305.95	3117.67	1940.77	1109.17	603.078	321.712	173.939		990	4296.93	3036.36	1907.78	1072.91	592.917	306.648	172.275
999	4383.02	3158.31	1980.45	1137.81	609.073	323.351	173.806		999	4333.69	3110.73	1959.32	1103.95	607.623	313.172	165.065		999	4197.01	2968.06	1868.9	1073.03	582.095	297.618	168.372
1008	4282.41	3056.15	1916.61	1112.56	610.31	324.262	168.053		1008	4273.07	3094.42	1928.99	1105.23	612.074	318.334	171.15		1008	4233.88	3015.62	1895.17	1076.04	582.677	303.406	170.186
1017	4329.93	3091.36	1939.37	1101.91	595.78	323.115	164.621		1017	4320.08	3107.8	1959.05	1104.01	614.489	322.448	167.301		1017	4262.61	3047.28	1902.15	1089.45	588.422	304.648	165.372
1026	4367.8	3104.35	1936.03	1108.32	599.846	326.094	164.932		1026	4305.18	3069.55	1945.76	1105.57	611.026	323.569	169.941		1026	4188.39	2977.33	1863.51	1072.79	572.708	301.864	165.168
1035	4341.04	3109.62	1947.74	1115.09	599.485	320.001	172.588		1035	4289.75	3088.74	1930.19	1102.03	605.913	322.372	172.742		1035	4257.89	3036.02	1909.65	1080.1	596.313	311.329	176.881
1044	4396.54	3141.24	1958	1126.81	601.176	320.216	170.03		1044	4384.84	3149.72	1946.35	1107.24	604.48	322.737	172.737		1044	4275.35	3009.13	1896.11	1088.71	592.459	307.639	169.882
1053	4330.59	3098.6	1926.71	1113.13	598.645	317.492	166.245		1053	4314.49	3086.28	1921.22	1099.02	599.58	318.172	168.455		1053	4196.61	2998.45	1898.25	1076.85	591.966	305.596	166.252
1062	4348.1	3126.81	1945.48	1113.65	600.36	323.434	167.14		1062	4387.84	3159.98	1955.19	1136.43	603.123	323.982	169.764		1062	4288.72	3022.7	1908.81	1090.21	596.427	309.534	170.243
1071	4311.07	3087.17	1926.23	1116.67	596.384	316.274	166.661		1071	4285.2	3082.74	1928.03	1092	602.376	324.424	171.373		1071	4279.13	3030.66	1897.23	1083.76	593.782	306.382	174.042
1080	4381.32	3134.89	1952.25	1119.18	611.878	324.394	165.882		1080	4398.5	3120.41	1955.82	1116.53	607.982	324.725	171.858		1080	4309.27	3077.83	1914.47	1089.56	595.951	305.267	171.36
1089	4376.93	3096.97	1927.53	1111.83	610.369	324.465	166.861		1089	4337.82	3123.64	1961.58	1110.72	595.338	324.568	171.915		1089	4237.35	3044.41	1910.86	1079.12	585.767	313.164	169.014
1098	4354.37	3108.06	1924.48	1118.84	611.032	320.195	167.904		1098	4318.72	3107.75	1943.03	1104.51	598.317	326.075	166.649		1098	4334.05	3090.24	1928.85	1100.08	592.538	307.846	170.212
1107	4364.54	3104.88	1938.43	1113.67	604.484	324.351	171.722		1107	4302.44	3109.37	1932.53	1115.31	606.783	322.385	169.927		1107	4289.25	3033.36	1890.91	1089.29	585.868	308.322	172.912
1116	4375.86	3134.86	1953.77	1125.35	605.423	312.949	170.805		1116	4375.99	3136.59	1954.69	1101.03	598.686	322.49	171.979		1116	4230.73	2989.05	1898.62	1073.66	581.657	304.999	169.075
1125	4401.89	3148.39	1953.46	1134.36	605.002	319.501	170.601		1125	4341.47	3118.09	1950.81	1110.61	597.547	320.841	171.357		1125	4276.06	3021.8	1919.8	1083.32	591.378	304.575	169.527
1134	4404.14	3160.6	1979.91	1125.15	609.718	326.376	175.467		1134	4394.45	3161.83	1975.72	1107.8	606.948	334.061	172.461		1134	4350.28	3069.34	1916.72	1097.87	596.004	314.278	173.394
1143	4395.19	3141.53	1945.37	1125.35	609.24	322.642	166.703		1143	4402.43	3168.73	1958.33	1104.71	609.982	322.392	181.016		1143	4268.96	3025.6	1894.69	1084	589.516	305.513	165.692
1152	4428.68	3153.78	1963.55	1139.13	613.567	331.783	169.634		1152	4379.53	3140.59	1952.54	1114.43	613.741	328.365	169.135		1152	4286.26	3051.62	1917.44	1082.82	588.89	310.927	170.063
1161	4378.37	3108.48	1945.55	1109.71	604.514	318.571	169.222		1161	4335.25	3093.09	1910.6	1092.66	600.868	315.789	175.194		1161	4301.04	3030.43	1911.28	1074.45	593.936	308.028	173.397
1170	4405.79	3103.88	1935.76	1111.1	604.584	318.93	167.777		1170	4358.41	3097.09	1954.65	1098.67	610.597	318.781	171.122		1170	4275.66	3039.16	1892.16	1074.27	593.7	311.134	170.422
1179	4391.03	3135.09	1952.18	1123.68	603.117	325.213	171.658		1179	4448.53	3161.08	1955.44	1119.55	606.748	317.854	173.301		1179	4309.35	3049.74	1930.85	1100.53	584.341	310.173	174.157
1188	4480.24	3179.83	1996.46	1131.56	607.386	320.683	170.853		1188	4431.35	3161.39	1957.87	1118.89	612.605	335.801	170.03		1188	4335.08	3059.39	1918.96	1101.67	601.65	315.887	172.748
1197	4377.05	3114.17	1922.49	1110.78	602.722	317.311	168.521		1197	4366.27	3084.66	1917.72	1090.65	592.082	318.335	171.684		1197	4273.9	3012.71	1880.72	1074.23	587.243	308.515	171.135
The RFU from the wells of the substrate only									The RFU from the wells of the substrate only									The RFU from the wells of the substrate only
Replicate 1									Replicate 2									Replicate 3
Time(second)	[S]=80uM	[S]=40uM	[S]=20uM	[S]=10uM	[S]=5uM	[S]=2.5uM	[S]=1.25uM		Time(second)	[S]=80uM	[S]=40uM	[S]=20uM	[S]=10uM	[S]=5uM	[S]=2.5uM	[S]=1.25uM		Time(second)	[S]=80uM	[S]=40uM	[S]=20uM	[S]=10uM	[S]=5uM	[S]=2.5uM	[S]=1.25uM
0	241.152	204.326	127.518	75.83	49.384	28.463	21.428		0	242.17	197.94	131.258	79.413	46.502	29.407	19.676		0	240.083	198.799	131.732	77.625	50.493	30.138	20.029
9	246.072	197.209	129.102	75.697	46.359	27.514	19.571		9	246.945	201.349	134.799	80.935	46.927	30.552	19.58		9	246.431	202.849	130.171	81.374	48.548	29.118	20.017
18	246.36	196.404	127.948	74.44	44.466	27.127	18.717		18	235.031	201.491	130.661	79.604	44.969	29.149	19.313		18	234.973	196.986	128.152	78.135	46.772	29.29	19.978
27	238.595	198.061	129.225	79.162	47.765	28.347	19.234		27	237.658	198.797	131.504	81.42	44.544	29.474	19.789		27	242.292	199.719	130.296	79.992	45.745	29.46	20.254
36	243.002	195.998	129.534	75.796	45.89	27.778	18.765		36	241.826	203.469	135.788	79.674	46.981	29.555	20.534		36	240.96	198.69	134.324	80.717	49.819	31.507	19.334
45	239.869	200.886	125.748	76.157	46.232	29.313	19.701		45	239.125	208.932	130.841	82.277	47.087	29.7	19.574		45	241.458	206.672	137.382	77.785	46.249	29.655	20.326
54	244.002	199.036	124.677	75.7	44.872	26.124	18.397		54	233.504	201.624	132.314	76.709	47.37	28.234	19.2		54	240.56	193.34	136.612	77.847	46.131	29.592	20.236
63	240.007	200.008	128.024	75.901	43.786	31.095	17.603		63	241.531	199.312	131.819	76.581	47.071	27.693	19.623		63	239.937	197.232	134.276	79.505	44.765	29.724	20.409
72	245.11	204.302	127.621	76.108	44.098	27.363	18.685		72	237.712	196.965	125.616	79.17	43.112	27.973	19.457		72	238.808	195.101	131.13	77.197	48.001	31.363	19.377
81	235.04	194.113	124.554	76.638	44.671	28.477	20.056		81	234.285	201.718	127.1	78.129	47.693	27.288	19.517		81	239.316	196.319	128.496	78.37	45.151	29.541	17.593
90	234.288	202.568	128.931	77.863	45.924	27.023	18.146		90	239.412	195.047	131.697	80.466	48.429	28.212	19.17		90	242.745	196.768	131.361	78.42	48.453	26.874	20.581
99	241.457	200.529	128.657	76.957	45.32	27.558	18.919		99	238.118	197.073	131.128	77.184	49.023	29.262	18.465		99	242.807	189.667	130.283	77.408	46.607	31.377	19.491
108	242.055	193.95	126.544	75.946	45.844	28.719	18.97		108	232.881	204.95	132.732	77.13	45.591	28.617	21.038		108	238.311	204.229	133.198	79.786	48.328	31.386	18.715
117	237.321	198.803	126.088	75.62	44.161	28.523	18.644		117	235.063	196.204	129.958	77.712	46.079	27.106	18.12		117	236.399	193.149	131.931	78.995	46.863	29.75	19.775
126	240.331	195.078	127.45	77.198	44.409	26.98	18.173		126	240.513	202.388	130.004	79.408	45.871	29.416	19.316		126	238.533	194.058	130.203	77.735	45.651	29.809	19.548
135	243.387	195.059	128.168	73.986	44.042	29.812	19.536		135	243.992	203.125	128.242	77.046	45.658	29.908	18.342		135	244.322	194.393	130.048	79.162	48.174	27.813	18.518
144	244.594	196.591	129.18	76.879	44.755	26.655	19.18		144	238.961	200.117	129.349	80.148	45.871	27.565	19.976		144	240.25	190.595	136.347	81.418	48.055	29.402	20.96
153	238.003	195.645	125.054	73.711	46.229	28.651	17.885		153	234.602	198.928	132.16	75.153	45.477	28.497	19.409		153	240.848	196.976	129.473	79.071	45.223	30.188	19.943
162	239.395	196.162	127.027	77.408	44.967	24.993	19.886		162	238.334	199.591	131.703	76.652	46.449	29.928	18.402		162	241.855	200.358	131.621	78.719	47.111	29.71	18.484
171	237.864	195.416	130.42	72.048	45.317	28.558	19.123		171	238.07	194.258	128.716	78.779	45.738	27.928	17.693		171	238.345	196.555	130.486	76.751	47.254	27.68	18.573
180	240.1	194.458	127.234	74.013	46.102	28.522	18.65		180	236.725	196.894	130.587	80.81	45.859	27.56	19.892		180	243.882	196.983	128.679	79.318	46.411	28.881	19.728
189	236.67	201.564	127.102	74.202	47.291	26.883	17.783		189	248.155	198.338	131.125	77.747	46.67	27.755	19.491		189	244.228	197.885	133.342	79.727	46.235	30.262	19.14
198	240.062	195.5	127.554	77.102	44.852	25.287	18.724		198	230.248	198.175	127.025	76.715	46.88	28.265	19.857		198	237.411	201.251	127.817	77.902	48.792	28.865	18.773
207	241.832	197.221	128.682	76.722	45.602	29.032	18.846		207	240.038	206.277	133.027	79.372	47.264	27.618	18.087		207	242.429	198.674	131.296	79.972	47.655	30.173	20.177
216	243.352	200.221	124.367	74.073	44.634	26.253	18.657		216	237.287	199.507	135.795	80.094	44.782	26.59	19.448		216	241.955	197.974	133.476	81.123	46.392	29.848	19.763
225	235.182	196.174	123.609	72.067	45.181	29.483	18.782		225	235.867	201.127	134.087	78.583	45.18	29.894	19.204		225	243.286	202.691	131.498	78.234	48.077	28.701	18.781
234	243.149	203.179	127.373	75.364	45.602	27.546	18.142		234	233.589	203.188	129.01	76.493	46.533	28.475	19.111		234	235.541	198.938	133.004	79.398	47.992	27.501	18.104
243	240.29	199.289	126.416	74.793	42.9	26.029	18.762		243	241.733	203.886	130.979	74.976	45.315	30.953	18.004		243	237.952	196.767	129.064	76.793	48.847	31.709	18.067
252	237.312	197.09	124.167	74.528	46.488	26.892	18.312		252	239.107	199.552	128.682	77.968	43.54	29.423	18.776		252	240.974	189.708	130.792	78.934	44.559	29.55	19.622
261	239.178	189.614	128.455	76.07	44.743	28.595	17.714		261	239.401	196.799	130.585	79.165	45.756	29.766	19.185		261	233.776	193.714	135.777	76.629	48.069	27.449	17.765
270	240.686	192.949	125.13	76.803	42.889	26.619	19.849		270	241.848	201.67	127.447	77.012	47.635	29.487	19.753		270	232.472	196.499	129.722	77.786	46.653	28.855	19.095
279	240.07	191.134	122.893	75.683	46.012	26.246	18.38		279	237.549	195.338	126.332	74.196	46.758	27.951	19.256		279	243.945	194.823	129.141	75.67	46.528	28.762	18.982
288	237.39	199.975	125.605	75.059	43.359	28.285	18.772		288	244.107	200.449	131.329	75.115	47.497	30.568	19.903		288	246.54	199.205	129.52	82.612	46.682	30.428	18.909
297	240.869	194.966	127.101	74.442	44.746	28.119	20.466		297	239.643	195.169	127.533	77.8	45.671	27.922	19.536		297	236.824	193.42	130.177	78.161	45.406	27.773	19.765
306	237.146	196.754	129.506	76.534	46.298	27.987	18.009		306	241.137	194.065	129.398	76.574	45.126	27.87	18.215		306	238.016	193.876	128.812	77.633	48.947	28.564	19.332
315	238.8	192.654	125.338	76.03	45.568	27.342	19.368		315	234.337	201.536	130.298	78.21	45.174	25.469	18.284		315	241.762	197.774	132.401	81.518	47.66	29.62	19
324	247.125	195.44	125.297	77.859	44.587	27.974	18.218		324	237.715	197.336	129.981	76.058	46.757	26.806	18.242		324	237.699	198.348	128.925	80.089	48.155	29.103	19.336
333	241.375	193.129	130.322	74.795	45.753	29.398	20.091		333	239.37	195.497	130.238	77.908	45.175	28.206	18.208		333	239.829	195.511	131.033	78.573	45.456	27.314	19.677
342	239.654	202.441	128.363	75.581	44.189	27.664	19.423		342	232.246	196.395	128.409	76.837	46.363	29.749	20.596		342	240.54	189.444	131.219	80.491	48.615	29.546	17.59
351	237.582	196.071	124.086	74.973	45.413	25.83	19.277		351	248.702	204.548	130.507	80.382	44.468	29.032	19.092		351	245.693	203.534	128.771	77.961	48.887	30.642	19.509
360	244.41	193.158	123.914	71.633	42.633	26.375	19.606		360	239.548	196.444	128.752	74.565	47.34	28.306	19.388		360	238.879	192.643	129.818	80.161	46.89	30.333	18.679
369	236.455	193.501	124.328	75.816	44.361	26.692	18.543		369	239.058	196.225	129.834	76.412	45.907	27.876	18.365		369	237.588	194.132	129.985	81.311	47.243	29.091	18.745
378	237.656	202.234	127.083	75.228	44.738	27.538	18.759		378	234.486	191.884	129.735	73.579	44.333	28.609	17.913		378	239.109	194.551	129.683	74.272	46.051	30.094	19.794
387	237.472	197.02	125.585	75.012	44.574	27.932	18.962		387	243.578	203.071	137.421	77.985	46.155	28.822	18.468		387	241.852	196.612	128.731	79.802	47.62	30.14	19.587
396	237.709	196.523	125.761	73.661	46.9	26.601	17.596		396	234.414	203.646	125.724	81.285	45.074	31.273	20.2		396	238.389	196.383	130.164	80.774	47.665	27.806	18.91
405	238.894	194.827	126.787	75.114	42.574	25.968	19.287		405	243.029	200.972	126.992	76.187	43.108	27.96	18.134		405	238.784	191.963	130.619	75.476	48.116	32.71	19.172
414	242.368	195.916	127.848	73.995	45.078	29.017	18.13		414	241.955	195.411	133.884	76.899	43.82	29.025	19.699		414	246.769	202.52	128.731	79.531	47.725	28.605	21.337
423	240.461	195.912	126.24	75.072	43.007	26.314	18.837		423	242.3	197.413	130.749	78.239	45.163	27.491	18.431		423	241.106	198.313	132.655	77.549	48.968	29.814	17.725
432	240.369	196.095	127.453	74.61	46.557	26.415	19.199		432	237.941	196.128	128.486	77.445	45.465	28.653	19.523		432	240.298	194.098	130.5	76.917	45.01	29.01	18.281
441	240.525	199.603	121.86	74.24	44.919	28.014	17.685		441	241.697	193.862	128.186	76.298	46.203	28.709	19.935		441	239.544	192.503	130.375	74.842	49.339	30.039	18.134
450	239.521	194.987	125.649	71.583	43.73	27.619	17.865		450	232.348	194.695	124.938	77.664	43.064	29.943	18.881		450	243.939	193.166	130.308	75.915	44.087	27.723	17.197
459	241.656	191.976	127.517	72.483	42.827	26.868	18.66		459	236.951	198.373	125.947	73.913	44.11	26.802	17.362		459	238.738	190.247	128.993	79.949	46.458	30.541	19.019
468	241.439	194.162	126.791	75.283	43.448	26.041	19.378		468	240.56	197.811	127.157	74.749	46.227	29.676	20.042		468	246.158	195.885	128.128	75.446	43.931	29.844	18.165
477	239.283	193.841	122.892	73.763	45.205	29	17.001		477	242.939	200.271	122.635	74.097	41.781	27.514	19.69		477	244.072	193.626	130.02	73.103	47.183	30.451	17.921
486	240.768	197.481	123.253	77.007	43.374	25.772	18.648		486	243.757	197.854	129.486	76.977	47.125	27.965	19.307		486	242.563	197.22	130.679	78.349	47.925	26.818	16.888
495	244.525	192.831	126.201	71.887	45.171	26.844	18.312		495	242.048	196.708	130.076	75.104	44.931	29.341	18.831		495	238.577	196.777	128.561	77.294	47.845	27.307	18.694
504	237.62	194.312	126.388	73.038	43.543	27.398	19.01		504	240.906	201.368	130.053	76.697	48.338	28.303	18.064		504	240.1	192.206	135.861	79.203	46.33	28.924	17.933
513	248.346	195.919	125.02	72.707	41.01	29.47	19.187		513	241.917	193.012	129.145	80.981	45.51	26.87	17.599		513	243.392	198.12	127.835	76.701	48.297	29.75	16.753
522	242.413	193.188	127.083	71.505	45.496	26.159	19.359		522	238.233	197.725	124.771	73.223	44.565	28.043	20.676		522	239.494	192.564	130.164	74.664	45.339	30.126	19.445
531	244.016	194.449	124.457	76.565	43.787	25.667	18.846		531	236.387	200.243	131.419	77.297	44.382	29.255	17.999		531	248.788	195.096	131.026	77.762	47.536	28.719	19.613
540	244.63	196.956	125.654	73.519	45.518	28.077	18.945		540	244.226	197.363	129.218	80.46	46.626	30.12	20.028		540	241.577	192.603	127.242	78.37	45.953	27.921	18.854
549	242.674	192.086	126.688	74.073	43.234	27.742	18.053		549	240.161	198.123	129.851	75.156	45.8	27.435	19.03		549	239.554	191.805	130.685	75.55	46.594	30.223	19.958
558	245.347	201.723	124.812	71.643	42.815	27.033	18.461		558	237.128	193.203	122.036	78.375	44.079	28.66	18.366		558	241.21	197.328	127.907	77.43	47.508	27.992	19.001
567	239.602	190.207	120.644	75.328	41.156	27.064	18.413		567	233.957	196.224	127.129	77.053	43.334	26.58	18.818		567	241.837	190.075	123.493	75.238	47.11	27.301	17.593
576	244.237	191.457	123.991	73.026	41.628	26.585	18.391		576	243.65	198.314	132.086	79.652	45.167	29.387	20.039		576	245.561	192.096	131.385	77.901	45.018	29.029	20.214
585	244.11	194.796	131.118	71.891	43.759	27.623	18.257		585	244.472	194.785	127.429	74.527	48.533	28.165	19.05		585	235.848	189.932	129.131	75.351	45.333	30.553	16.915
594	243.18	192.1	126.291	74.896	45.588	27.378	19.587		594	233.563	195.511	130.438	77.087	44.051	28.868	17.424		594	232.956	200.614	130.938	77.049	46.277	27.154	21.31
603	235.372	192.342	128.649	73.747	44.339	25.578	17.001		603	238.432	195.086	131.713	76.544	44.81	29.372	17.915		603	240.837	190.983	132.566	77.415	46.068	29.694	20.934
612	243.612	195.006	123.953	73.355	45.354	26.364	18.289		612	244.618	187.248	131.224	77.766	46.207	29.518	19.69		612	248.512	198.24	129.026	77.076	44.697	29.728	18.548
621	249.021	198.747	124.483	72.543	43.433	26.625	18.042		621	238.662	198.374	120.295	75.841	43.387	27.829	17.655		621	240.446	191.791	129.396	74.55	45.67	29.268	19.61
630	245.674	195.854	126.825	76.142	45.177	28.424	17.12		630	240.616	199.706	126.418	79.246	46.118	28.469	19.435		630	245.461	198.228	132.188	75.617	46.652	27.65	20.021
639	242.264	198.557	123.095	73.55	43.684	28.011	18.321		639	238.505	200.019	129.449	75.357	46.137	27.658	18.44		639	240.652	193.576	127.269	75.603	45.849	28.167	19.065
648	242.046	191.679	127.817	75.309	44.41	27.799	17.523		648	243.124	187.312	124.829	72.039	42.008	28.259	18.926		648	242.66	195.372	125.693	76.911	46.039	27.047	19.851
657	243.697	197.258	121.562	74.956	41.533	25.485	19.085		657	246.798	205.395	129.715	73.936	44.946	27.322	20.966		657	244.366	203.083	134.536	83.278	43.803	27.664	17.673
666	241.317	191.364	122.272	74.536	41.272	25.301	18.157		666	242.508	197.595	128.737	78.16	44.833	27.985	17.157		666	241.33	191.891	126.799	73.195	45.728	29.163	18.452
675	245.848	198.627	120.099	73.868	44.076	27.182	17.716		675	244.28	192.32	134.747	76.876	45.357	28.187	18.233		675	244.299	193.489	132.209	74.906	46.858	27.624	19.604
684	241.987	191.885	125.641	70.435	42.65	28.471	18.49		684	240.701	193.077	127.306	73.906	43.029	26.687	19.136		684	239.879	192.027	131.564	74.429	44.488	28.42	18.806
693	247.558	195.845	124.308	71.709	42.964	26.025	19.437		693	247.014	200.604	126.903	76.325	44.436	29.663	16.852		693	245.741	194.074	126.995	80.529	49.486	29.411	19.536
702	245.269	192.002	125.988	74.301	42.28	26.882	18.43		702	244.085	195.445	130.142	73.263	43.336	26.948	19.607		702	244.695	189.388	129.137	77.965	45.148	27.858	18.926
711	247.345	198.889	125.185	71.266	44.473	27.34	17.067		711	241.691	193.648	125.626	76.857	44.751	29.68	17.852		711	245.871	197.721	125.228	74.116	46.484	28.866	19.103
720	244.816	194.483	124.644	73.141	43.645	25.388	18.424		720	241.59	195.136	127.301	80.392	45.296	30.071	20.075		720	245.511	189.931	129.899	76.461	46.147	28.174	19.645
729	237.658	195.842	122.833	70.669	43.831	27.292	17.18		729	243.114	190.757	130.1	74.593	46.619	27.096	18.578		729	247.697	193.054	124.499	73.958	45.941	27.115	19.066
738	247.004	189.759	125.757	74.173	44.794	27.629	19.142		738	243.375	190.786	126.019	75.311	43.752	26.717	19.219		738	242.339	196.715	124.471	71.872	45.742	26.789	18.384
747	245.071	193.46	125.509	74.39	43.686	26.714	20.08		747	243.189	192.854	128.261	75.072	45.191	24.72	18.171		747	243.709	198.861	123.928	77.321	47.214	28.353	19.258
756	244.618	197.287	123.996	73.803	42.851	27.153	17.615		756	241.761	195.364	128.963	73.727	45.18	27.343	19.362		756	243.237	195.137	130.771	77.719	47.814	28.551	20.289
765	247.821	195.689	123.452	72.29	44.16	27.618	19.324		765	237.786	196.091	129.973	77.283	42.872	24.795	18.011		765	241.126	192.587	126.116	75.548	46.827	27.829	18.027
774	245.959	194.508	125.873	72.664	42.783	26.281	19.09		774	245.222	194.33	128.006	75.267	44.599	28.607	19.603		774	240.303	194.418	130.504	78.622	46.431	28.686	18.378
783	247.777	193.573	120.749	72.446	41.771	26.045	18.758		783	243.319	192.66	129.477	76.959	45.454	28.522	17.864		783	243.37	194.079	126.28	75.959	46.701	28.843	19.031
792	246.327	192.684	125.663	72.775	44.871	28.346	18.343		792	241.682	193.278	131.802	75.056	45.894	29.135	19.225		792	244.137	197.123	130.621	73.204	45.307	27.903	20.161
801	247.792	194.171	124.106	70.954	42.922	27.182	16.992		801	244.663	196.39	129.461	73.857	43.564	30.133	17.746		801	253.478	196.177	130.475	76.907	49.264	29.425	19.703
810	248.197	194.683	127.988	71.216	41.901	27.256	18.206		810	242.882	191.766	125.98	77.557	42.763	27.756	19.123		810	246.673	190.958	128.869	76.476	45.859	26.982	17.664
819	245.618	189.523	122.419	75.018	46.681	25.927	19.331		819	244.666	189.591	125.279	80.366	44.035	25.454	17.639		819	241.769	191.897	127.818	77.821	44.899	29.86	17.556
828	244.455	188.426	123.647	71.584	44.522	27.006	18.993		828	238.949	193.673	124.535	73.828	44.507	29.125	18.814		828	245.671	195.319	131.974	75.49	44.327	28.822	19.861
837	245.311	192.708	126.083	72.615	43.709	26.68	17.952		837	242.889	193.029	128.612	79.271	40.915	27.815	17.814		837	241.476	192.755	124.258	75.975	45.791	28.96	19.38
846	248.786	192.176	123.332	74.212	42.608	26.514	17.643		846	248.156	202.017	127.528	75.892	43.685	27.094	19.539		846	250.307	197.485	127.636	75.385	46.799	29.872	20.037
855	243.7	190.743	124.194	75.042	42.405	23.943	18.702		855	240.928	195.514	129.781	78.093	43.319	27.326	17.751		855	246.687	198.102	125.655	74.047	45.752	27.376	17.116
864	246.403	191.236	123.899	70.29	43.942	29.257	17.566		864	245.188	196.137	127.738	77.846	42.745	28.275	18.31		864	251.063	194.05	131.376	80.402	48.358	29.335	19.952
873	240.755	186.911	130.172	73.725	43.241	26.949	18.109		873	242.664	195.291	130.963	74.5	45.381	27.635	18.364		873	248.806	192.772	122.706	76.415	46.543	27.821	17.944
882	247.578	193.512	123.601	75.447	44.17	26.425	17.754		882	239.847	192.608	124.367	78.186	43.713	27.069	19.041		882	245.211	195.778	128.518	76.378	46.506	27.555	18.565
891	235.658	191.411	123.11	73.048	43.131	27.693	18.083		891	239.896	192.207	124.379	75.705	44.725	28.076	16.935		891	249.515	188.042	126.289	74.974	46.644	28.965	18.266
900	244.092	191.889	131.135	72.195	43.785	27.777	17.345		900	242.901	195.647	129.857	76.376	45.956	28.817	18.311		900	246.626	196.961	126.68	77.93	46.981	26.362	17.995
909	241.364	189.892	126.163	72.408	43.611	26.617	17.753		909	239.23	194.236	123.743	74.513	42.891	27.447	18.123		909	242.695	193.885	122.787	75.508	45.009	27.588	17.119
918	241.315	193.027	123.302	68.16	41.856	27.397	16.983		918	244.135	195.638	127.194	76.504	43.532	26.802	17.627		918	243.1	192.904	128.372	73.244	47.277	28.985	18.778
927	243.139	188.535	122.323	71.899	44.764	28.228	18.266		927	244.424	192.936	127.473	78.264	44.583	28.096	19.308		927	238.202	187.219	128.695	73.279	46.694	27.592	18.484
936	246.883	192.925	123.093	76.85	44.829	27.435	16.844		936	242.412	196.339	124.65	77.566	45.065	25.81	18.348		936	244.144	191.476	130.098	78.681	45.844	28.031	18.487
945	237.978	186.906	119.114	69.936	43.332	25.633	18.824		945	246.642	194.239	126.576	75.445	46.315	27.26	18.964		945	239.795	187.466	124.917	74.807	44.332	27.22	19.071
954	242.029	192.402	123.467	74.865	46.112	28.62	17.885		954	242.394	193.972	124.162	74.141	43.803	29.091	18.034		954	250.501	194.807	127.193	75.869	45.207	27.192	17.893
963	246.187	186.792	126.657	70.716	43.8	27.234	17.89		963	240.709	197.586	127.2	75.467	42.486	26.384	17.671		963	243.084	191.417	124.612	76.628	45.961	28.569	18.569
972	244.883	191.907	126.104	73.268	45.533	27.008	17.609		972	240.139	194.659	128.062	76.598	43.946	27.699	20.391		972	240.182	190.528	121.228	73.317	44.282	28.566	18.422
981	241.943	196.235	124.081	70.363	43.023	26.572	17.542		981	249.449	196.845	128.48	78.351	43.574	28.12	17.873		981	249.625	194.351	127.25	75.802	46.139	28.96	18.593
990	242.516	195.584	124.967	73.165	42.096	26.407	18.375		990	238.989	190.022	130.978	73.633	44.607	27.656	20.904		990	243.727	195.385	129.031	73.378	47.588	27.507	18.077
999	245.731	191.018	128.2	74.273	43.704	27.218	18.187		999	241.315	198.959	129.689	78.751	45.142	27.148	17.869		999	247.594	193.457	126.524	75.391	45.899	27.257	18.126
1008	248.021	192.772	123.62	74.311	42.705	24.674	19.02		1008	240.802	194.265	127.653	74.816	45.76	26.169	19.086		1008	250.006	198.043	131.319	75.354	48.101	29.9	19.034
1017	244.893	194.138	127.013	71.081	42.957	26.193	17.441		1017	244.044	191.617	126.134	75.576	43.924	27.43	18.735		1017	245.449	191.834	126.514	75.105	46.806	28.09	20.112
1026	248.184	190.695	119.92	71.049	41.505	29.231	18.016		1026	247.236	190.989	127.16	75.982	45.563	27.846	19.649		1026	243.475	191.175	132.466	76.004	43.128	27.534	18.66
1035	250.887	194.026	117.818	73.809	44.023	26.965	17.426		1035	246.148	195.423	126.282	75.283	43.2	27.649	17.241		1035	245.239	195.918	127.488	75.935	44.979	27.577	17.096
1044	244.535	191.902	124.674	72.425	43.101	28.66	18.184		1044	242.669	188.784	126.624	77.671	42.645	27.624	18.138		1044	247.532	192.507	130.699	73.5	44.083	29.001	18.623
1053	238.667	192.181	126.274	72.098	42.312	28.972	17.842		1053	245.182	190.636	125.694	71.262	43.018	28.006	17.724		1053	245.538	186.938	124.946	77.175	44.095	26.57	18.929
1062	241.712	193.995	124.65	71.97	42.034	27.779	18.209		1062	239.045	194.227	123.789	76.49	44.262	27.732	17.821		1062	245.263	192.681	128.199	76.868	47.022	27.397	18.171
1071	236.601	189.677	121.288	70.977	44.231	28.255	17.903		1071	241.497	190.867	124.048	77.353	41.751	27.512	18.067		1071	246.245	187.793	126.024	73.825	46.489	26.681	19.379
1080	240.538	189.784	124.387	70.252	43.792	27.292	16.092		1080	246.959	191.204	125.697	75.996	43.884	29.93	18.883		1080	249.611	194.9	125.438	76.724	44.266	28.302	19.451
1089	244.945	192.51	124.334	72.211	44.236	26.178	17.902		1089	238.078	194.417	121.561	75.789	44.371	26.472	17.145		1089	246.216	193.262	126.188	73.987	45.23	27.785	18.611
1098	238.878	191.759	121.804	74.926	42.357	27.619	18.354		1098	240.78	189.759	125.752	75.468	43.21	28.449	18.5		1098	242.718	195.548	122.428	74.299	45.604	29.066	18.156
1107	238.059	191.402	117.928	69.243	44.238	25.494	17.173		1107	243.006	195.828	132.096	74.592	40.446	26.899	19.27		1107	252.772	196.146	131.307	80.23	47.966	27.507	17.837
1116	239.653	193.386	122.991	73.696	42.961	27.571	17.178		1116	243.801	193.193	129.182	72.589	44.708	27.514	16.797		1116	245.521	192.4	126.479	77.379	43.71	29.131	16.954
1125	242.854	192.611	121.112	75.228	42.489	26.689	17.527		1125	238.533	194.104	123.852	76.33	45.76	27.041	18.045		1125	248.26	195.794	128.515	76.578	45.893	28.904	18.449
1134	242.461	189.445	123.551	73.73	42.157	26.323	17.369		1134	249.036	196.887	127.554	77.553	43.724	27.301	18.493		1134	247.862	197.322	126.241	75.537	47.51	29.142	19.36
1143	249.922	190.621	119.688	75.661	44.003	27.467	17.25		1143	234.8	190.793	126.907	76.461	43.157	26.97	17.963		1143	248.265	186.689	126.517	73.167	45.408	29.424	18.638
1152	247.852	191.179	124.08	73.229	43.591	28.582	18.4		1152	237.841	192.351	129.518	78.804	42.361	26.928	18.821		1152	239.586	194.023	128.115	77.458	48.228	27.859	18.859
1161	241.047	190.856	121.696	74.1	44.18	26.451	17.424		1161	244.778	191.994	125.688	74.809	42.655	27.544	15.969		1161	242.197	191.872	126.191	77.164	45.866	28.928	17.941
1170	239.275	190.591	124.211	73.589	43.1	25.821	16.637		1170	244.16	194.447	123.447	74.289	44.817	26.898	17.343		1170	240.013	190.328	126.181	76.743	45.404	30.197	17.652
1179	241.458	191.068	120.114	73.261	42.36	29.256	18.47		1179	244.198	199.152	128.803	75.391	43.385	28.763	17.602		1179	253.841	191.013	127.652	75.249	45.868	28.417	17.676
1188	243.341	191.606	121.998	73.061	45.183	26.006	17.72		1188	244.047	191.054	125.229	74.343	43.671	26.704	17.442		1188	242.726	186.908	128.605	73.978	45.452	26.797	19.711
1197	237.092	186.984	120.595	72.716	43.926	27.298	17.79		1197	239.895	193.271	128.041	74.684	44.575	28.28	17.981		1197	241.334	185.865	124.72	73.028	44.456	29.022	19.28
