# Supplementary material for: Preclinical evaluation of the SARS-CoV-2 Mpro inhibitor RAY1216 shows improved pharmacokinetics compared with nirmatrelvir
Source: Nat Microbiol. 2024 Mar 29;9(4):1075–88. doi: 10.1038/s41564-024-01618-9 (PMC10994847; doi:10.1038/s41564-024-01618-9)
Supplement: Supplementary file 8 — Substrate-only progress curves of WT Mpro and P132H Mpro fit to the Michaelis–Menten reaction mechanism. [file 41564_2024_1618_MOESM8_ESM.xlsx]

## Sheet: Supplymentary Fig.7a
ΔF(ruf)
time (s)	S=20	S=10	S=5	S=2.5	S=1.25 uM
0	0	0	0	0	0
36	11.06	6.54	1.418	-1.628	-0.857
72	16.382	5.959	2.813	2.431	-1.402
108	23.216	14.717	7.976	2.645	1.094
144	27.633	19.704	12.047	4.199	1.879
180	33.483	27.303	8.352	4.825	2.08
216	44.49	26.324	9.921	1.683	1.91
252	49.621	24.307	13.101	4.722	4.952
288	55.668	32.872	17.134	6.717	4.19
324	59.946	32.254	15.395	7.572	3.868
360	72.112	36.305	17.377	9.214	4.655
396	80.031	42.437	20.621	11.265	4.799
432	81.278	41.195	19.596	10.434	5.813
468	84.055	50.423	25.172	12.001	5.847
504	97.956	48.962	27.387	12.871	9.447
540	93.435	53.046	28.159	13.674	6.26
576	106.44	56.075	32.25	15.125	7.849
612	115.96	62.929	33.015	16.083	9.768
648	107.98	67.736	33.073	16.742	7.079
684	117.402	70.93	31.401	19.082	8.74
720	123.808	71.106	36.918	17.824	8.266
756	129.927	76.889	38.361	19.104	7.777
792	138.633	81.652	42.88	18.739	7.628
828	140.067	74.691	43.625	20.225	10.489
864	153.905	87.652	42.109	23.193	11.39
900	149.589	92.374	43.54	23.885	11.054
936	158.362	89.517	46.325	26.108	11.693
972	162.699	95.798	46.158	24.745	13.815
1008	162.779	96.323	52.558	25.544	12.599
1044	167.759	100.243	51.071	24.708	12.842
1080	181.55	108.795	51.625	27.55	13.41
1116	181.824	103.311	55.981	26.725	14.352
1152	194.128	111.174	55.213	24.863	16.969
1188	192.51	112.597	61.789	29.05	14.507
1224	200.425	114.127	60.912	31.647	14.882
1260	206.208	118.353	60.878	30.348	17.421
1296	207.624	118.374	68.651	31.27	17.564
1332	207.509	122.428	65.147	33.925	17.551
1368	205.679	130.458	62.138	36.867	19.575
1404	218.268	125.984	69.16	35.743	20.566
1440	220.486	135.57	69.116	33.329	19.175
1476	225.373	135.879	72.707	36.397	19.644
1512	236.889	132.721	75.441	37.667	23.015
1548	239.825	139.649	76.649	39.664	19.959
1584	247.536	147.087	76.937	37.753	21.354
1620	253.794	148.651	81.13	41.123	21.176
1656	263.353	142.717	80.078	38.963	23.294
1692	251.531	153.051	81.351	41.48	20.047
1728	268.826	152.444	84.315	39.001	23.612
1764	269.109	162.243	89.506	43.187	23.514
1800	267.951	165.75	86.539	47.377	23.34
1836	275.344	163.396	86.941	44.341	22.61
1872	283.036	167.338	90.359	43.5	24.43
1908	290.261	171.459	85.096	50.281	22.404
1944	292.154	172.782	89.756	46.322	23.972
1980	285.596	179.078	92.928	48.37	23.514
2016	295.358	186.029	91.484	47.38	25.096
2052	313.818	183.899	95.218	47.702	26.744
2088	313.813	187.665	96.568	49.536	28.124
2124	317.49	188.818	99.281	52.753	26.083
2160	317.023	187.531	103.411	53.479	29.005
2196	326.066	192.992	100.734	50.311	28.242
2232	330.61	204.138	102.9	54.909	27.543
2268	332.738	205.872	100.955	54.736	29.365
2304	337.215	205.422	104.227	53.003	29.429
2340	343.634	203.82	112.392	56.626	29.989
2376	349.08	212.061	107.98	57.87	29.883
2412	349.006	209.668	110.079	56.042	31.548
2448	349.25	211.303	110.947	54.1	29.349
2484	368.335	217.642	115.379	60.535	32.167
2520	367.782	214.305	108.443	60.764	30.584
2556	377.077	214.577	118.033	60.919	33.647
2592	377.742	224.58	115.935	60.375	31.583
2628	379.039	227.912	119.86	61.321	34.062
2664	394.372	238.493	119.61	63.379	34.595
2700	389.632	237.67	121.405	61.465	33.781
2736	397.969	235.613	121.533	63.74	32.203
2772	395.844	239.705	124.383	69.087	34.073
2808	411.513	235.217	121.431	65.201	33.593
2844	405.831	240.025	126.81	67.998	35.012
2880	410.206	245.805	127.718	70.606	37.536
2916	418.126	246.332	130.578	68.398	33.146
2952	428.193	253.412	132.941	68.456	34.806
2988	421.096	250.929	134.496	67.183	37.078
3024	431.172	253.212	134.326	70.971	36.786
3060	441	259.874	136.177	70.517	34.802
3096	436.578	261.365	133.78	70.046	40.202
3132	445.383	262.235	140.005	67.052	36.636
3168	451.499	268.206	140.737	71.607	36.72
3204	459.263	273.494	140.379	72.798	40.066
3240	455.613	271.435	145.887	74.2	39.112
3276	454.077	277.737	145.386	72.499	39.015
3312	468.005	281.53	145.85	75.813	39.788
3348	474.417	282.1	151.018	75.257	40.196
3384	469.315	285.42	148.994	78.592	42.175
3420	471.338	285.588	149.021	74.664	43.33
3456	474.116	289.975	158.961	78.027	41.214
3492	501.881	294.666	155.271	79.9	38.056
3528	488.434	290.348	157.897	79.04	43.177
3564	506.037	287.442	155.388	76.411	42.895
3600	506.761	304.889	154.221	81.352	44.585

## Sheet: Supplymentary Fig.7b
ΔF(ruf)
time (s)	S=20	S=10	S=5	S=2.5	S=1.25 uM
0	0	0	0	0	0
36	6.352	1.509	3.642	0.23	0.614
72	14.307	3.06	9.134	2.359	1.876
108	21.363	6.209	4.717	5.303	1.792
144	23.826	13.139	12	6.14	2.986
180	32.232	18.794	11.538	7.164	3.392
216	41.15	22.433	17.576	4.047	4.293
252	49.637	20.56	13.801	7.132	5.742
288	54.448	25.341	19.719	5.568	6.054
324	57.194	32.062	19.238	6.549	5.128
360	63.41	37.054	22.091	8.942	6.803
396	71.884	37.804	23.562	12.072	7.106
432	75.748	44.872	25.396	10.602	7.669
468	81.056	45.686	27.846	12.948	6.526
504	88.068	49.303	30.908	14.893	8.082
540	92.164	49.098	28.186	13.149	8.772
576	99.82	54.04	31.387	14.805	9.322
612	103.864	58.349	35.801	18.289	9.651
648	110.912	60.704	39.678	15.027	9.992
684	123.252	66.906	39.067	17.423	13.796
720	122.992	70.539	42.305	18.685	11.445
756	124.461	75.547	44.069	18.978	13.298
792	133.971	77.207	46.445	21.117	11.324
828	135.211	78.646	47.025	20.826	12.987
864	145.948	79.246	46.961	22.511	11.926
900	142.065	85.773	48.277	23.248	10.808
936	151.73	87.065	45.752	23.965	14.662
972	157.764	85.01	54.893	23.976	14.075
1008	165.136	95.721	49.973	25.768	13.745
1044	165.999	96.792	55.18	26.752	14.738
1080	165.819	94.756	57.149	27.191	15.358
1116	177.119	103.214	60.392	27.134	14.705
1152	175.441	101.686	59.855	25.541	15.171
1188	188.925	110.849	60.814	29.595	16.744
1224	193.57	111.659	61.334	31.648	17.186
1260	198.182	114.416	63.177	32.01	15.55
1296	201.867	120.792	66.86	32.653	20.515
1332	200.811	122.941	69.875	36.536	20.658
1368	203.006	121.513	71.12	37.055	19.052
1404	211.66	122.814	70.604	35.261	20.838
1440	211.577	133.144	70.696	34.851	18.105
1476	223.572	134.933	73.515	36.057	18.703
1512	230.698	129.039	73.102	38.649	21.989
1548	232.499	139.614	82.305	37.605	21.94
1584	235.648	139.641	77.823	39.697	23.561
1620	237.618	143.468	84.332	38.431	23.962
1656	250.465	146.172	78.208	41.005	22.34
1692	252.389	141.623	83.369	41.212	24.5
1728	254.021	150.137	81.823	44.622	20.423
1764	256.602	154.554	87.003	43.184	23.186
1800	262.207	151.776	87.738	42.71	25.261
1836	273.326	161.744	88.527	43.847	25.16
1872	272.845	161.931	92.604	46.489	24.489
1908	282.927	162.719	91.45	41.902	24.994
1944	286.764	166.648	90.36	46.29	25.818
1980	283.773	170.296	95.124	46.66	25.911
2016	299.301	164.732	97.566	45.369	27.234
2052	298.378	173.276	97.832	48.361	26.809
2088	290.124	172.518	96.931	50.107	29.291
2124	304.688	178.824	102.658	49.454	29.308
2160	314.349	180.297	100.131	52.923	31.395
2196	314.971	187.247	100.146	50.276	27.532
2232	330.027	184.722	105.693	53.35	27.709
2268	317.983	188.159	102.898	53.514	29.485
2304	327.137	191.261	105.065	59.083	30.77
2340	335.669	191.317	106.632	54.239	29.355
2376	331.261	196.04	110.577	55.716	28.759
2412	347.37	204.3	109.91	56.635	30.371
2448	348.612	197.972	117.536	57.412	31.888
2484	344.151	205.009	117.874	55.401	31.581
2520	354.479	208.151	117.494	58.002	33.708
2556	356.381	212.076	111.217	56.883	32.301
2592	362.307	213.308	118.135	59.086	33.14
2628	375.66	219.754	118.574	57.842	32.272
2664	366.444	218.55	123.864	60.202	31.046
2700	376.968	223.543	119.734	61.594	35.385
2736	386.536	221.194	123.888	66.631	34.313
2772	382.547	224.62	129.133	62.499	37.205
2808	389.326	220.788	129.601	64.385	33.584
2844	388.668	231.061	129.043	66.232	34.844
2880	395.959	235.459	127.494	64.544	35.986
2916	404.728	231.458	126.355	69.95	38.37
2952	407.627	236.788	133.785	64.402	39.65
2988	407.779	239.557	137.205	66.489	38.675
3024	415.74	248.535	134.732	69.859	36.097
3060	420.977	251.5	140.317	72.175	40.104
3096	422.584	253.232	136.256	71.228	40.362
3132	434.462	258.031	140.472	68.303	37.245
3168	432.389	258.398	145.126	74.327	42.37
3204	438.751	257.2	148.345	70.033	41.071
3240	437.355	256.751	147.388	71.492	40.872
3276	443.793	265.833	148.801	78.053	42.835
3312	445.916	267.06	143.695	72.896	45.049
3348	448.169	265.677	147.033	76.059	42.127
3384	456.369	266.159	152.647	78.222	41.469
3420	468.623	275.563	150.946	73.045	42.646
3456	468.336	277.016	150.634	78.495	42.875
3492	475.933	270.396	157.577	72.977	42.153
3528	475.461	285.11	155.592	78.636	45.981
3564	479.708	286.784	157.085	78.173	46.446
3600	488.45	284.77	165.109	79.063	47.03

## Sheet: Supplymentary Fig.7c
ΔF(ruf)
time (s)	S=20	S=10	S=5	S=2.5	S=1.25	S=0.625 uM
0	0	0	0	0	0	0
9	-0.948	-1.19	8.774	2.292	0.599	-0.848
18	5.93	4.502	8.502	0.868	1.137	1.782
27	10.228	1.407	8.355	6.093	0.204	-1.064
36	15.802	7.925	12.647	2.087	0.979	0.847
45	19.242	6.06	10.351	4.874	0.578	-0.265
54	16.19	12.86	11.623	7.99	1.947	1.598
63	21.508	11.926	11.669	3.896	0.294	1.203
72	26.636	14.999	13.807	8.858	0.111	1.622
81	29.571	14.519	16.306	8.831	0.607	-0.079
90	33.34	17.916	14.503	6.617	2.345	1.392
99	34.161	21.43	17.649	4.555	3.411	1.803
108	34.542	22.718	18.839	8.815	3.036	1.599
117	45.362	23.264	19.398	9.314	2.926	0.623
126	41.819	27.248	20.788	11.348	2.274	0.195
135	50.771	31.478	19.153	11.809	5.44	1.928
144	53.361	29.085	17.404	10.699	3.633	3.556
153	53.235	31.968	22.502	11.152	5.552	3.499
162	53.663	32.059	24.766	10.017	5.931	2.164
171	61.319	34.64	25.118	13.83	4.928	1.899
180	58.581	36.938	25.083	14.051	6.079	2.082
189	62.214	34.901	30.731	12.467	4.869	2.945
198	62.836	38.677	27.707	14.233	6.527	3.917
207	68.119	41.937	30.964	17.04	7.398	3.033
216	76.13	48.072	27.014	14.001	7.652	2.549
225	72.848	46.925	30.074	16.503	5.892	4.237
234	84.823	53.106	31.434	15.391	6.732	3.689
243	81.452	50.416	32.659	15.972	6.859	4.678
252	87.497	47.662	32.692	15.553	8.712	4.587
261	82.843	46.836	38.432	14.645	5.38	3.031
270	90.974	54.526	33.921	16.127	7.71	3.783
279	94.805	57.189	34.974	16.28	7.223	3.833
288	99.942	56.907	37.302	17.201	8.105	5.214
297	96.961	56.986	38.527	17.682	9.152	5.805
306	104.756	58.743	41.258	20.543	9.417	2.979
315	96.838	62.314	39.335	20.177	10.855	5.25
324	109.555	59.966	43.482	19.086	8.89	6.519
333	114.818	60.37	41.965	19.778	12.392	4.925
342	112.7	66.405	43.672	17.718	11.197	5.966
351	115.515	66.292	42.334	22.557	11.432	4.209
360	118.013	71.261	46.207	22.166	10.799	6.12
369	118.585	68.512	45.588	21.777	10.855	4.36
378	121.194	68.831	43.912	21.579	12.375	5.539
387	129.397	74.739	46.326	21.796	11.233	5.023
396	128.764	78.569	49.412	23.187	10.458	4.751
405	140.084	77.986	47.728	26.638	11.513	5.91
414	133.958	74.298	49.93	22.743	10.856	4.886
423	140.885	78.292	49.515	23.769	10.946	5.8
432	140.875	75.974	49.53	26.51	13.252	7.479
441	146.338	83.874	51.274	25.065	12.475	7.41
450	148.515	81.85	51.162	25.712	11.143	6.249
459	150.888	93.316	51.948	24.806	13.038	5.067
468	148.254	86.756	53.768	26.186	14.453	6.459
477	149.883	89.86	56.631	25.789	14.012	7.403
486	156.446	94.99	57.011	26.055	15.756	8.329
495	166.525	90.922	57.52	30.573	14.713	6.2
504	159.408	97.521	56.098	26.896	15.313	7.445
513	161.429	98.236	59.699	25.821	12.894	5.489
522	163.27	96.445	57.625	29.284	13.064	8
531	174.912	100.002	61.916	31.555	13.514	6.77
540	179.334	106.51	63.6	29.336	13.68	7.355
549	178.702	109.561	64.393	30.412	15.712	8.275
558	186.819	101.214	58.712	30.506	16.41	7.04
567	184.184	109.799	60.721	30.276	16.408	8.196
576	185.667	106.156	67.802	33.946	17.265	6.889
585	189.662	108.421	58.003	31.259	15.919	7.491
594	190.035	110.669	67.782	32.669	16.631	6.624
603	201.707	111.4	68.492	31.716	17.984	7.864
612	196.304	117.304	68.457	34.31	17.596	8.21
621	193.846	119.711	71.688	34.171	18.502	8.612
630	201.908	119.217	67.297	33.623	19.879	8.576
639	207.373	123.609	71.775	34.259	18.031	8.579
648	208.28	123.629	69.089	33.955	16.762	8.871
657	210.758	122.093	69.064	41.649	16.12	8.446
666	210.705	124.813	71.347	39.714	19.313	10.234
675	217.2	123.642	72.632	34.643	19.358	8.874
684	220.239	122.264	74.655	35.234	20.454	9.627
693	225.754	134.464	79.343	37.163	19.006	9.678
702	225.212	128.553	75.028	37.071	19.356	8.868
711	219.744	128.66	75.849	36.957	19.375	8.561
720	228.268	139.981	76.186	41.101	20.155	9.574
729	233.275	137.052	74.762	38.076	21.465	11.783
738	238.918	135.434	80.117	39.833	19.084	11.526
747	239.628	138.678	83.939	37.764	21.258	11.487
756	233.485	136.531	82.029	39.666	21.1	10.496
765	237.041	145.561	83.571	41.23	21.72	9.558
774	245.7	147.698	83.054	41.561	24.34	11.527
783	249.559	139.478	84.266	39.528	23.002	9.559
792	254.803	149.646	82.916	42.895	21.111	11.486
801	247.498	149.48	86.539	44.901	22.363	11.273
810	256.942	153.896	87.603	44.038	22.624	10.043
819	252.357	153.993	89.044	45.881	24.068	12.662
828	258.457	151.706	87.311	43.225	23.419	11.48
837	261.424	159.098	88.322	43.514	24.84	13.392
846	266.364	155.84	91.5	40.999	24.232	12.333
855	265.602	166.607	91.123	47.365	23.828	11.948
864	271.468	160.018	88.374	45.627	23.512	11.04
873	271.155	161.6	90.663	44.793	25.132	11.943
882	280.979	157.39	94.33	47.09	25.82	13.431
891	279.532	161.074	96.783	47.619	23.74	12.754
900	290.275	172.048	97.411	47.916	26.442	13.17
909	284.844	164.203	98.932	48.387	24.098	14.141
918	287.588	171.418	95.1	49.964	23.836	12.21
927	292.039	167.365	98.827	46.013	22.702	13.312
936	292.186	177.649	99.638	48.86	26.186	13.592
945	302.509	163.559	99.871	52.809	25.766	13.537
954	302.164	175.722	99.031	49.732	26.548	13.24
963	301.215	179.922	94.619	47.124	24.732	13.009
972	295.741	174.144	101.795	49.354	28.07	13.965
981	303.576	178.484	100.164	49.232	28.244	13.535
990	301.595	175.75	102.515	50.337	26.918	14.265
999	307.726	179.686	102.01	49.742	27.672	15.656
1008	325.24	178.833	105.665	52.379	28.911	14.728
1017	317.162	185.436	104.237	50.644	26.799	13.57
1026	321.736	191.935	104.167	54.079	28.758	16.452
1035	326.07	188.183	108.778	52.019	30.08	15.49
1044	323.035	191.255	108.331	54.355	29.461	14.543
1053	324.492	190.488	107.078	53.684	27.763	14.799
1062	324.414	189.791	104.308	52.1	28.406	15.433
1071	331.899	195.346	104.86	53.702	28.626	13.398
1080	340.445	199.184	108.494	57.444	31.603	13.955
1089	342.612	191.619	116.039	55.02	27.136	15.052
1098	344.917	199.021	112.417	54.232	31.099	15.279
1107	343.612	204.786	110.874	56.799	29.022	16.006
1116	342.619	202.413	116.096	58.724	30.43	16.22
1125	352.357	209.012	113.039	55.558	29.836	14.56
1134	349.823	208.591	111.843	58.016	29.741	16.381
1143	349.772	213.282	116.38	57.462	32.738	15.318
1152	355.891	215.215	111.425	59.388	29.159	16.958
1161	365.975	207.95	116.219	57.62	30.502	13.809
1170	360.534	212.587	118.685	57.964	30.412	15.121
1179	358.169	217.242	118.717	62.075	30.07	14.794
1188	364.774	218.877	116.2	61.133	28.804	16.577
1197	373.514	215.816	123.939	61.285	29.741	15.659
1206	376.869	221.719	119.822	57.988	32.659	16.931
1215	369.349	219.31	122.726	62.792	32.4	17.538
1224	377.623	222.842	127.302	62.275	31.379	18.909
1233	373.894	229.277	126.616	65.621	33.06	17.758
1242	385.44	225.778	125.908	59.744	34.136	15.975
1251	386.838	232.369	121.171	61.76	32.749	17.717
1260	384.734	226.471	130.757	63.673	32.719	17.352
1269	386.139	230.886	129.436	63.97	33.304	17.912
1278	399.101	238.789	122.468	62.381	34.583	17.062
1287	390.073	230.704	126.677	67.518	32.66	18.47
1296	387.874	235.942	132.463	66.949	32.974	20.267
1305	406.425	236.635	130.474	64.381	34.342	16.694
1314	405.936	240.118	128.247	68.118	34.831	18.382
1323	395.545	241.198	121.895	67.02	32.276	16.715
1332	400.569	236.565	132.695	65.788	35.206	16.438
1341	421.29	243.114	135.482	66.838	35.906	18.509
1350	413.189	236.728	133.99	66.745	34.674	18.51
1359	425.435	240.381	138.285	70.501	36.357	20.081
1368	411.988	244.841	134.481	68.902	39.604	19.565
1377	418.465	242.921	134.186	67.166	36.868	17.859
1386	420.523	246.229	137.721	70.356	37.18	17.849
1395	417.343	245.249	136.112	72.081	38.936	19.454
1404	431.9	244.555	145.183	68.318	36.978	21.044
1413	427.321	252.089	140.238	71.789	35.351	19.902
1422	428.126	250.228	137.682	72.586	39.391	21.589
1431	435.568	256.795	143.087	72.824	36.253	20.644
1440	434.978	257.76	148.753	70.213	37.373	19.141
1449	436.135	255.343	141.241	70.056	39.546	21.088
1458	448.816	265.031	141.376	72.198	38.952	20.874
1467	442.528	267.24	141.082	70.439	39.875	19.911
1476	441.491	259.436	144.796	73.323	41.558	20.859
1485	435.154	263.159	146.797	76.649	39.82	20.371
1494	449.5	265.407	147.056	72.085	36.253	18.677
1503	453.212	274.061	150.11	75.688	38.946	20.087
1512	450.328	267.581	146.683	73.215	39.921	20.942
1521	462.724	261.876	148.497	72.634	38.918	20.578
1530	457.33	269.785	154.722	76.146	40.067	20.694
1539	456.753	268.295	145.833	78.558	37.771	19.743
1548	473.032	271.031	157.264	72.208	38.134	21.515
1557	477.629	267.995	151.601	78.324	40.262	22.77
1566	467.178	270.102	154.998	77.684	42.287	22.639
1575	474.062	279.442	154.361	75.327	40.037	19.531
1584	475.26	279.84	156.416	75.902	39.72	22.963
1593	488.166	283.651	150.783	77.04	42.419	20.166
1602	471.435	283.025	151.614	77.667	44.391	21.862
1611	481.982	286.326	161.095	78.098	43.354	21.644
1620	482.537	282.393	153.665	81.01	44.343	22.872
1629	493.336	285.515	155.633	78.982	43.146	20.73
1638	488.255	288.98	160.049	77.467	41.572	22.321
1647	495.671	289.271	157.183	80.47	45.144	23.699
1656	498.471	296.676	164.704	85.938	44.131	19.91
1665	492.891	295.303	156.95	81.009	45.929	23.234
1674	496.682	287.827	163.031	80.494	43.045	24.047
1683	501.52	298.618	165.247	80.652	44.05	23.902
1692	500.454	300.302	163.659	78.006	46.255	23.731
1701	499.226	295.927	165.284	81.704	45.115	22.597
1710	507.398	292.669	166.114	80.923	42.512	23.147
1719	510.294	298.399	164.767	84.673	44.797	23.31
1728	505.706	303.859	161.758	82.384	46.101	24.555
1737	512.374	304.24	172.638	87.28	46.262	23.545
1746	520.59	308.167	167.69	85.689	47.693	22.946
1755	520.59	301.902	171.924	81.571	44.097	23.356
1764	527.877	305.862	168.816	84.43	42.816	23.238
1773	519.054	305.903	169.824	85.196	43.62	24.437
1782	523.959	306.281	174.274	88.273	44.322	22.361
1791	530.624	303.232	170.19	86.865	47.548	24.115
1800	520.348	316.897	168.707	83.652	44.646	24.037
1809	533.144	312.667	171.159	83.623	47.586	24.494
1818	544.848	316.744	174.066	86.213	46.32	21.714
1827	541.152	313.852	173.613	86.164	48.217	22.907
1836	531.171	319.144	175.853	88.554	44.545	25.294
1845	545.966	316.674	175.251	90.254	50.279	23.674
1854	541.812	326.996	178.953	90.63	46.347	25.887
1863	550.314	316.596	180.498	87.249	47.93	25.084
1872	551.089	319.874	180.096	92.107	47.809	25.385
1881	557.303	326.821	176.731	87.787	46.778	28.212
1890	555.622	317.31	184.52	93.696	46.937	24.377
1899	553.479	331.973	178.12	92.677	48.446	25.481
1908	565.7	330.312	187.583	95.22	49.813	25.678
1917	557.588	324.239	183.441	91.443	49.365	23.71
1926	566.175	322.742	182.133	93.762	49.754	24.965
1935	565.729	333.53	182.343	92.436	49.339	26.435
1944	570.224	334.636	186.321	95.438	49.186	26.228
1953	571.718	336.846	185.527	92.12	52.566	25.201
1962	575.083	338.575	184.393	93.632	50.859	28.481
1971	580.457	342.239	187.842	92.803	49.527	25.117
1980	582.579	340.593	180.164	93.921	49.467	28.126
1989	574.49	335.39	190.706	95.49	52.177	25.686
1998	570.228	333.557	193.449	99.817	50.056	25.997
2007	578.6	343.133	188.865	96.373	54.282	28.581
2016	587.169	350.74	188.028	99.465	52.726	27.304
2025	601.374	340.647	190.558	95.205	50.972	25.707
2034	590.365	347.086	193.956	93.619	54.473	27.55
2043	589.245	345.139	190.079	97.133	53.256	26.463
2052	586.454	344.955	195.912	100.153	53.03	28.087
2061	594.334	353.378	194.997	97.863	51.099	28.689
2070	595.024	345.488	189.903	97.44	50.492	27.08
2079	598.505	354.521	194.705	100.055	53.292	25.545
2088	606.125	357.064	197.768	97.488	51.782	27.48
2097	600.443	364.564	192.926	95.982	54.077	27.088
2106	616.122	354.382	192.871	100.317	53.543	28.613
2115	604.011	361.747	195.982	97.246	51.545	27.176
2124	610.598	351.147	194.346	100.707	53.296	28.666
2133	617.661	358.388	196.421	100.007	54.262	27.598
2142	613.416	366.474	193.072	102.409	55.97	26.395
2151	610.005	356.787	202.792	104.764	55.885	30.468
2160	613.357	369.534	198.949	103.407	57.079	28.208
2169	624.532	362.509	194.721	102.331	54.031	29.033
2178	621.272	367.237	202.036	100.173	55.372	28.025
2187	631.989	370.135	202.549	103.408	54.463	30.481
2196	628.953	369.097	200.502	105.005	55.754	29.652
2205	633.139	368.34	204.271	103.892	51.873	27.387
2214	614.961	372.144	201.327	105.094	58.192	29.899
2223	639.641	376.981	204.267	103.054	56.403	27.437
2232	639.384	377.127	203.628	104.387	58.462	30.147
2241	637.47	375.108	207.631	106.547	54.929	28.607
2250	645.428	380.526	204.494	99.673	57.063	29.432
2259	648.826	381.639	206.056	104.361	57.004	26.725
2268	643.652	379.846	212.558	106.67	55.474	28.009
2277	649.444	373.62	211.96	102.875	56.802	30.818
2286	651.258	379.251	209.012	109.321	56.592	30.216
2295	648.307	379.617	208.609	103.247	56.221	30.686
2304	653.372	387.154	212.694	108.1	57.13	30.016
2313	662.432	382.129	215.777	106.218	57.226	31.775
2322	660.998	385.072	211.353	103.875	56.627	31.927
2331	660.009	392.028	214.525	109.442	60.263	31.67
2340	669.682	391.866	212.251	112.863	56.62	30.54
2349	669.505	395.003	210.088	107.229	59.365	30.811
2358	662.248	395.467	219.411	108.263	60.002	29.305
2367	672.407	388.574	214.491	107.847	60.13	30.222
2376	671.936	398.226	218.425	108.52	61.867	30.977
2385	681.973	395.394	222.557	106.91	61.043	32.284
2394	679.277	397.76	219.77	112.269	59.861	30.397
2403	686.252	399.64	219.918	112.199	59.062	32.64
2412	675.303	401.657	220.731	106.948	60.12	31.635
2421	701.787	407.276	215.925	114.665	59.117	33.46
2430	684.82	405.271	220.512	112.593	56.709	32.626
2439	695.03	405.076	221.753	110.79	61.46	33.062
2448	694.956	408.504	219.933	110.89	58.966	31.633
2457	703.767	409.56	226.974	108.462	59.176	33.389
2466	692.425	412.665	218.731	115.108	60.126	30.485
2475	697	412.41	219.38	111.895	64.664	32.111
2484	692.094	412.404	220.928	111.392	64.503	31.607
2493	697.864	409.94	228.958	114.571	61.241	33.35
2502	700.247	413.223	229.056	112.402	60.968	32.064

## Sheet: Supplymentary Fig.7d
ΔF(ruf)
time (s)	S=20	S=10	S=5	S=2.5	S=1.25	S=0.625 uM
0	0	0	0	0	0	0
9	-1.691	1.651	1.406	3.813	-0.969	0.879
18	2.395	10.958	1.753	5.393	-0.94	-0.547
27	3.526	8.372	1.668	5.278	1.859	-0.381
36	9.427	10.376	5.989	4.587	0.026	0.395
45	19.624	13.491	5.186	6.274	1.6	0.457
54	13.342	12.927	7.127	9.66	1.579	1.039
63	21.536	17.84	8.318	5.866	1.068	3.079
72	23.441	17.121	9.686	5.852	1.275	0.713
81	29.578	25.674	7.303	8.743	2.069	-0.288
90	22.84	21.989	13.85	9.286	1.59	0.47
99	36.371	24.177	9.101	12.016	3.174	-0.293
108	35.83	25.633	11.852	9.679	2.059	0.597
117	45.482	22.494	15.822	10.193	2.976	2.559
126	46.92	34.283	13.197	10.697	2.177	1.457
135	44.899	29.171	12.261	11.344	3.724	1.459
144	47.103	38.525	16.256	12.087	4.935	0.826
153	59.369	38.794	16.533	12.703	2.822	1.917
162	55.466	36.998	21.914	13.662	3.823	1.974
171	59.868	38.711	17.111	13.211	5.73	1.907
180	59.583	36.364	22.965	14.761	5.405	1.933
189	68.296	47.164	19.948	12.951	5.227	2.303
198	67.505	46.008	23.212	14.554	6.182	3.787
207	71.015	43.711	21.692	15.224	4.404	1.61
216	70.183	51.077	22.107	15.596	3.811	2.692
225	73.74	50.476	25.11	16.465	6.78	3.625
234	87.309	50.87	25.686	16.748	8.021	5.012
243	84.156	49.491	26.209	13.462	6.368	3.177
252	82.61	52.772	28.59	19.941	6.33	3.434
261	88.945	55.194	29.984	19.993	8.231	3.861
270	94.821	53.949	27.774	19.661	7.26	2.342
279	98.007	57.659	26.334	17.714	7.753	4.995
288	100.148	58.723	27.061	20.733	6.902	3.778
297	105.234	65.258	32.501	19.251	7.564	5.542
306	99.304	69.012	36.084	22.812	10.729	5.323
315	105.107	64.769	35.363	20.289	9.15	4.94
324	116.352	74.065	36.403	21.766	9.655	4.637
333	109.271	70.606	33.691	22.395	8.936	3.529
342	118.268	74.995	36.989	21.446	8.986	4.658
351	114.606	75.854	38.683	25.129	9.172	5.503
360	118.709	76.378	37.609	24.018	9.861	4.285
369	128.624	81.023	36.786	24.078	11.369	5.182
378	130.932	80.756	36.435	25.577	10.313	6.075
387	128.808	74.012	44.047	24.986	9.466	5.67
396	136.598	82.264	39.318	26.07	9.777	5.685
405	130.179	85.163	37.199	24.804	10.812	7.066
414	137.611	84.986	45.368	22.589	10.717	7.805
423	131.316	90.222	44.428	26.325	11.577	5.6
432	151.023	90.218	46.213	30.358	12.978	5.424
441	151.474	94.5	42.882	28.606	10.696	6.701
450	144.044	91.44	48.056	30.97	12.62	7.108
459	147.622	95.57	49.083	28.523	13.709	5.802
468	163.406	99.814	51.124	29.68	12.241	7.026
477	155.934	95.513	50.685	26.719	10.952	7.717
486	161.044	94.438	56.244	30.431	12.437	6.078
495	164.007	96.394	54.4	32.218	15.527	8.615
504	168.048	99.937	53.64	32.502	12.488	7.564
513	165.692	99.726	55.54	29.676	14.34	8.56
522	175.406	110.963	59.383	31.865	14.1	7.228
531	174.714	102.789	52.968	33.104	14.043	7.032
540	180.945	106.584	57.709	34.343	14.432	8.95
549	186.482	111.211	59.343	29.824	16.41	7.378
558	180.504	103.894	59.093	34.086	14.919	8.7
567	191.112	111.63	56.724	34.376	15.521	7.895
576	187.148	111.927	61.37	35.161	15.118	9.37
585	198.776	110.68	59.804	30.36	14.559	7.721
594	194.322	122.331	61.771	34.46	16.702	9.104
603	194.372	124.842	65.921	35.707	15.325	8.231
612	206.015	121.81	63.348	37.429	18.067	7.432
621	210.104	124.474	62.028	38.491	16.707	8.656
630	201.379	127.209	61.041	38.862	14.725	10.025
639	204.918	120.9	65.195	38.426	16.223	9.656
648	216.03	125.419	67.157	36.428	15.976	8.733
657	218.26	133.411	68.145	39.326	17.17	10.906
666	215.442	129.878	67.365	39.095	16.997	8.579
675	213.028	135.933	71.543	39.378	15.955	9.819
684	218.892	133.138	68.996	42.125	16.699	9.648
693	231.405	137.777	72.454	41.189	17.43	10.107
702	229.897	128.038	72.103	40.285	21.575	9.65
711	232.711	139.658	74.283	42.828	17.75	9.152
720	236.525	136.357	75.612	39.701	20.034	11.333
729	237.637	139.696	75.714	41.461	18.676	12.074
738	245.689	146.278	72.857	42.689	19.783	9.333
747	248.871	142.442	74.134	41.426	21.651	11.026
756	246.872	148.984	74.222	47.026	20.876	11.945
765	251.62	151.61	77.495	44.922	22.277	11.706
774	250.197	148.413	81.193	44.385	19.929	10.598
783	254.468	146.94	80.101	44.733	19.453	11.66
792	255.144	150.751	82.184	45.315	21.178	11.894
801	266.978	151.26	84.476	46.364	20.793	11.901
810	266.171	157.433	84.761	46.31	22.452	11.101
819	272.094	154.586	86.768	46.107	22.414	11.611
828	269.733	161.006	83.04	44.785	21.708	12.578
837	268.721	162.177	84.929	49.859	25.847	11.584
846	270.813	162.777	86.715	45.08	21.253	13.163
855	272.948	161.169	79.812	47.047	23.416	12.892
864	283.537	163.058	87.403	47.576	24.06	11.463
873	281.805	166.374	86.573	47.401	23.684	11.523
882	280.132	170.364	87.625	52.087	23.948	12.813
891	288.23	167.907	88.95	48.69	23.635	13.988
900	294.92	169.985	94.936	48.067	22.896	11.128
909	296.598	174.612	96.357	51.108	21.826	12.51
918	295.699	170.302	91.051	52.748	25.763	15.07
927	300.63	173.457	95.232	50.067	25.669	11.834
936	304.798	174.799	92.445	51.073	23.672	13.14
945	299.67	182.429	93.948	52.083	24.752	14.857
954	305.764	187.52	91.917	53.904	23.946	14.525
963	304.932	186.18	93.161	51.41	23.961	11.979
972	317.75	184.036	96.106	52.734	24.786	12.019
981	321.085	190.933	99.916	51.467	26.258	12.51
990	323.894	187.357	99.338	55.532	27.41	12.584
999	324.066	191.666	103.751	54.682	26.707	13.127
1008	321.922	189.632	98.059	57.806	26.749	13.883
1017	322.921	195.545	105.135	57.943	27.753	14.592
1026	332.311	196.438	102.799	56.036	25.409	13.688
1035	332.114	197.584	104.279	53.464	27.11	14.174
1044	336.393	198.852	103.278	61.581	26.81	14.992
1053	326.672	190.021	104.072	56.781	29.724	14.443
1062	337.907	208.918	105.046	63.959	28.859	17.047
1071	341.523	198.062	107.087	58.147	27.85	14.607
1080	340.339	199.825	110.842	59.945	28.313	15.023
1089	346.459	200.232	108.058	62.92	29.475	17.1
1098	355.9	203.162	105.825	56.227	27.877	16.324
1107	353.23	205.38	110.065	59.174	31.678	15.915
1116	351.411	208.827	108.29	61.165	28.784	14.121
1125	354.456	209.88	115.969	58.636	30.312	16.221
1134	364.228	210.037	112.561	60.512	31.23	15.835
1143	360.555	216.104	113.893	62.442	30.6	16.93
1152	362.311	213.314	110.063	65.829	28.598	17.366
1161	366.334	218.592	111.972	59.9	33.04	16.524
1170	358.971	216.948	119.576	61.611	32.412	15.958
1179	371.585	223.08	112.906	64.807	30.743	17.789
1188	376.752	216.693	114.954	65.847	30.588	16.074
1197	379.035	217.071	119.581	65.282	34	16.466
1206	379.769	227.173	121.329	65.517	32.529	17.538
1215	381.979	222.713	118.73	64.781	34.05	17.849
1224	378.273	228.857	116.373	70.28	32.859	16.644
1233	392.106	229.424	124.561	63.738	31.582	15.735
1242	401.212	241.453	121.789	65.645	33.023	15.546
1251	387.239	227.078	124.999	69.998	32.167	16.756
1260	396.723	225.559	122.757	66.828	30.216	19.715
1269	402.879	231.309	125.504	67.798	32.949	18.65
1278	403.725	236.78	124.387	68.253	32.318	18.152
1287	400.887	241.835	118.414	69.95	31.555	16.865
1296	410.145	233.822	128.747	68.102	34.502	18.57
1305	400.231	244.699	128.29	68.73	31.459	19.396
1314	422.388	237.572	130.993	70.484	34.504	18.84
1323	410.948	241.492	127.337	72.496	34.234	18.946
1332	407.085	245.261	126.179	69.336	35.874	20.502
1341	416.317	249.067	133.721	68.665	31.057	19.365
1350	422.013	243.02	134.315	71.153	34.793	20.666
1359	431.578	244.972	131.71	72.611	36.63	17.109
1368	427.793	249.395	134.828	72.351	36.916	17.844
1377	436.207	249.795	135.409	72.762	35.755	19.182
1386	432.178	251.025	131.029	72.785	36.249	18.595
1395	440.821	258.127	136.21	75.423	36.841	18.816
1404	434.006	254.257	136.268	74.127	35.568	20.44
1413	436.937	263.092	133.011	75.601	34.409	19.986
1422	452.292	256.58	141.533	74.437	37.004	20.691
1431	442.81	264.249	139.262	75.43	35.869	21.382
1440	454.922	262.819	137.994	77.277	37.996	21.244
1449	452.919	262.536	141.258	73.951	35.758	21.841
1458	448.368	257.407	142.88	74.615	37.775	19.89
1467	465.036	259.671	143.158	75.508	36.804	20.91
1476	456.576	264.673	140.621	78.572	36.172	18.948
1485	457.916	269.844	143.228	78.454	36.994	20.684
1494	469.324	275.443	143.173	77.685	37.953	23.072
1503	472.996	269.772	146.767	78.634	38.506	21.605
1512	470.496	283.384	147.058	81.634	37.573	22.143
1521	467.256	280.215	144.97	79.882	38.715	20.33
1530	479.647	272.825	149.521	82.548	36.664	23.34
1539	470.197	282.489	151.909	84.954	39.962	21.274
1548	476.796	284.917	143.798	81.592	39.521	20.535
1557	476.561	276.591	149.337	78.63	39.383	21.198
1566	486.049	277.306	148.173	80.588	36.273	19.601
1575	488.043	282.248	149.425	80.995	41.718	22.678
1584	489.117	285.756	151.113	80.204	40.344	22.075
1593	480.956	282.752	155.296	81.26	40.429	21.938
1602	494.668	288.142	155.59	82.97	38.301	23.425
1611	486.599	288.47	155.866	88.022	41.092	23.31
1620	499.377	295.57	155.138	84.524	42.992	22.343
1629	498.448	289.573	156.958	79.241	43.235	22.29
1638	505.976	294.095	155.423	84.477	40.786	21.864
1647	513.608	290.552	152.266	84.325	40.378	23.428
1656	504.319	304.257	159.689	82.605	39.902	23.396
1665	514.876	300.986	155.679	85.949	44.189	21.658
1674	507.494	295.166	157.311	83.258	41.621	23.463
1683	517.645	297.254	166.183	86.281	41.958	24.819
1692	523.462	301.938	158.662	87.273	40.564	22.725
1701	520.747	300.253	161.674	86.156	39.911	22.571
1710	521.662	295.222	163.365	88.204	42.658	22.416
1719	518.646	300.268	163.566	88.593	44.669	22.432
1728	527.496	300.937	170.435	87.96	44.599	25.051
1737	523.265	310.864	161.53	93.09	41.748	23.044
1746	541.287	305.803	158.313	93.069	44.758	23.852
1755	538.427	309.077	164.68	90.335	43.536	23.233
1764	542.085	312.925	164.796	89.399	45.385	24.746
1773	526.951	307.807	173.859	90.516	48.071	25.804
1782	545.357	314.792	169.592	91.847	44.299	23.469
1791	545.027	314.745	174.502	88.339	45.313	25.46
1800	552.896	315.599	171.34	94.026	45.46	24.843
1809	537.757	322.852	168.284	91.633	47.312	22.667
1818	558.995	318.961	165.288	87.887	45.679	22.725
1827	553.841	322.642	170.389	93.839	43.001	22.031
1836	559.084	319.865	173.182	95.017	44.287	25.892
1845	558.278	331.577	169.321	92.669	43.829	23.755
1854	547.488	326.95	174.723	95.087	45.03	26.845
1863	571.07	325.319	174.47	92.989	46.677	26.665
1872	559.022	327.188	176.324	93.804	45.682	25.598
1881	559.532	318.442	175.127	99.489	50.837	25.132
1890	563.244	327.867	178.437	99.945	44.584	26.731
1899	565.081	329.398	176.748	93.114	50.179	24.887
1908	581.058	332.31	171.353	95.869	47.066	27.389
1917	567.537	330.301	182.427	96.841	44.685	27.778
1926	587.381	343.396	179.588	94.322	44.772	26.39
1935	593.963	331.549	181.787	99.219	49.12	26.412
1944	582.732	340.691	177.764	96.088	48.466	26.652
1953	576.756	339.867	179.785	99.092	47.284	28.222
1962	591.249	324.779	184.881	98.526	46.071	24.755
1971	582.994	342.779	189.37	97.458	47.271	24.687
1980	594.503	350.447	189.737	99.568	51.478	26.207
1989	590.491	342.355	184.015	95.145	48.258	26.154
1998	593.184	345.305	182.086	100.422	50.816	25.608
2007	599.216	350.002	191.749	100.921	46.502	27.038
2016	604.622	349.91	188.785	104.368	52.608	27.074
2025	601.52	345.34	189.13	101.541	52.206	28.685
2034	602.829	348.342	188.609	98.94	48.686	24.167
2043	607.022	350.159	194.069	101.016	52.991	26.945
2052	611.603	355.233	192.294	103.572	50.022	28.705
2061	612.801	355.8	190.9	104.241	47.349	26.085
2070	611.629	357.198	194.059	102.371	52.193	27.792
2079	621.622	354.454	198.497	101.915	52.651	27.502
2088	614.309	361.726	193.101	104.98	49.163	25.433
2097	629.762	357.702	184.083	103.846	52.201	29.395
2106	618.593	354.981	202.522	104.732	50.856	29.914
2115	618.93	362.025	193.23	106.53	53.828	28.191
2124	625.729	360.289	198.618	108.52	52.142	28.745
2133	625.183	360.852	198.417	105.872	54.008	28.226
2142	632.703	365.237	197.299	104.715	53.954	27.475
2151	643.249	366.919	196.884	103.276	51.65	29.494
2160	628.576	362.564	199.953	107.448	53.412	28.288
2169	644.805	361.833	196.623	105.664	50.821	28.735
2178	643.555	363.015	199.094	109.774	55.13	27.903
2187	657.376	371.281	198.814	104.642	49.688	29.567
2196	652.095	374.579	201.366	109.687	52.284	28.651
2205	652.664	376.177	199.903	112.116	53.375	29.049
2214	653.109	372.163	206.685	109.958	51.771	29.3
2223	660.578	377.194	210.756	111.769	51.159	28.25
2232	653.769	385.286	207.144	110.603	53.539	28.991
2241	664.722	381.511	207.856	108.879	57.648	32.964
2250	660.942	381.864	203.078	107.953	56.162	31.434
2259	658.208	390.568	210.817	110.293	53.685	30.597
2268	657.62	383.609	215.121	111.95	54.224	30.887
2277	669.56	388.657	207.488	115.321	54.741	28.151
2286	659.641	391.259	208.077	113.496	54.976	30.607
2295	672.181	384.374	212.141	113.705	54.28	30.142
2304	678.061	387.608	211.587	111.461	56.508	33.414
2313	664.952	385.46	212.472	112.373	55.736	30.485
2322	685.376	392.236	212.815	112.127	56.772	29.301
2331	683.896	389.858	213.692	114.877	57.029	30.933
2340	682.288	397.277	210.375	115.889	55.19	31.208
2349	683.074	391.232	215.889	115.797	55.844	32.878
2358	693.781	400.767	215.079	114.987	54.916	31.32
2367	680.703	394.735	213.393	116.866	58.863	29.888
2376	690.12	396.797	216.734	111.679	58.229	29.705
2385	700.68	396.88	219.03	115.216	60.696	31.468
2394	689.288	397.66	215.733	118.581	58.644	32.39
2403	696.218	405.638	218.8	113.246	56.864	33.176
2412	694.063	403.71	218.129	121.953	55.288	29.433
2421	694.182	409.355	220.435	115.573	57.142	32.149
2430	702.653	410.275	225.509	118.812	56.676	33.766
2439	707.715	406.927	218.226	117.542	57.481	33.349
2448	697.175	406.194	227.676	122.687	59.481	33.414
2457	708.382	409.275	225.382	118.361	60.301	33.575
2466	718.682	408.495	219.622	119.401	60.113	31.957
2475	715.076	412.032	225.541	116.319	62.413	31.448
2484	720.197	423.184	227.65	118.532	59.503	32.315
2493	713.933	421.392	220.404	118.626	60.899	31.177
2502	712.389	417.913	221.795	121.566	62.509	32.879
