# Supplementary material for: Preclinical evaluation of the SARS-CoV-2 Mpro inhibitor RAY1216 shows improved pharmacokinetics compared with nirmatrelvir
Source: Nat Microbiol. 2024 Mar 29;9(4):1075–88. doi: 10.1038/s41564-024-01618-9 (PMC10994847; doi:10.1038/s41564-024-01618-9)
Supplement: Supplementary file 9 — Inhibition of WT Mpro by PF-07321332. [file 41564_2024_1618_MOESM9_ESM.xlsx]

## Sheet: Supplymentary Fig.8a
ΔF (rfu)
time	I=0.4444 uM	I=0.2963	I=0.1975	I=0.1317	I=0.0878	I=0.0585	I=0.039	I=0.026	I=0.0173	I=0
0	0	0	0	0	0	0	0	0	0	0
36	-2.388	2.476	0.952	-5.752	0.857	3.182	0.402	0.451	-3.009	10.358
72	-3.965	3.637	3.359	-2.523	8.027	12.094	5.369	10.829	4.666	16.494
108	-3.524	8.454	6.126	1.301	9.669	12	8.808	15.686	9.804	23.25
144	-2.81	9.842	7.696	-0.577	10.568	20.053	17.239	18.518	18.276	32.183
180	-0.825	5.54	6.237	8.336	11.06	15.854	22.424	23.753	25.318	36.682
216	5.559	9.18	2.994	4.302	14.815	20.735	23.946	31.057	30.786	47.262
252	1.212	10.13	8.881	7.522	18.006	24.354	21.47	35.432	37.837	60.591
288	-1.021	5.745	8.1	6.02	12.429	19.055	23.369	29.992	37.575	59.116
324	-0.188	13.66	10.929	6.525	19.967	28.231	28.963	38.002	45.688	71.247
360	1.638	8.622	7.997	9.331	20.663	23.652	33.489	43.074	50.033	73.723
396	0.66	8.695	7.078	3.783	18.99	30.305	34.768	47.598	51.042	79.563
432	5.511	12.249	7.723	8.607	19.431	26.826	37.163	47.658	55.557	87.99
468	-2.485	15.412	11.474	9.231	25.319	33.835	42.366	55.301	58.942	97.679
504	6.697	10.545	9.728	11.808	27.854	37.204	43.432	61.412	66.563	107.047
540	7.82	14.711	9.225	12.856	25.091	38.395	46.101	61.224	75.161	112.616
576	2.683	15.019	8.764	9.255	23.672	33.661	50.831	66.824	77.99	119.691
612	8.058	12.886	11.411	15.587	25.523	40.674	52.177	66.482	77.85	123.857
648	8.114	11.82	12.97	12.914	28.675	42.273	51.365	76.246	80.99	135.199
684	7.386	13.38	13.453	10.148	26.234	45.238	51.287	72.592	93.73	139.245
720	6.509	15.867	14.487	19.64	28.203	42.561	61.193	77.303	90.706	143.002
756	1.688	15.243	13.08	18.387	30.981	43.723	60.793	83.32	92.694	151.088
792	4.137	13.667	15.158	16.13	32.861	49.742	61.933	88.257	103.643	160.054
828	5.731	15.79	10.155	17.846	30.882	46.863	69.057	86.699	97.838	160.735
864	5.876	16.136	13.747	18.107	35.301	53.399	68.602	91.834	103.449	167.768
900	1.439	15.027	15.635	19.294	30.768	49.795	74.162	91.542	116.692	176.137
936	4.683	14.727	17.96	18.378	34.06	51.087	76.431	100.991	129.721	186.321
972	6.315	18.118	20.148	25.415	36.682	58.23	76.507	107.234	122.375	182.273
1008	4.822	17.857	17.761	18.41	35.39	54.679	78.672	106.763	133.213	200.998
1044	4.41	21.113	17.5	23.062	27.503	53.313	82.173	109.817	131.607	208.087
1080	8.429	19.022	18.6	18.806	33.355	58.692	79.673	113.847	135.668	220.763
1116	8.852	18.56	21.769	24.485	39.379	62.368	83.747	121.21	141.714	218.478
1152	8.026	15.157	22.042	17.642	41.771	58.835	86.634	120.001	142.618	222.46
1188	9.447	14.777	14.869	24.634	43.896	62.45	88.664	119.904	150.133	222.929
1224	9.418	17.124	25.706	29.297	42.851	59.428	91.422	124.311	151.564	242.551
1260	7.018	12.49	22.572	21.666	39.656	70.373	103.605	133.794	156.713	238.108
1296	4.708	15.835	14.97	26.367	40.587	70.571	91.941	135.348	163.657	244.63
1332	10.056	18.455	18.897	27.887	42.383	67.644	95.548	139.308	164.904	246.716
1368	8.872	19.262	23.115	26.446	41.493	70.91	99.154	143.66	173.585	263.872
1404	4.322	22.433	19.341	28.816	39.441	71.137	103.834	146.626	180.256	266.667
1440	4.115	20.62	17.039	23.776	47.361	77.403	106.919	148.19	180.563	275.796
1476	10.691	22.127	19.04	30.882	46.388	71.37	104.169	148.933	191.748	277.601
1512	12.275	20.528	27.027	25.708	47.988	79.768	107.714	161.775	186.384	285.141
1548	11.679	21.679	21.457	22.378	47.152	80.453	112.961	159.103	201.062	283.914
1584	5.102	19.016	18.565	27.021	50.359	86.373	111.993	164.56	201.215	296.296
1620	9.875	21.291	23.432	22.86	47.727	78.187	118.08	172.692	202.697	306.549
1656	7.616	18.29	20.664	30.503	51.896	83.868	120.997	169.853	208.691	310.689
1692	8.087	24.091	25.87	24.591	53.271	81.14	124.137	180.175	210.471	312.016
1728	14.182	23.655	22.322	24.248	55.667	88.716	127.09	174.055	218.16	314.431
1764	9.174	18.059	18.929	26.802	53.737	87.499	128.345	183.83	221.989	331.414
1800	8.349	25.667	29.443	31.449	50.69	88.062	133.184	186.364	230.831	330.873
1836	12	24.085	25.994	33.488	58.196	90.093	134.014	192.796	228.706	333.274
1872	8.318	20.784	26.085	36.744	65.514	84.225	139.452	188.928	232.233	347.913
1908	10.331	24.988	23.503	32.418	60.968	94.705	136.354	208.553	233.36	354.381
1944	12.771	25.386	23.41	34.687	55.525	98.051	148.575	203.149	244.749	353.848
1980	11.902	20.117	24.008	31.581	56.77	91.649	145.875	202.167	245.1	359.402
2016	10.815	25.604	25.485	30.977	57.178	94.312	140.015	203.117	254.548	364.559
2052	10.063	23.735	31.731	30.605	65.09	100.039	147.209	213.273	259.27	371.303
2088	8.848	25.357	28.023	36.87	60.259	102.783	151.384	219.916	264.956	383.777
2124	15.408	25.932	23.277	30.313	60.589	99.235	152.968	217.834	269.753	382.121
2160	11.988	29.187	27.438	31.057	63.063	109.461	155.343	216.097	273.35	391.705
2196	7.32	19.796	25.432	36.985	67.246	101.041	156.606	231.13	284.467	395.137
2232	14.713	22.206	26.739	33.956	65.478	104.32	160.525	231.368	279.966	401.317
2268	11.61	21.034	23.772	38.462	68.832	109.542	164.51	233.343	285.935	411.369
2304	11.291	22.887	27.514	32.426	64.508	106.908	166.717	237.78	287.497	416.74
2340	13.058	22.513	28.383	39.327	64.622	107.981	166.097	242.369	307.433	416.026
2376	14.957	26.707	28.769	34.05	63.936	112.228	175.04	249.016	293.648	417.547
2412	13.987	25.074	30.193	37.382	64.784	107.632	182.288	243.741	300.762	430.049
2448	12.184	25.812	29.365	40.907	68.337	114.999	174.357	260.815	313.46	439.167
2484	14.634	26.838	34.929	37.622	66.88	117.502	175.766	258.555	308.994	453.254
2520	17.215	23.849	31.164	39.415	69.477	118.114	187.717	270.229	320.369	445.875
2556	16.279	24.415	34.176	40.591	73.328	120.046	176.995	265.744	313.393	462.477
2592	15.643	24.188	30.222	40.681	73.643	121.726	195.197	259.952	326.889	457.941
2628	9.467	27.548	28.677	39.726	67.221	115.58	193.3	269.129	331.086	463.585
2664	13.987	20.719	32.738	37.148	69.45	120.021	190.791	267.548	329.235	473.694
2700	14.208	23.952	31.36	42.367	80.133	128.901	208.201	281.548	340.995	476.886
2736	10.211	26.025	33.427	46.396	73.354	129.89	196.542	286.721	356.825	477.999
2772	15.967	25.971	24.619	43.343	81.789	137.294	205.826	282.525	350.122	486.011
2808	10.483	27.863	32.787	43.379	70.456	127.45	205.257	294.753	344.4	485.945
2844	13.398	23.779	33.026	35.022	70.58	128.81	208.479	288.256	352.889	478.441
2880	16.484	28.175	35.676	44.019	79.409	122.803	212.448	301.864	363.293	493.596
2916	13.437	25.065	35.365	42.243	80.714	135.404	213.679	296.971	363.536	504.988
2952	13.905	24.132	31.214	39.165	78.2	130.091	207.781	308.72	372.48	501.789
2988	14.781	30.21	36.823	44.718	79.782	137.573	221.332	316.497	380.533	510.395
3024	15.277	27.711	35.149	48.881	83.683	137.925	218.98	297.605	372.42	513.584
3060	17.726	25.12	35.101	42.459	86.459	147.337	219.19	321.497	385.702	532.379
3096	17.034	26.749	35.457	52.298	85.812	140.646	239.03	320.246	404.157	539.828
3132	12.065	30.746	36.238	43.577	83.713	140.802	229.937	327.722	395.374	540.004
3168	12.678	21.984	34.787	46.124	84.693	147.068	231.261	326.513	393.549	542.913
3204	11.452	27.476	32.428	49.345	87.664	145.991	230.055	326.001	397.901	538.516
3240	21.597	33.154	35.657	43.625	90.632	147.997	231.226	335.857	405.874	556.89
3276	13.462	32.019	34.625	50.637	84.653	146.894	234.561	334.549	420.124	569.926
3312	14.488	32.23	30.04	48.992	86.899	154.017	240.913	350.958	417.004	565.852
3348	17.484	32.212	36.134	53.391	91.071	150.038	242.894	346.716	425.244	582.393
3384	16.818	30.152	38.306	52.819	82.575	156.615	234.659	355.774	432.873	588.981
3420	17.705	33.608	36.306	45.12	90.854	154.784	251.535	364.412	435.494	578.513
3456	21.352	29.949	36.26	55.708	92.725	161.061	243.79	361.883	440.635	596.711
3492	18.309	32.544	34.731	46.909	93.441	155.51	257.003	362.507	434.487	587.633
3528	14.32	33.346	36.111	50.732	91.133	161.314	259.344	376.499	444.933	599.86
3564	18.152	32.929	36.021	50.498	96.788	165.275	257.318	375.578	441.862	597.74
3600	19.162	29.739	42.034	54.362	98.184	155.058	255.834	375.843	450.961	601.78

## Sheet: Supplymentary Fig.8b
ΔF (rfu)
time	I=0.4444 uM	I=0.2963	I=0.1975	I=0.1317	I=0.0878	I=0.0585	I=0.039	I=0.026	I=0.0173	I=0
0	0	0	0	0	0	0	0	0	0	0
36	3.776	-0.699	0.998	2.361	4.23	5.442	1.322	4.75	6.617	4.173
72	4.418	2.028	3.695	3.254	11.346	11.627	11.325	9.564	10.843	17.042
108	8.384	1.793	8.262	6.266	9.873	16.8	12.333	13.272	17.098	24.048
144	7.533	1.646	8.473	2.585	13.529	15.564	16.472	16.417	27.185	34.994
180	10.808	5.226	10.305	4.901	12.485	20.787	16.367	24.05	29.13	43.29
216	7.315	7.965	7.189	6.863	19.182	21.837	21.672	27.802	33.919	43.606
252	6.64	5.327	11.887	7.871	22.96	27.082	21.41	37.956	38.897	48.242
288	8.967	7.454	10.952	8.23	15.341	25.549	28.879	38.058	40.584	60.144
324	11.185	8.245	9.425	9.158	20.295	32.478	33.906	42.19	46.684	64.202
360	13.984	12.38	14.505	6.184	29.29	32.085	33.865	45.2	53.247	73.955
396	10.227	6.286	8.073	11.275	22.758	30.091	37.572	42.674	59.872	81.751
432	9.395	10.044	16.183	13.643	20.179	30.959	42.006	51.894	63.467	87.895
468	9.761	10.536	17.516	13.325	25.498	34.161	40.808	58.224	65.821	87.262
504	12.163	6.547	12.809	16.423	25.812	36.337	47.492	59.199	70.537	101.45
540	14.239	14.11	8.104	12.929	30.639	42.295	48.916	67.683	79.636	111.559
576	17.422	9.055	16.062	17.31	25.713	35.769	51.223	68.2	82.523	113.958
612	17.074	14.148	12.276	14.41	24.797	37.161	49.561	68.351	82.046	117.318
648	12.386	14.014	11.627	16.98	32.946	45.189	63.579	74.643	88.226	133.128
684	9.553	15.595	16.955	12.739	29.27	41.371	55.199	83.881	93.084	134.2
720	17.661	9.582	13.542	16.816	34.028	40.812	64.089	79.542	95.332	139.199
756	14.544	14.164	13.654	17.105	31.397	44.494	57.863	78.42	99.924	142.855
792	16.531	13.321	17.855	15.044	22.365	46.674	60.66	88.598	112.144	157.223
828	12.992	14.508	19.882	21.696	30.776	49.549	67.521	94.662	107.735	157.258
864	12.254	12.699	17.966	19.287	36.704	49.7	67.246	94.448	117.746	159.542
900	17.999	13.323	19.015	15.683	39.005	46.107	72.918	98.708	112.626	172.928
936	11.016	19.195	19.942	21.001	35.078	53.986	69.132	103.769	124.553	179.226
972	13.947	19.462	20.679	20.757	34.439	51.164	73.131	105.909	130.657	184.975
1008	18.162	12.862	17.167	21.382	37.795	48.617	76.228	109.445	138.608	193.106
1044	17.706	15.656	19.827	26.123	42.059	55.105	77.948	112.095	130.911	197.169
1080	18.889	14.54	18.249	21.299	34.109	51.265	80.518	117.553	141.698	213.799
1116	18.632	15.317	21.632	28.611	37.741	59.84	83.106	122.72	149.72	212.262
1152	18.501	18.796	19.331	27.985	37.396	62.836	86.338	125.028	141.246	216.305
1188	18.109	19.27	22.524	22.573	42.299	69.071	85.919	130.415	153.94	224.955
1224	21.374	15.48	24.091	28.376	43.037	64.221	90.984	129.596	168.859	224.907
1260	19.835	18.939	17.332	21.471	41.805	61.974	98.426	134.23	156.178	232.726
1296	18.434	13.565	24.082	27.234	41.142	69.457	96.07	137.264	167.88	236.319
1332	16.911	14.46	21.019	25.303	47.231	70.765	101.586	143.19	174.577	246.837
1368	16.79	19.488	21.801	23.912	48.094	69.956	100.963	145.149	183.794	255.12
1404	21.457	17.31	25.527	29.823	45.974	68.16	103.686	151.407	188.224	264.637
1440	23.672	12.752	22.552	28.842	50.473	73.642	109.863	160.355	190.532	266.426
1476	19.4	18.79	23.679	28.852	46.782	71.055	105.547	154.139	187.246	270.861
1512	16.918	19.618	23.251	25.669	46.512	72.746	103.62	160.779	200.452	278.237
1548	21.507	12.412	24.622	25.469	49.533	78.754	114.907	165.477	203.834	283.926
1584	22.083	14.692	20.632	29.159	47.015	82.213	116.891	169.731	203.997	292.161
1620	14.623	19.59	21.347	29.335	50.311	78.094	119.745	170.255	216.512	293.993
1656	18.751	19.107	23.946	34.504	48.925	81.91	121.331	178.887	222.333	294.645
1692	22.934	21.022	30.73	30.972	53.743	87.031	123.932	179.561	221.439	308.243
1728	24.043	18.778	29.301	31.481	51.618	84.466	128.341	181.441	223.83	310.898
1764	20.394	19.473	25.46	32.433	52.282	83.099	124.579	184.196	224.304	312.467
1800	17.546	17.671	28.121	33.623	54.433	86.088	131.777	185.902	232.973	314.767
1836	16.638	18.937	25.816	32.498	56.611	92.536	130.315	188.75	245.811	324.779
1872	22.66	20.995	27.284	34.308	56.441	92.687	135.993	195.36	239.899	328.42
1908	18.522	21.884	27.335	35.233	57.258	89.08	138.482	195.221	251.018	351.418
1944	19.084	19.561	24.78	32.643	58.942	89.989	136.493	206.556	251.894	345.606
1980	23.077	21.58	24.163	37.73	55.904	96.132	138.407	205.969	254.632	351.75
2016	19.382	14.942	23.605	29.982	55.693	92.388	144.079	208.858	260.288	357.737
2052	19.482	22.479	30.91	35.055	61.316	93.344	147.788	209.519	261.509	362.947
2088	20.497	18.329	28.675	32.162	58.375	98.356	148.717	211.924	271.164	375.881
2124	23.738	21.582	27.893	38.851	59.335	101.166	154.063	221.399	288.136	365.677
2160	19.871	24.835	31.015	39.602	58.53	96.881	146.527	230.624	290.612	386.065
2196	24.829	24.537	33.827	35.973	68.316	100.276	150.871	236.071	291.154	398.866
2232	20.694	25.829	29.508	36.245	63.526	98.433	163.983	226.251	292.397	389.391
2268	20.925	20.812	29.269	38.935	63.106	101.371	164.919	236.718	283.18	398.709
2304	17.54	23.865	33.28	34.885	66.424	104.817	168.577	244.042	293.614	406.615
2340	19.873	21.139	32.573	37.135	68.589	105.797	171.083	242.662	305.391	418.589
2376	20.641	15.196	25.005	38.927	63.89	111.888	170.191	241.919	310.64	414.6
2412	22.844	22.171	34.419	38.593	71.457	116.695	174.826	252.939	314.363	415.151
2448	27.424	23.144	29.164	40.375	75.645	108.558	171.873	250.414	316.965	432.396
2484	24.545	23.4	32.641	38.679	73.034	107.144	181.3	259.711	317.257	432.5
2520	29.456	24.015	30.984	39.083	70.622	112.673	186.203	265.53	326.843	434.886
2556	22.54	22.995	35.274	43.166	74.057	121.102	177.153	265.757	331.945	447.236
2592	24.284	23.077	31.67	44.434	75.946	118.102	185.607	272.478	338.927	458.605
2628	22.71	23.116	32.87	47.26	75.192	118.671	198.02	270.643	341.418	452.432
2664	23.025	24.792	29.625	42.567	67.592	121.547	182.209	276.742	340.573	460.807
2700	28.657	21.907	36.227	41.03	76.975	122.265	195.084	277.14	348.477	468.301
2736	26.426	25.619	38.928	44.995	70.804	123.804	197.004	282.124	349.51	474.081
2772	23.503	30.276	32.977	45.594	79.879	125.995	206.06	296.85	365.018	478.644
2808	23.943	23.856	34.275	40.859	73.731	120.984	195.582	293.677	371.948	481.068
2844	18.571	24.183	34.629	43.691	72.138	121.961	199.666	294.966	361.979	494.93
2880	21.712	27.064	36.639	46.42	76.568	123.343	201.87	296.044	371.362	499.998
2916	25.308	25.662	40.362	50.929	80.148	127.668	207.958	296.81	364.789	494.54
2952	24.843	28.112	34.328	51.035	74.762	122.74	207.036	309.859	385.289	505.745
2988	33.583	21.869	38.922	47.878	83.969	135.711	212.577	306.981	378.617	504.887
3024	24.141	25.076	36.508	43.18	77.02	136.358	214.001	315.086	382.969	509.912
3060	20.529	35.343	41.696	48.541	84.957	139.542	221.573	319.293	386.018	531.363
3096	24.268	29.958	38.495	49.171	89.335	138.148	227.532	331.103	397.665	529.47
3132	24.842	26.956	30.837	44.681	85.679	137.134	216.112	319.123	407.642	536.035
3168	25.908	27.26	35.331	55.56	83.289	140.412	225.879	313.775	400.95	528.08
3204	23.51	26.912	44.52	49.37	79.83	140.196	226.202	328.483	410.114	541.544
3240	24.687	20.092	41.265	46.623	87.355	141.516	238.303	338.727	413.938	552.303
3276	25.587	27.726	40.074	49.377	86.426	142.467	232.219	342.815	419.524	557.608
3312	24.493	26.229	41.203	51.136	82.681	150.531	229.64	340.619	422.401	549.013
3348	27.541	32.35	36.336	51.267	87.177	145.855	235.368	352.771	420.127	564.136
3384	24.561	29.679	38.145	46.937	83.824	147.224	236.815	352.246	427.843	582.027
3420	27.058	30.713	36.436	51.293	85.302	147.425	247.764	357.63	433.231	571.62
3456	23.098	28.715	39.935	48.943	88.336	155.999	233.206	361.97	434.615	585.401
3492	26.806	33.525	44.839	54.275	97.328	153.612	242.508	361.779	440.33	595.273
3528	26.312	26.863	42.215	55.149	90.995	147.883	250.459	371.102	453.7	592.567
3564	26.987	32.534	37.413	54.574	90.639	157.972	252.052	369.891	458.66	590.921
3600	28.254	31.115	37.106	50.62	93.589	160.14	254.756	381.384	466.763	596.614

## Sheet: Supplymentary Fig.8c
ΔF (rfu)
time	I=0.4444 uM	I=0.2963	I=0.1975	I=0.1317	I=0.0878	I=0.0585	I=0.039	I=0.026	I=0.0173	I=0
0	0	0	0	0	0	0	0	0	0	0
36	-1.907	-2.431	0.407	2.734	3.033	5.912	5.657	8.118	1.859	4.87
72	4.814	-1.291	5.335	7.141	8.024	12.429	10.059	17.3	10.299	11.915
108	4.893	-3.974	1.76	7.441	5.273	15.175	15.287	16.134	13.116	25.847
144	7.752	2.865	7.206	11.757	12.533	21.241	22.868	19.813	25.38	37.606
180	7.366	8.102	6.636	10.618	16.297	24.65	23.761	29.859	22.946	38.468
216	6.165	1.267	3.265	6.568	16.523	25.704	25.07	30.932	27.072	50.511
252	10.711	1.744	7.656	15.453	20.422	25.192	30.823	34.642	39.595	56.756
288	0.572	3.954	6.863	7.947	19.492	25.92	32.22	41.824	40.478	61.097
324	7.314	2.927	7.922	12.507	19.927	25.59	34.015	40.461	45.286	64.525
360	5.65	12.252	13.981	11.127	24.681	33.121	39.348	45.769	49.101	78.977
396	5.42	1.933	10.134	11.05	22.521	36.641	37.532	44.608	51.043	83.705
432	5.101	5.204	13.554	14.312	24.132	37.421	45.439	54.522	56.912	91.059
468	7.478	1.853	11.642	16.852	22.114	40.294	44.637	57.083	63.209	96.065
504	7.151	8.492	14.839	14.449	24.599	41.924	54.666	61.852	64.729	104.188
540	8.874	5.969	12.339	13.308	30.246	46.94	55.607	70.789	78.033	113.555
576	13.135	5.233	12.951	13.673	27.437	41.698	54.408	68.713	79.26	123.63
612	10.497	8.876	8.792	18.864	21.904	47.044	58.942	75.464	81.006	125.759
648	8.874	13.343	10.773	14.981	30.802	44.725	61.844	72.401	83.177	131.783
684	9.084	4.06	14.141	19.265	25.491	47.657	59.441	80.774	93.019	139.977
720	12.88	6.696	13.979	20.608	32.1	46.982	67.796	81.648	97.003	146.808
756	12.899	6.605	14.017	18.789	27.121	49.224	65.594	79.809	99.932	160.218
792	11.106	4.983	12.592	17.238	33.555	51.745	68.901	90.079	104.074	155.701
828	9.675	9.262	10.593	16.566	25.852	54.978	73.136	91.343	101.693	164.008
864	8.446	3.229	14.697	20.419	36.323	60.354	74.729	93.202	105.604	167.973
900	6.233	12.615	11.656	24.456	37.553	58.098	71.547	104.297	117.856	175.307
936	10.958	11.745	15.915	20.57	30.438	58.101	81.043	108.782	125.664	194.471
972	14.811	11.782	13.491	23.331	38.31	60.979	88.417	104.511	135.829	186.017
1008	8.394	7.926	16.287	24.195	35.972	56.858	84.504	112.737	132.268	195.833
1044	6.842	7.805	15.239	28.161	41.193	64.447	83.752	114.483	133.698	202.365
1080	11.127	17.512	17.654	29.497	44.715	61.293	93.205	116.271	145.088	211.798
1116	15.451	10.678	14.335	22.436	36.975	63.463	90.575	121.324	151.394	223.205
1152	16.998	9.532	14.743	27.072	42.461	68.289	92.568	125.101	150.134	221.376
1188	15.311	13.163	15.825	26.312	45.798	66.968	96.758	128.634	157.362	228.506
1224	14.84	15.023	26	29.546	46.21	70.916	96.475	126.357	156.368	241.818
1260	9.92	8.144	17.385	24.294	39.754	66.401	102.802	132.206	163.716	241.161
1296	10.045	12.107	14.197	22.302	40.921	69.071	101.997	143.01	169.668	244.489
1332	17.148	7.996	22.604	33.107	44.337	73.043	108.368	138.115	176.532	258.264
1368	13.004	15.039	18.586	31.606	54.303	71.886	111.054	146.92	180.778	262.766
1404	18.359	12.007	17.754	33.691	47.379	76.049	112.088	150.088	181.417	267.098
1440	14.499	16.902	19.389	32.379	46.286	80.16	116.19	157.841	180.932	277.588
1476	12.794	12.168	16.373	22.517	52.557	73.029	125.405	157.345	195.037	284.296
1512	11.746	14.729	21.8	29.574	51.529	81.824	116.662	164.694	194.239	293.214
1548	15.15	15.815	20.754	34.856	48.379	80.239	116.536	170.187	201.876	286.575
1584	14.618	13.923	22.765	33.45	55.917	87.675	125.618	166.498	206.09	298.631
1620	16.935	11.081	22.731	31.065	51.046	81.044	128.648	169.007	211.429	302.635
1656	13.693	14.409	21.682	31.696	52.456	84.784	129.771	180.452	220.22	320.153
1692	16.901	17.045	22.747	31.456	52.472	94.039	130.764	179.665	219.636	322.996
1728	13.109	12.663	19.155	33.729	55.573	91.019	137.751	182.621	223.131	332.382
1764	15.743	14.849	24.601	30.92	58.097	96.199	138.627	183.102	231.156	324.503
1800	17.066	18.121	19.926	36.608	58.074	100.142	137.3	188.048	237.636	334.963
1836	15.872	13.493	27.872	37.765	54.937	98.142	141.669	194.212	238.976	354.08
1872	19.705	20.916	21.54	33.383	52.067	97.655	147.297	194.026	250.024	352.686
1908	15.003	14.383	22.485	36.458	62.41	98.088	146.355	201.396	245.861	355.101
1944	16.47	17.627	23.778	32.265	58.512	101.567	150.523	205.067	258.296	369.292
1980	15.029	18.832	22.097	35.964	59.22	108.304	156.917	208.408	254.396	361.297
2016	14.103	13.009	26.137	35.479	59.249	104.681	148.513	210.395	264.773	371.42
2052	17.875	16.498	23.607	38.714	61.241	101.332	161.488	214.823	273.262	390.138
2088	15.758	17.91	31.764	33.643	58.916	107.107	156.625	220.101	277.764	386.632
2124	17.375	11.25	26.95	40.214	62.04	110.75	162.659	218.329	277.073	393.082
2160	14.691	14.85	27.309	37.975	64.104	111.65	159.903	228.84	286.836	396.775
2196	14.425	19.945	27.371	42.574	70.604	105.726	167.989	231.445	281.392	404.955
2232	18.496	18.717	26.925	40.157	60.243	113.045	168.417	235.459	289.646	409.738
2268	16.568	18.792	29.663	38.115	66.846	116.017	178.442	241.655	300.146	427.464
2304	17.326	16.053	21.775	37.1	66.235	116.955	178.288	243.76	295.873	429.283
2340	17.99	15.539	28.792	41.687	70.101	119.313	175.111	240.144	310.489	438.304
2376	16.594	21.713	25.668	45.235	62.702	118.847	186.312	254.974	310.513	434.241
2412	16.603	22.165	30.247	41.694	71.037	119.096	184.928	247.61	315.284	450.89
2448	15.291	24.336	27.185	42.747	70.732	116.549	192.055	258.606	318.989	450.311
2484	15.579	21.203	29.982	41.96	66.903	127.673	183.877	262.408	321.985	450.063
2520	19.507	17.623	29.718	40.658	74.049	125.191	191.556	267.114	329.953	456.407
2556	18.549	18.375	25.25	43.831	69.075	129.095	196.645	275.275	342.834	462.989
2592	23.065	22.279	28.732	47.267	72.683	129.524	203.367	271.674	335.486	467.435
2628	16.174	16.527	24.868	43.658	72.355	131.44	201.091	272.906	341.145	479.72
2664	16.831	19.453	25.512	44.683	73.298	127.39	205.767	275.71	342.239	479.899
2700	19.103	20.351	30.032	48.922	79.835	136.067	203.015	283.129	355.35	489.756
2736	14.681	20.491	31.39	43.403	79.765	139.137	209.226	292.82	362.824	478.666
2772	23.022	25.386	28.732	45.791	76.559	141.746	216.419	299.336	358.479	504.095
2808	18.79	15.022	25.106	49.858	76.158	134.153	211.262	291.686	372.145	507.389
2844	12.961	17.022	29.503	45.811	74.341	133.987	211.089	300.283	372.972	502.457
2880	21.34	23.017	32.157	45.969	78.767	142.632	217.717	297.372	375.48	516.321
2916	19.645	23.984	34.478	45.934	80.996	142.178	219.583	312.99	376.956	517.412
2952	18.983	20.564	36.745	46.562	79.875	142.927	232.359	306.551	384.775	529.077
2988	19.898	22.823	29.177	54.85	82.918	150.166	230.912	313.013	394.69	534.975
3024	19.996	23.154	32.54	46.161	87.78	145.004	229.133	312.598	389.892	532.522
3060	15.857	24.018	35.59	49.527	87.293	150.072	232.504	318.034	394.595	534.449
3096	20.498	23.556	36.877	51.516	94.763	151.659	237.261	321.468	408.663	559.272
3132	18.313	24.648	34.515	49.095	88.6	149.68	238.731	326.111	410.977	559.738
3168	26.174	29.646	31.759	52.772	88.211	158.226	238.801	336.281	409.748	563.233
3204	17.992	21.288	35.846	44.658	89.42	149.028	241.532	332.614	418.273	561.68
3240	21.52	25.19	33.433	50.699	89.71	155.886	241.941	349.3	421.87	568.042
3276	22.165	21.962	36.892	49.117	86.717	157.476	249.127	343.832	421.089	574.88
3312	20.086	21.299	35.45	59.026	84.701	160.597	254.341	340.582	423.589	589.496
3348	24.093	28.662	38.074	52.592	93.75	161.036	258.164	358.529	434.9	597.33
3384	21.159	25.905	35.04	58.222	85.086	161.984	246.764	351.206	431.022	591.74
3420	21.932	18.662	32.191	50.484	90.586	166.863	265.952	364.989	438.454	595.467
3456	17.206	20.664	37.077	56.29	92.266	160.53	260.41	358.785	450.687	601.053
3492	18.227	25.049	39.28	53.022	91.026	169.646	264.879	365.261	448.548	603.287
3528	18.714	25.21	32.773	53.009	99.082	171.24	265.201	375.69	447.721	610.255
3564	20.535	28.415	34.755	58.747	93.919	168.965	270.177	373.658	462.279	625.184
3600	20.844	29.88	38.021	60.926	92.612	170.779	272.955	380.126	469.978	613.326
