# Supplementary material for: Preclinical evaluation of the SARS-CoV-2 Mpro inhibitor RAY1216 shows improved pharmacokinetics compared with nirmatrelvir
Source: Nat Microbiol. 2024 Mar 29;9(4):1075–88. doi: 10.1038/s41564-024-01618-9 (PMC10994847; doi:10.1038/s41564-024-01618-9)
Supplement: Supplementary file 10 — Inhibition of WT Mpro by RAY1216. [file 41564_2024_1618_MOESM10_ESM.xlsx]

## Sheet: Supplymentary Fig.9a
ΔF (rfu)
time	I=0.4444 uM	I=0.2963	I=0.1975	I=0.1317	I=0.0878	I=0.0585	I=0.039	I=0.026	I=0.0173	I=0
0	0	0	0	0	0	0	0	0	0	0
36	4.973	6.237	1.911	4.932	9.488	6.002	8.944	5.412	5.708	10.22
72	11.441	16.995	13.239	16.914	14.721	18.825	15.906	14.056	17.504	22.688
108	14.444	21.912	20.719	19.294	24.087	22.839	25.903	22.424	28.257	34.699
144	20.465	29.909	23.396	33.253	37.193	35.288	39.537	35.545	35.857	42.04
180	19.721	25.942	29.664	35.33	46.653	37.316	41.062	42.322	42.223	41.863
216	21.181	32.124	34.003	40.687	46.901	45.719	49.95	49.009	53.744	54.132
252	24.283	33.372	35.641	46.591	52.537	49.526	57.193	52.42	55.474	65.322
288	29.043	33.666	44.058	47.683	56.353	58.528	62.123	62.564	67.699	67.862
324	26.158	46.844	51.704	53.171	65.904	59.409	72.088	68.828	72.682	80.802
360	30.588	44.805	60.913	62.041	68.609	74.798	80.157	73.69	80.156	87.206
396	26.432	43.036	52.41	64.657	66.713	67.929	81.999	79.694	86.422	89.172
432	29.768	45.398	53.561	66.587	77.353	82.071	89.747	84.829	96.447	104.873
468	32.557	51.098	55.766	68.343	84.533	79.69	92.612	92.651	100.517	104.375
504	35.887	48.492	64.217	72.441	89.099	90.246	102.759	98.178	104.53	119.801
540	36.365	48.902	58.652	81.282	87.186	94.56	108.304	111.692	119.019	120.995
576	35.616	58.927	69.656	84.915	100.416	98.033	115.386	114.174	117.362	131.073
612	34.569	54.545	66.073	91.29	104.641	105.749	113.998	119.561	123.878	130.272
648	39.322	57.935	73.695	89.468	106.621	112.98	126.536	129.485	130.815	140.014
684	40.884	56.036	75.005	99.42	113.079	121.154	133.514	136.814	143.528	154.798
720	39.044	63.122	70.249	93.931	106.796	121.261	130.786	138.4	142.827	150.822
756	39.859	59.968	74.96	100.821	115.176	121.07	136.403	144.12	146.405	171.908
792	42.895	59.511	78.673	97.175	121.197	129.482	147.747	155.232	156.45	173.639
828	44.391	58.934	83.006	104.301	128.101	135.067	153.659	153.345	160.75	174.653
864	40.449	68.119	86.459	108.118	131.226	142.847	159.5	161.967	163.038	185.525
900	44.857	67.627	84.071	114.913	136.989	146.741	160.815	168.961	167.666	189.397
936	46.125	63.461	84.303	114.251	136.931	145.826	163.994	169.866	182.574	200.022
972	48.996	66.868	90.56	112.121	139.716	153.602	178.104	177.859	186.958	205.772
1008	49.013	59.089	87.25	119.763	142.515	156.939	168.309	191.467	199.372	213.276
1044	39.006	70.602	89.808	121.083	144.699	157.4	177.464	191.708	193.281	221.882
1080	49.056	71.837	93.231	127.528	142.011	167.526	188.564	188.946	204.653	220.463
1116	47.363	69.017	93.53	128.382	152.558	163.983	197.053	200.334	205.89	229.773
1152	47.653	76.385	95.246	130.927	156.035	170.668	195.076	206.453	213.023	243.139
1188	46.014	68.773	91.154	130.633	157.581	177.294	202.114	212.951	231.642	246.142
1224	48.361	70.424	96.016	134.285	155.97	181.214	199.318	218.739	238.834	256.345
1260	48.231	72.89	96.078	136.873	158.892	181.215	201.607	215.433	231.801	262.133
1296	43.415	77.286	100.565	137.372	167.548	181.415	213.47	225.092	239.106	276.031
1332	49.777	78.356	103.19	141.177	172.909	189.303	220.865	231.963	251.289	269.018
1368	51.439	79.967	105.959	141.929	174.651	198.376	226.134	239.823	248.413	282.577
1404	47.2	80.062	103.424	144.404	177.994	202.295	228.034	245.837	256.1	284.415
1440	54.069	74.268	102.734	147.76	181.346	201.139	239.235	251.943	261.996	296.495
1476	54.766	80.005	108.525	151.231	181.505	206.393	231.733	257.069	274.683	300.941
1512	53.09	74.165	101.328	151.137	178.884	208.319	239.119	253.725	269.718	320.174
1548	53.668	79.899	111.468	151.501	186.12	213.142	251.507	268.943	275.558	318.182
1584	57.623	83.539	106.15	161.693	190.225	216.905	250.438	268.183	285.627	314.583
1620	52.48	80.083	113.027	153.308	184.404	219.986	250.087	273.129	290.591	326.763
1656	54.626	83.239	106.398	158.038	192.581	222.768	262.216	286.896	299.616	331.099
1692	56.66	85.561	112.599	157.33	196.283	220.553	268.418	284.486	310.164	345.332
1728	51.297	84.435	117.293	157.615	207.254	226.253	268.345	294.435	296.516	337.811
1764	49.928	85.184	111.393	160.118	200.296	234.798	272.363	299.581	314.63	356.373
1800	51.528	82.566	111.231	164.814	200.03	236.044	272.752	304.955	319.811	363.877
1836	54.809	86.926	113.548	163.731	204.504	241.286	279.467	308.261	325.16	368.001
1872	54.082	84.579	114.167	164.868	207.809	244.395	275.286	319.935	329.741	377.835
1908	50.668	85.507	114.292	163.642	212.503	242.259	294.447	319.875	328.868	383.184
1944	63.659	82.886	115.651	169.077	216.051	254.521	287.453	321.868	334.215	385.1
1980	53.777	87.989	120.547	168.012	217.111	246.476	298.637	322.92	342.155	393.745
2016	55.491	85.321	121.317	167.756	224.508	247.124	296.811	318.903	352.592	395.819
2052	57.225	86.724	117.833	174.669	216.118	251.91	301.185	326.303	349.017	397.983
2088	58.17	88.088	121.688	171.921	220.996	257.619	318.105	336.413	349.626	394.37
2124	58.681	87.907	121.998	177.118	222.925	268.761	319.28	345.821	369.18	412.014
2160	60.197	85.816	117.048	185.116	228.884	272.585	322.651	347.191	373.528	425.655
2196	54.97	87.856	123.144	180.415	227.409	269.838	320.951	343.215	371.897	429.654
2232	56.455	87.82	128.885	181.035	232.624	266.279	324.257	355.737	380.448	428.237
2268	62.42	88.454	121.339	185.479	230.09	271.942	331.723	363.345	387.438	437.759
2304	63.818	92.942	125.454	175.901	231.324	280.36	338.748	368.961	384.958	449.846
2340	57.327	91.994	129.746	180.787	234.038	274.195	332.872	368.543	391.754	449.109
2376	58.358	95.771	130.191	184.471	238.231	279.751	335.115	371.755	401.424	461.731
2412	57.208	96.441	128.415	188.32	241.825	283.001	345.621	382.696	407.468	465.965
2448	62.213	90.586	126.437	181.745	233.957	278.532	342.776	382.696	413.322	465.796
2484	61.217	88.261	127.102	185.1	242.937	290.646	351.475	384.471	417.128	483.998
2520	57.295	93.462	130.033	195.832	250.637	292.653	349.773	392.068	421.554	486.458
2556	60.736	97.196	128.44	195.719	248.634	289.214	355.259	393.54	434.784	485.523
2592	65.702	92.341	134.564	190.15	244.122	290.794	360.145	408.452	432.87	491.775
2628	63.102	98.979	129.164	190.245	251.012	300.571	358.807	407.799	429.878	492.948
2664	56.486	87.037	125.126	184.55	256.619	295.357	354.126	409.238	430.83	502.821
2700	60.505	90.689	126.22	188.097	245.673	303.26	366.333	414.916	442.375	509.833
2736	56.569	97.033	133.844	200.676	256.774	300.307	368.549	414.434	442.711	512.063
2772	56.921	95.363	134.183	195.265	255.832	309.179	381.006	415.012	438.287	522.932
2808	60.303	98.398	124.465	199.761	253.625	311.308	373.083	429.868	448.273	519.691
2844	63.684	86.609	130.648	200.677	269.807	310.584	376.466	430.094	464.658	517.022
2880	60.141	93.699	143.737	198.653	268.881	320.997	391.977	436.142	465.222	530.588
2916	66.031	95.831	129.561	198.299	264.284	315.877	395.137	436.624	462.549	536.589
2952	59.755	99.313	136.852	204.31	271.434	317.967	382.428	427.657	465.52	553.649
2988	66.714	100.726	137.133	199.881	258.595	318.815	389.12	443.436	482.296	565.48
3024	62.3	97.813	137.501	198.413	257.575	319.385	408.694	439.116	471.678	550.457
3060	60.746	97.181	139.581	200.851	265.728	329.441	409.311	454.376	493.021	559.73
3096	59.262	98.54	138.38	200.942	266.509	333.272	391.633	452.783	499.695	575.528
3132	61.241	90.819	134.834	198.129	272.473	329.012	414.935	469.292	495.242	581.152
3168	66.273	96.493	138.824	208.73	270.905	330.505	408.76	463.458	501.634	586.498
3204	60.4	100.645	141.798	206.371	271.698	333.489	410.536	472.041	516.235	584.596
3240	67.818	103.765	143.074	217.554	268.176	342.31	414.562	486.286	512.878	599.239
3276	67.562	99.936	139.835	206.59	277.867	336.162	424.777	465.859	515.181	603.53
3312	67.223	97.181	133.065	214.318	274.256	348.607	427.344	491.18	516.607	609.228
3348	63.658	100.927	140.738	207.814	281.085	341.15	429.916	489.456	525.445	611.005
3384	63.622	105.089	138.568	211.215	286.968	342.618	430.523	487.919	528.408	611.183
3420	70.018	96.122	137.628	210.092	282.889	354.172	427.382	491.608	540.759	623.931
3456	58.357	101.544	140.782	216.987	282.73	352.966	437.77	505.559	534.433	616.067
3492	65.212	99.299	144.346	212.559	290.712	348.828	440.087	501.4	532.457	627.894
3528	69.04	99.699	148.189	218.129	290.567	364.313	438.653	510.373	549.502	623.623
3564	64.496	104.591	146.618	213.318	289.121	359.548	451.964	514.122	544.011	643.195
3600	65.819	105.203	145.389	219.26	284.795	364.979	448.425	518.752	555.729	633.6

## Sheet: Supplymentary Fig.9b
ΔF (rfu)
time	I=0.4444 uM	I=0.2963	I=0.1975	I=0.1317	I=0.0878	I=0.0585	I=0.039	I=0.026	I=0.0173	I=0
0	0	0	0	0	0	0	0	0	0	0
36	3.722	11.891	7.011	6.413	6.574	10.793	5.204	5.2	6.189	5.453
72	6.286	21.53	16.177	13.434	16.39	19.816	14.655	15.004	17.097	18.252
108	9.93	16.105	21.722	27.13	26.144	22.931	22.375	23.779	20.082	26.776
144	15.313	25.042	28.816	32.577	32.969	38.289	34.037	31.382	37.889	34.026
180	15.397	27.862	33.303	37.498	32.733	47.957	38.287	37.771	41.003	42.503
216	18.269	36.109	38.622	45.458	39.813	44.453	47.729	42.887	45.495	49.847
252	20.811	36.367	39.714	46.353	44.738	53.252	50.028	52.541	57.429	59.126
288	16.701	42.65	39.222	52.745	51.642	60.921	59.121	60.878	58.587	67.618
324	18.824	43.14	44.382	62.936	58.353	61.919	67.543	64.675	68.856	74.899
360	29.377	41.572	52.362	62.364	63.401	75.719	75.252	75.085	76.617	83.494
396	27.509	43.904	47.886	63.763	65.123	72.43	71.185	79.505	85.268	88.351
432	30.342	45.937	53.536	69.787	69.388	90.232	77.17	87.627	82.466	101.703
468	25.678	46.622	54.498	70.952	74.636	88.77	81.532	93.174	91.211	106.948
504	31.509	51.413	61.439	80.577	78.915	94.98	99.457	101.74	102.493	112.169
540	30.869	52.4	67.851	86.237	81.695	100.597	103.738	104.507	111.638	125.06
576	37.45	58.631	65.7	90.224	93.329	100.918	102.529	109.588	120.319	129.04
612	30.501	55.203	59.065	90.725	93.288	113.662	102.847	115.806	123.152	126.26
648	36.623	60.986	70.872	94.113	97.423	116.84	120.192	126.117	131.475	135.679
684	39.78	58.223	73.022	101.077	106.132	116.551	120.237	136.849	142.765	148.249
720	31.432	55.102	63.595	97.607	97.81	115.875	124.67	132.641	138.382	152.832
756	37.837	59.255	76.392	100.927	112.53	127.515	134.142	137.687	143.513	159.573
792	42.352	60.881	75.292	110.957	118.173	131.477	138.465	144.045	160.721	166.901
828	37.157	62.245	75.902	113.188	117.635	129.428	139.586	145.352	156.855	173.694
864	39.955	65.367	79.975	117.083	122.832	145.644	148.619	155.44	171.514	177.478
900	40.467	64.958	79.385	111.075	131.093	157.112	152.393	164.233	170.615	183.538
936	37.704	67.845	80.254	116.809	130.196	150.523	159.537	165.58	176.302	196.837
972	39.394	69.278	84.908	115.574	128.473	147.069	164.65	174.82	188.878	200.192
1008	42.151	67.75	82.992	113.907	134.354	155.158	161.807	176.947	189.715	207.289
1044	40.731	60.218	81.64	126.108	134.097	158.781	176.419	182.186	196.792	214.511
1080	44.148	71.75	88.03	128.197	141.981	168.29	172.862	189.936	205.709	224.792
1116	43.991	72.492	85.517	126.381	148.617	169.034	187.394	195.969	208.082	227.265
1152	42.557	74.245	95	137.58	142.97	168.214	178.942	198.779	221.169	236.659
1188	46.891	74.239	97.421	136.602	148.392	178.793	188.477	206.324	221.809	236.995
1224	39.754	73.535	90.99	140.592	157.559	176.164	197.328	210.41	223.303	246.01
1260	44.887	70.866	89.029	138.416	147.151	182.902	196.958	217.314	228.412	252.022
1296	42.044	69.879	99.327	143.473	156.769	187.654	203.386	218.484	241.538	262.414
1332	40.106	72.007	99.335	143.164	156.658	185.928	217.857	231.699	245.702	262.751
1368	38.698	70.548	91.256	143.392	168.775	189.213	209.048	235.777	245.325	271.591
1404	45.299	76.324	98.097	147.912	160.676	198.589	216.76	239.212	251.064	279.085
1440	42.699	77.336	94.133	148.436	166.995	201.674	220.727	244.442	250.733	285.677
1476	48.006	81.757	98.676	156.866	164.669	205.491	232.954	246.575	274.535	293.864
1512	46.279	75.302	103.122	150.603	174.668	213.591	229.39	246.744	273.618	305.997
1548	48.419	79.88	100.966	149.688	178.706	210.205	231.677	257.832	271.67	302.873
1584	49.131	83.158	102.005	163.814	178.877	207.4	243.898	265.631	290.404	318.727
1620	41.622	77.402	106.237	162.177	183.917	220.557	240.885	260.656	287.799	313.435
1656	43.826	82.819	104.219	162.239	183.622	223.382	251.666	275.022	293.488	319.57
1692	47.827	78.975	105.279	162.174	190.663	228.205	249.933	290.432	306.812	332.841
1728	47.536	78.757	109.301	160.597	190.941	231.365	259.584	275.939	313.36	331.67
1764	46.95	80.652	111.662	165.913	190.131	238.072	257.887	286.122	314.165	343.271
1800	54.365	78.267	106.338	168.971	190.517	239.169	263.494	289.421	318.201	347.331
1836	46.906	78.331	107.617	161.308	196.613	244.766	274.224	293.721	328.764	349.269
1872	49.9	81.877	111.444	174.321	200.877	241.412	275.546	296.936	325.354	364.244
1908	52.315	82.747	107.085	171.416	198.941	245.948	278.505	305.003	334.762	366.807
1944	51.582	84.642	114.984	174.269	202.892	246.234	290.04	306.444	344.49	375.047
1980	53.401	87.768	108.989	182.627	206.138	252.34	284.031	309.59	344.473	385.533
2016	62.398	90.937	116.31	176.461	210.488	253.92	301.163	319.512	353.686	388.21
2052	51.3	79.082	116	171.465	207.4	255.117	295.205	318.732	359.318	385.37
2088	53.581	84.707	116.008	166.505	203.249	253.39	292.298	330.03	349.681	394.985
2124	51.122	84.544	113.326	186.38	222.4	264.978	299.158	331.072	368.732	404.834
2160	49.372	88.654	119.845	186.8	217.303	273.852	315.64	342.422	378.985	412.267
2196	50.512	84.862	121.084	182.212	215.167	267.455	313.736	335.483	373.923	411.426
2232	51.531	93.803	117.478	189.398	219.098	266.737	312.029	347.749	380.436	422.751
2268	54.498	87.473	119.494	185.682	217.374	272.766	306.566	361.533	387.339	429.81
2304	54.529	92.403	124.035	187.53	227.206	268.689	322.351	367.557	389.799	432.296
2340	48.985	95.183	119.916	195.683	217.348	276.909	321.736	362.841	397.572	439.758
2376	51.182	88.018	122.317	181.429	219.592	280.438	329.62	356.713	390.771	443.473
2412	53.516	95.903	119.637	186.944	225.427	278.009	332.213	375.181	404.751	447.433
2448	52.649	92.202	116.996	185.504	231.735	283.013	328.969	364.914	410.109	453.462
2484	56.062	90.222	122.129	190.107	233.711	282.134	338.914	373.115	419.22	465.912
2520	52.052	89.908	124.702	190.268	231.719	287.548	344.1	379.932	402.652	475.258
2556	57.235	86.838	123.133	193.618	232.11	288.982	341.571	386.61	421.796	481.696
2592	53.59	89.602	121.91	194.488	236.436	291.126	349.948	390.051	440.305	475.433
2628	56.166	88.128	127.092	196.339	237.903	300.724	358.172	393.148	434.01	486.859
2664	56.367	91.45	120.227	192.906	238.517	297.069	347.876	394.748	431.483	490.932
2700	55.629	94.883	126.041	194.742	237.878	300.716	355.418	395.835	444.594	505.536
2736	59.609	90.219	127.995	201.929	242.518	307.247	359.606	403.187	452.65	499.627
2772	53.223	93.755	128.193	203.615	248.782	315.849	362.921	400.81	457.6	501.813
2808	56.877	88.992	125.894	198.497	237.295	303.194	360.528	419.838	466.139	513.478
2844	54.572	93.637	128.373	210.557	251.468	311.646	366.112	421.548	456.845	520.957
2880	57.838	92.419	128.559	206.645	251.504	317.571	377.502	415.393	468.476	514.442
2916	54.958	99.962	122.438	207.797	253.502	316.938	371.166	426.969	467.648	521.74
2952	52.495	96.847	132.668	212.745	261.365	317.174	377.962	426.031	468.081	534.332
2988	61.166	98.47	132.39	202.673	249.758	317.461	383.401	438.355	478.868	544.005
3024	65.042	95.998	131.267	203.882	245.663	319.585	379.015	421.78	477.95	547.55
3060	54.316	92.898	131.27	208.195	249.847	328.917	390.319	439.424	488.963	552.85
3096	62.209	97.766	133.746	209.725	259.739	332.496	391.813	443.207	489.501	558.542
3132	56.065	94.089	130.498	207.753	261.9	327.355	404.634	457.615	500.516	570.772
3168	59.641	93.646	130.898	211.669	266.326	332.821	406.092	453.538	509.192	567.71
3204	57.577	101.266	132.858	215.4	260.196	345.091	409.844	447.247	507.143	572.685
3240	60.792	98.924	138.179	212.365	265.174	341.85	418.487	463.312	523.264	576.309
3276	57.763	94.877	137.473	217.689	262.2	336.458	402.5	456.73	514.136	587.304
3312	60.728	96.527	129.182	217.493	271.533	338.257	416.07	475.971	523.87	590.885
3348	61.156	100.258	134.067	209.24	272.252	349.858	418.915	477.962	529.78	597.499
3384	59.351	93.47	133.855	212.997	261.914	345.764	418.584	471.115	524.937	594.427
3420	59.72	97.38	132.78	216.018	273.782	347.057	422.133	477.969	534.722	603.213
3456	58.035	99.498	137.484	216.734	276.593	344.578	430.261	489.231	536.191	605.954
3492	59.343	95.336	129.374	220.605	277.713	351.394	425.877	487.361	545.486	624.302
3528	59.318	93.932	131.087	218.289	272.412	352.079	432.542	490.353	553.901	623.356
3564	58.075	107.423	140.06	226.044	278.742	355.135	437.315	504.653	552.041	631.099
3600	55.236	101.636	137.589	224.459	280.855	361.738	437.808	505.836	561.482	631.283

## Sheet: Supplymentary Fig.9c
ΔF (rfu)
time	I=0.4444 uM	I=0.2963	I=0.1975	I=0.1317	I=0.0878	I=0.0585	I=0.039	I=0.026	I=0.0173	I=0
0	0	0	0	0	0	0	0	0	0	0
36	5.536	2.93	12.496	10.182	4.568	7.542	11.013	5.679	8.16	3.729
72	14.731	10.629	17.524	17.025	16.704	16.277	19.362	13.226	16.23	13.938
108	12.771	15.578	22.946	22.221	23.994	21.905	26.531	21.645	28.213	25.723
144	17.323	21.565	29.739	31.923	30.803	36.827	41.308	34.182	38.196	35.381
180	16.545	21.845	37.465	33.098	34.517	40.087	45.076	41.285	39.544	41.388
216	21.868	25.071	39.948	39.937	37.67	46.102	48.172	45.833	51.775	45.202
252	23.725	26.784	40.563	41.27	45.696	47.428	59.046	53.831	55.593	53.277
288	24.3	29.863	49.273	47.647	56.088	50.072	62.169	58.264	65.011	65.103
324	29.911	36.579	49.962	54.289	62.789	63.824	66.279	68.942	68.902	77.566
360	36.284	38.913	56.419	56.474	70.456	69.174	76.645	73.992	80.997	80.963
396	34.638	39.151	55.01	56.734	68.905	72.514	74.183	80.142	82.701	89.777
432	33.041	43.597	61.727	62.707	67.393	77.073	86.653	83.713	88.458	95.471
468	32.447	37.762	65.512	70.18	74.22	80.999	89.691	92.468	96.37	104.476
504	36.919	45.504	61.64	71.509	79.699	82.004	95.557	97.506	102.669	113.981
540	32.191	47.716	61.143	75.67	85.713	92.741	102.284	104.318	110.558	123.514
576	37.803	51.606	76.692	77.654	94.58	93.25	107.194	112.241	117.531	138.521
612	40.684	44.883	63.388	79.508	95.345	97.384	114.763	111.077	118.64	130.155
648	40.601	55.485	78.197	81.624	98.707	110.487	126.502	123.011	134.109	141.547
684	38.11	57.742	72.454	95.259	99.619	114.598	132.823	130.093	134.745	159.168
720	33.597	53.683	70.9	91.298	99.679	115.19	132.873	132.281	138.108	151.944
756	41.902	55.768	83.744	91.963	110.217	120.481	134.099	142.093	152.636	164.741
792	43.035	57.062	83.054	89.744	113.219	124.945	142.831	148.326	150.258	171.822
828	41.317	53.408	79.289	98.268	115.015	128.462	150.301	151.359	155.963	173.596
864	40.167	60.137	86.202	95.373	123.131	136.81	158.563	152.243	160.155	177.117
900	48.79	60.317	85.961	99.874	122.421	142.761	158.784	166.249	174.094	187.806
936	44.187	58.102	86.781	98.961	124.263	144.814	160.392	169.127	172.711	202.592
972	43.647	61.791	87.025	103.01	126.417	147.636	170.068	173.68	181.408	204.269
1008	43.701	59.444	88.44	112.471	128.812	145.308	165.475	180.894	182.251	213.801
1044	39.667	62.61	95.312	111.147	132.757	151.18	178.188	190.679	198.188	216.041
1080	47.267	62.731	92.032	114.542	136.356	157.923	187.801	191.879	200.052	216.393
1116	48.334	60.208	83.441	112.61	146.956	155.43	195.591	198.675	209.576	226.278
1152	48.791	65.772	96.275	114.608	146.278	163.454	191.698	202.522	214.981	234.195
1188	49.867	66.726	99.622	123.091	157.24	165.755	196.966	209.85	214.09	242.343
1224	48.803	64.081	94.805	121.505	160.148	176.062	201.758	216.968	228.182	248.793
1260	49.609	66.456	101.419	120.095	149.681	171.238	203.997	220.023	227.101	257.368
1296	45.599	63.503	100.91	129.003	153.249	178.234	210.608	224.477	240.295	260.005
1332	50.517	69.347	96.955	127.411	157.777	180.938	208.094	226.514	247.018	270.47
1368	46.605	70.874	99.707	123.252	162.783	183.298	227.15	229.662	242.694	273.862
1404	45.789	70.713	103.583	131.001	166.038	191.582	220.404	229.102	258.562	283.394
1440	54.122	72.694	104.031	132.66	164.382	195.675	222.72	245.96	257.42	289.382
1476	55.924	74.615	107.012	129.07	170.713	195.744	227.428	250.082	265.184	297.135
1512	51.964	74.904	105.266	138.12	178.046	193.245	236.011	251.463	268.902	296.245
1548	54.888	71.74	106.849	144.286	173.17	200.595	242.767	258.68	277.55	304.556
1584	56.395	74.941	110.552	135.113	176.785	203.716	246.742	259.449	287.44	311.226
1620	49.191	77.167	110.195	134.209	178.363	206.365	248.689	263.604	278.205	312.866
1656	49.693	73.568	112.244	144.252	179.735	204.744	252.9	270.281	294.365	322.578
1692	50.453	73.999	112.514	146.004	180.765	211.221	260.781	277.254	293.571	337.338
1728	51.824	73.798	110.282	138.207	184.171	217.92	261.353	277.532	299.47	338.742
1764	56.713	77.236	113.689	143.473	177.295	218.293	262.139	286.539	306.223	345.659
1800	53.979	81.743	107.195	150.908	181.694	228.357	269.28	283.502	316.371	352.325
1836	55.126	80.322	110.506	140.631	188.39	225.392	276.768	287.989	314.244	349.141
1872	56.079	72.289	123.659	148.901	196.521	230.492	271.218	302.454	324.811	357.715
1908	53.806	75.437	115.498	148.521	202.631	240.344	282.677	309.957	327.627	391.085
1944	57.003	79.142	115.79	154.653	201.145	239.769	280.905	308.012	336.776	377.57
1980	53.856	76.813	115.495	155.744	201.799	236.88	287.422	314.635	335.748	382.217
2016	55.779	80.667	118.82	159.125	199.919	244.028	294.011	317.501	345.334	386.908
2052	55.07	84.358	119.242	153.393	196.657	244.294	282.818	321.61	353.064	398.587
2088	52.713	76.248	113.116	156.558	203.989	246.674	294.202	329.431	352.561	403.095
2124	52.615	81.025	116.988	164.519	214.185	254.69	300.278	343.089	363.827	412.747
2160	60.298	89.619	118.312	162.106	210.402	255.65	309.859	340.754	368.955	423.01
2196	56.859	81.868	118.852	153.467	217.077	253.02	316.417	344.256	373.909	425.692
2232	63.112	84.336	121.589	163.83	213.619	248.878	314.604	346.599	372.896	427.128
2268	60.437	78.522	126.144	167.796	216.81	260.17	317.314	349.728	385.857	435.592
2304	59.49	83.38	131.868	165.107	222.507	270.603	322.036	350.675	381.696	440.1
2340	56.409	82.73	123.868	164.206	216.409	252.999	314.122	366.238	380.466	446.021
2376	58.697	89.538	126.778	165.761	220.258	272.356	337.819	362.687	394.149	452.423
2412	54.989	86.087	123.04	169.915	223.602	270.087	328.947	365.183	406.993	459.331
2448	55.191	81.429	120.379	160.862	227.656	270.112	339.737	384.529	407.586	454.117
2484	61.952	86.001	125.449	170.967	220.66	275.719	340.078	376.571	418.967	457.57
2520	56.249	88.643	125.597	175.667	229.244	282.109	327.038	370.805	410.656	477.43
2556	64.117	84.222	127.97	171.509	227.224	283.188	344.294	381.687	410.927	481.795
2592	57.981	85.91	129.966	164.215	227.964	284.096	353.524	391.403	426.096	486.815
2628	61.162	88.859	126.976	170.567	234.725	282.043	349.301	395.763	426.123	497.263
2664	61.824	87.3	125.407	165.852	230.898	280.284	355.9	400.227	430.083	495.655
2700	60.363	82.631	131.977	170.56	235.252	289.096	355.476	394.186	429.923	501.033
2736	60.108	86.64	133.124	169.748	237.831	287.162	368.271	410.297	435.74	506.055
2772	60.062	85.955	136.018	172.566	235.433	291.85	358.231	408.246	444.004	513.448
2808	56.615	90.253	131.491	168.63	241.661	293.306	360.787	415.581	449.438	523.283
2844	63.012	96.389	133.542	184.06	249.999	299.043	361.114	413.046	447.793	521.644
2880	56.852	92.606	129.593	177.814	245.646	299.927	376.689	424.165	464.177	533.656
2916	56.322	85.927	133.055	180.413	248.097	301.508	378.119	420.44	459.464	530.837
2952	55.304	91.582	136.621	181.342	252.781	302.001	373.846	424.408	464.845	538.821
2988	59.647	89.058	131.882	177.121	246.497	311.421	389.12	427.424	478.376	551.594
3024	68.514	85.225	129.421	176.822	246.598	300.131	387.276	431.263	468.024	541.021
3060	56.895	84.732	132.074	182.751	245.407	306.153	385.769	440.925	477.514	560.971
3096	66.907	89.102	134.164	182.114	250.325	313.647	397.675	444.192	485.786	565.436
3132	60.573	82.694	132.67	179.147	254.111	309.246	402.287	449.61	486.637	580.43
3168	57.844	91.435	135.574	179.015	255.876	315.281	400.835	455.468	498.746	570.344
3204	59.01	91.9	130.749	182.793	255.355	316.418	399.351	450.149	501.064	584.586
3240	61.849	95.488	135.372	193.801	262.341	319.929	401.658	467.768	509.209	580.628
3276	65.574	83.883	137.196	181.56	260.994	324.464	397.574	449.203	508.35	585.833
3312	65.11	92.675	139.944	192.04	266.352	320.953	415.612	466.79	519.792	597.416
3348	61.461	89.901	134.072	189.314	259.081	329.233	416.498	472.708	520.723	603.606
3384	65.529	91.56	142.729	193.872	264.983	324.887	414.466	478.756	513.288	607.187
3420	65.062	94.219	133.9	192.317	272.752	322.863	427.459	487.627	528.026	610.385
3456	67.961	96.049	141.473	190.461	266.966	328.437	429.606	481.907	521.773	609.068
3492	62.38	91.592	145.843	190.994	277.114	336.13	426.771	500.922	542.823	624.067
3528	65.873	89.576	135.936	194.343	273.054	330.351	422.944	487.651	547.183	621.441
3564	62.849	99.283	137.896	196.369	268.765	341.069	422.753	485.254	546.699	635.406
3600	66.17	89.224	145.214	194.534	270.793	341.82	427.151	492.784	547.124	626.765
