# Supplementary material for: Preclinical evaluation of the SARS-CoV-2 Mpro inhibitor RAY1216 shows improved pharmacokinetics compared with nirmatrelvir
Source: Nat Microbiol. 2024 Mar 29;9(4):1075–88. doi: 10.1038/s41564-024-01618-9 (PMC10994847; doi:10.1038/s41564-024-01618-9)
Supplement: Supplementary file 13 — Cytotoxicity of RAY1216 in Vero E6 cells. [file 41564_2024_1618_MOESM13_ESM.xlsx]

## Sheet: Supplementary Fig.12
	RAY1216, cell viability （%）
concentration uM	Mean	SD
1563.2	7.38326	0.207043
781.6	53.0198	1.04274
390.8	66.5891	0.786448
195.4	71.8372	0.949702
97.7	76.6629	1.63143
48.85	81.1727	0.486578
24.425	86.6902	1.58056
12.2125	91.1667	1.08465
6.10625	92.9027	1.36256
3.05313	93.385	0.973563
