# Supplementary material for: Preclinical evaluation of the SARS-CoV-2 Mpro inhibitor RAY1216 shows improved pharmacokinetics compared with nirmatrelvir
Source: Nat Microbiol. 2024 Mar 29;9(4):1075–88. doi: 10.1038/s41564-024-01618-9 (PMC10994847; doi:10.1038/s41564-024-01618-9)
Supplement: Supplementary file 14 — K18-mice 24 h plasma concentrations of RAY1216 and PF-07321332. [file 41564_2024_1618_MOESM14_ESM.xlsx]

## Sheet: Supplementary Fig.13
Table1 PO-RAY1216 K18-hACE2 mouse									Table2 PO-PF332 K18-hACE2 mouse
RAY1216									PF-07321332
PO-600.0 mg/kg									PO-600 mg/kg
Time (h)	1	2	3	4	5	Mean	SD		Time (h)	1	2	3	4	5	Mean	SD
0.083	11600	12900	11200	8950	6870	10304	2389.94		0.0833	6070	5040	3880	3920	4980	4778	911.219
0.25	15000	20900	18300	14000	12200	16080	3489.56		0.25	8970	5530	5610	4980	5150	6048	1654.18
0.5	15500	21100	17100	18000	13500	17040	2842.18		0.5	9070	5460	5760	5670	5460	6284	1562.96
1	15700	24400	13200	21000	20100	18880	4439.26		1	3920	5320	5080	5590	2900	4562	1126.29
2	12200	27600	9730	20300	20100	17986	7139.54		2	1940	3680	2170	3480	1560	2566	953.562
4	9320	18000	6330	17800	18100	13910	5655.55		4	425	1920	791	1750	440	1065.2	720.339
6	4200	6630	4840	6730	6780	5836	1223.65		6	233	826	633	750	744	637.2	236.205
8	3720	4430	3810	5590	4460	4402	746.84		8	449	736	478	581	339	516.6	149.904
24	335	400	280	321	881	443.4	248.399		24	54.1	130	60.8	58.5	1030*	75.85	36.2069
									Note:* means the data is excluded.

## Sheet: RAY1216 LC-MS raw data
RAY1216 (RC3002) 600 mg/kg (PO) in K18-ACE2 mouse
	Peak Name: Tolbutamide
	Use as Internal Standard
	Q1/Q3 Masses: 271.10/155.00 Da
	Peak Name: RC3002
	Internal Standard: Tolbutamide
	Q1/Q3 Masses: 640.40/345.30 Da
	Fit	Linear	Weighting	1 / (x * x)	Iterate	No
	Intercept	0.000436
	Slope	0.000638
	Correlation coefficient	0.998
	Use Area
	Sample Name	Sample Type	Analyte Peak Name	Analyte Concentration (ng/mL)	Calculated Concentration (ng/mL)	Analyte Peak Area (counts)	Analyte Retention Time (min)	Area Ratio	IS Peak Area (counts)	IS Retention Time (min)	Use Record	Record Modified	Accuracy (%)	Dilution Factor
	Doubleblank	Unknown	RC3002	N/A	#DIV/0!	0	0	#DIV/0!	0	0		0	N/A	1
	Blank	Unknown	RC3002	N/A	No Peak	0	0	0	1060000	0.716		0	N/A	1
	B-STD1	Standard	RC3002	1	1.01	1070	0.757	0.00108	988000	0.716	1	0	101.02	1
	B-STD2	Standard	RC3002	2	1.98	1630	0.757	0.0017	961000	0.719	1	0	99.14	1
	B-STD3	Standard	RC3002	10	9.51	6000	0.758	0.0065	923000	0.718	1	0	95.11	1
	B-STD4	Standard	RC3002	50	47.5	27600	0.759	0.0307	897000	0.718	1	0	95	1
	B-STD5	Standard	RC3002	100	101	60500	0.765	0.0647	935000	0.724	1	0	100.77	1
	B-STD6	Standard	RC3002	500	473	269000	0.759	0.302	891000	0.719	1	0	94.62	1
	B-STD7	Standard	RC3002	900	890	510000	0.76	0.568	898000	0.718	1	0	98.9	1
	B-STD8	Standard	RC3002	1000	1020	657000	0.757	0.65	1010000	0.716	1	0	101.81	1
	B-STD9	Standard	RC3002	5000	5680	3450000	0.763	3.62	952000	0.722	1	0	113.62	1
	Doubleblank	Unknown	RC3002	N/A	#DIV/0!	0	0	#DIV/0!	0	0		0	N/A	1
	Doubleblank	Unknown	RC3002	N/A	#DIV/0!	0	0	#DIV/0!	0	0		0	N/A	1
	Doubleblank	Unknown	RC3002	N/A	#DIV/0!	0	0	#DIV/0!	0	0		0	N/A	1
	Doubleblank	Unknown	RC3002	N/A	#DIV/0!	0	0	#DIV/0!	0	0		0	N/A	1
	B-LQC-1	Quality Control	RC3002	3	2.61	1960	0.762	0.0021	930000	0.722	1	0	87.14	1
	B-MQC-1	Quality Control	RC3002	30	32.9	19800	0.76	0.0214	925000	0.719	1	0	109.63	1
	B-HQC1-1	Quality Control	RC3002	800	852	488000	0.76	0.544	898000	0.721	1	0	106.49	1
	B-HQC2-1	Quality Control	RC3002	4000	4340	2440000	0.757	2.77	882000	0.717	1	0	108.48	1
	B-DQC-1	Quality Control	RC3002	80000	89400	2530000	0.758	2.85	887000	0.718	1	0	111.81	20
	B-DQC-2	Quality Control	RC3002	80000	87900	2520000	0.759	2.8	899000	0.719	1	0	109.91	20
	B-DQC-3	Quality Control	RC3002	80000	88200	2550000	0.755	2.81	905000	0.716	1	0	110.22	20
	Doubleblank	Unknown	RC3002	N/A	#DIV/0!	0	0	#DIV/0!	0	0		0	N/A	1
	Doubleblank	Unknown	RC3002	N/A	#DIV/0!	0	0	#DIV/0!	0	0		0	N/A	1
	Doubleblank	Unknown	RC3002	N/A	#DIV/0!	0	0	#DIV/0!	0	0		0	N/A	1
	PO-dose-1	Quality Control	RC3002	100	111	69900	0.758	0.0713	981000	0.718	1	0	111.09	1
	PO-dose-2	Quality Control	RC3002	100	113	69800	0.755	0.0722	966000	0.716	1	0	112.57	1
	PO-dose-3	Quality Control	RC3002	100	108	66200	0.758	0.0696	951000	0.718	1	0	108.5	1
	Doubleblank	Unknown	RC3002	N/A	#DIV/0!	0	0	#DIV/0!	0	0		0	N/A	1
	Doubleblank	Unknown	RC3002	N/A	#DIV/0!	0	0	#DIV/0!	0	0		0	N/A	1
Mouse1	RC3002-Plasma-600MPK-PO-24hr-Mouse1	Unknown	RC3002	N/A	335	206000	0.759	0.214	962000	0.718		0	N/A	1
	RC3002-Plasma-600MPK-PO-8hr-Mouse1	Unknown	RC3002	N/A	3720	2240000	0.762	2.37	942000	0.722		0	N/A	1
	RC3002-Plasma-600MPK-PO-6hr-Mouse1	Unknown	RC3002	N/A	4200	2560000	0.762	2.68	956000	0.722		0	N/A	1
	RC3002-Plasma-600MPK-PO-4hr-Mouse1	Unknown	RC3002	N/A	9320	5340000	0.762	5.94	898000	0.721		0	N/A	1
	RC3002-Plasma-600MPK-PO-2hr-Mouse1 DL20	Unknown	RC3002	N/A	12200	366000	0.765	0.389	941000	0.724		0	N/A	20
	RC3002-Plasma-600MPK-PO-1hr-Mouse1 DL20	Unknown	RC3002	N/A	15700	494000	0.764	0.501	987000	0.722		0	N/A	20
	RC3002-Plasma-600MPK-PO-30min-Mouse1 DL20	Unknown	RC3002	N/A	15500	510000	0.763	0.493	1030000	0.721		0	N/A	20
	RC3002-Plasma-600MPK-PO-15min-Mouse1 DL20	Unknown	RC3002	N/A	15000	466000	0.764	0.479	972000	0.722		0	N/A	20
	RC3002-Plasma-600MPK-PO-5min-Mouse1 DL20	Unknown	RC3002	N/A	11600	361000	0.759	0.37	974000	0.718		0	N/A	20
	Doubleblank	Unknown	RC3002	N/A	#DIV/0!	0	0	#DIV/0!	0	0		0	N/A	1
	Doubleblank	Unknown	RC3002	N/A	#DIV/0!	0	0	#DIV/0!	0	0		0	N/A	1
Mouse2	RC3002-Plasma-600MPK-PO-24hr-Mouse2	Unknown	RC3002	N/A	400	270000	0.761	0.255	1060000	0.721		0	N/A	1
	RC3002-Plasma-600MPK-PO-8hr-Mouse2	Unknown	RC3002	N/A	4430	2830000	0.762	2.82	1000000	0.722		0	N/A	1
	RC3002-Plasma-600MPK-PO-6hr-Mouse2	Unknown	RC3002	N/A	6630	4220000	0.756	4.23	998000	0.716		0	N/A	1
	RC3002-Plasma-600MPK-PO-4hr-Mouse2	Unknown	RC3002	N/A	18000	10500000	0.763	11.5	912000	0.72		0	N/A	1
	RC3002-Plasma-600MPK-PO-2hr-Mouse2 DL20	Unknown	RC3002	N/A	27600	823000	0.758	0.879	936000	0.716		0	N/A	20
	RC3002-Plasma-600MPK-PO-1hr-Mouse2 DL20	Unknown	RC3002	N/A	24400	732000	0.763	0.777	942000	0.721		0	N/A	20
	RC3002-Plasma-600MPK-PO-30min-Mouse2 DL20	Unknown	RC3002	N/A	21100	638000	0.759	0.675	946000	0.717		0	N/A	20
	RC3002-Plasma-600MPK-PO-15min-Mouse2 DL20	Unknown	RC3002	N/A	20900	640000	0.756	0.666	962000	0.714		0	N/A	20
	RC3002-Plasma-600MPK-PO-5min-Mouse2 DL20	Unknown	RC3002	N/A	12900	415000	0.758	0.411	1010000	0.717		0	N/A	20
	Doubleblank	Unknown	RC3002	N/A	#DIV/0!	0	0	#DIV/0!	0	0		0	N/A	1
	Doubleblank	Unknown	RC3002	N/A	#DIV/0!	0	0	#DIV/0!	0	0		0	N/A	1
Mouse3	RC3002-Plasma-600MPK-PO-24hr-Mouse3	Unknown	RC3002	N/A	280	191000	0.758	0.179	1070000	0.718		0	N/A	1
	RC3002-Plasma-600MPK-PO-8hr-Mouse3	Unknown	RC3002	N/A	3810	2560000	0.758	2.43	1060000	0.717		0	N/A	1
	RC3002-Plasma-600MPK-PO-6hr-Mouse3	Unknown	RC3002	N/A	4840	3200000	0.763	3.09	1040000	0.722		0	N/A	1
	RC3002-Plasma-600MPK-PO-4hr-Mouse3	Unknown	RC3002	N/A	6330	3840000	0.755	4.04	951000	0.714		0	N/A	1
	RC3002-Plasma-600MPK-PO-2hr-Mouse3 DL20	Unknown	RC3002	N/A	9730	285000	0.763	0.311	916000	0.721		0	N/A	20
	RC3002-Plasma-600MPK-PO-1hr-Mouse3 DL20	Unknown	RC3002	N/A	13200	437000	0.765	0.421	1040000	0.722		0	N/A	20
	RC3002-Plasma-600MPK-PO-30min-Mouse3 DL20	Unknown	RC3002	N/A	17100	502000	0.767	0.545	921000	0.724		0	N/A	20
	RC3002-Plasma-600MPK-PO-15min-Mouse3 DL20	Unknown	RC3002	N/A	18300	545000	0.764	0.583	934000	0.721		0	N/A	20
	RC3002-Plasma-600MPK-PO-5min-Mouse3 DL20	Unknown	RC3002	N/A	11200	340000	0.758	0.357	953000	0.715		0	N/A	20
	Doubleblank	Unknown	RC3002	N/A	#DIV/0!	0	0	#DIV/0!	0	0		0	N/A	1
	Doubleblank	Unknown	RC3002	N/A	#DIV/0!	0	0	#DIV/0!	0	0		0	N/A	1
Mouse4	RC3002-Plasma-600MPK-PO-24hr-Mouse4	Unknown	RC3002	N/A	321	211000	0.765	0.205	1030000	0.724		0	N/A	1
	RC3002-Plasma-600MPK-PO-8hr-Mouse4	Unknown	RC3002	N/A	5590	3450000	0.761	3.57	968000	0.72		0	N/A	1
	RC3002-Plasma-600MPK-PO-6hr-Mouse4	Unknown	RC3002	N/A	6730	3970000	0.762	4.29	925000	0.72		0	N/A	1
	RC3002-Plasma-600MPK-PO-4hr-Mouse4	Unknown	RC3002	N/A	17800	10100000	0.758	11.4	890000	0.716		0	N/A	1
	RC3002-Plasma-600MPK-PO-2hr-Mouse4 DL20	Unknown	RC3002	N/A	20300	541000	0.765	0.647	836000	0.723		0	N/A	20
	RC3002-Plasma-600MPK-PO-1hr-Mouse4 DL20	Unknown	RC3002	N/A	21000	593000	0.763	0.671	884000	0.721		0	N/A	20
	RC3002-Plasma-600MPK-PO-30min-Mouse4 DL20	Unknown	RC3002	N/A	18000	515000	0.764	0.574	898000	0.722		0	N/A	20
	RC3002-Plasma-600MPK-PO-15min-Mouse4 DL20	Unknown	RC3002	N/A	14000	403000	0.764	0.448	899000	0.722		0	N/A	20
	RC3002-Plasma-600MPK-PO-5min-Mouse4 DL20	Unknown	RC3002	N/A	8950	248000	0.76	0.286	868000	0.719		0	N/A	20
	Doubleblank	Unknown	RC3002	N/A	#DIV/0!	0	0	#DIV/0!	0	0		0	N/A	1
	Doubleblank	Unknown	RC3002	N/A	#DIV/0!	0	0	#DIV/0!	0	0		0	N/A	1
Mouse5	RC3002-Plasma-600MPK-PO-24hr-Mouse5	Unknown	RC3002	N/A	881	539000	0.762	0.563	959000	0.722		0	N/A	1
	RC3002-Plasma-600MPK-PO-8hr-Mouse5	Unknown	RC3002	N/A	4460	2680000	0.763	2.84	943000	0.723		0	N/A	1
	RC3002-Plasma-600MPK-PO-6hr-Mouse5	Unknown	RC3002	N/A	6780	4040000	0.765	4.32	933000	0.724		0	N/A	1
	RC3002-Plasma-600MPK-PO-4hr-Mouse5	Unknown	RC3002	N/A	18100	9530000	0.758	11.6	825000	0.716		0	N/A	1
	RC3002-Plasma-600MPK-PO-2hr-Mouse5 DL20	Unknown	RC3002	N/A	20100	559000	0.758	0.643	869000	0.716		0	N/A	20
	RC3002-Plasma-600MPK-PO-1hr-Mouse5 DL20	Unknown	RC3002	N/A	20100	567000	0.765	0.642	883000	0.723		0	N/A	20
	RC3002-Plasma-600MPK-PO-30min-Mouse5 DL20	Unknown	RC3002	N/A	13500	364000	0.763	0.432	842000	0.722		0	N/A	20
	RC3002-Plasma-600MPK-PO-15min-Mouse5 DL20	Unknown	RC3002	N/A	12200	331000	0.756	0.389	850000	0.715		0	N/A	20
	RC3002-Plasma-600MPK-PO-5min-Mouse5 DL20	Unknown	RC3002	N/A	6870	182000	0.765	0.22	828000	0.723		0	N/A	20
	Doubleblank	Unknown	RC3002	N/A	#DIV/0!	0	0	#DIV/0!	0	0		0	N/A	1
	Doubleblank	Unknown	RC3002	N/A	#DIV/0!	0	0	#DIV/0!	0	0		0	N/A	1
	Doubleblank	Unknown	RC3002	N/A	#DIV/0!	0	0	#DIV/0!	0	0		0	N/A	1
	Doubleblank	Unknown	RC3002	N/A	#DIV/0!	0	0	#DIV/0!	0	0		0	N/A	1
	B-LQC-2	Quality Control	RC3002	3	3.68	2450	0.758	0.00278	881000	0.718	0	0	122.5	1
	B-MQC-2	Quality Control	RC3002	30	35.4	20200	0.764	0.023	878000	0.724	1	0	118.09	1
	B-HQC1-2	Quality Control	RC3002	800	927	491000	0.758	0.591	831000	0.718	1	0	115.84	1
	B-HQC2-2	Quality Control	RC3002	4000	4740	2550000	0.759	3.02	842000	0.718	1	0	118.52	1
Mean area of internal standard peak（except for Double Blank）	936435
SD	60829.7
%CV	6.49588		Acceptance criteria	< ± 30%

## Sheet: PF-07321332 LC-MS raw data
PF-07321332 (RC3001) 600 mg/kg (PO) in K18-ACE2 mouse
	Peak Name: Tolbutamide
	Use as Internal Standard
	Q1/Q3 Masses: 271.10/155.00 Da
	Peak Name: RC3001
	Internal Standard: Tolbutamide
	Q1/Q3 Masses: 500.20/110.30 Da
	Fit	Linear	Weighting	1 / (x * x)	Iterate	No
	Intercept	0.000776
	Slope	0.00426
	Correlation coefficient	0.9979
	Use Area
	Sample Name	Sample Type	Analyte Peak Name	Analyte Concentration (ng/mL)	Calculated Concentration (ng/mL)	Analyte Peak Area (counts)	Analyte Retention Time (min)	Area Ratio	IS Peak Area (counts)	IS Retention Time (min)	Use Record	Record Modified	Accuracy (%)	Dilution Factor
	Doubleblank	Unknown	RC3001	N/A	#DIV/0!	0	0	#DIV/0!	0	0		0	N/A	1
	Doubleblank	Unknown	RC3001	N/A	#DIV/0!	0	0	#DIV/0!	0	0		0	N/A	1
	Doubleblank	Unknown	RC3001	N/A	#DIV/0!	0	0	#DIV/0!	0	0		0	N/A	1
	Blank	Unknown	RC3001	N/A	No Peak	0	0	0	115000	1.12		0	N/A	1
	B-STD1	Standard	RC3001	1	0.991	601	1.17	0.00499	120000	1.12	1	0	99.08	1
	B-STD2	Standard	RC3001	2	2	1160	1.17	0.00929	125000	1.12	1	0	100.07	1
	B-STD3	Standard	RC3001	10	10.9	5610	1.17	0.0473	118000	1.12	1	0	109.38	1
	B-STD4	Standard	RC3001	50	47.9	24500	1.18	0.205	120000	1.12	1	0	95.84	1
	B-STD5	Standard	RC3001	100	102	47500	1.17	0.437	109000	1.12	1	0	102.45	1
	B-STD6	Standard	RC3001	500	533	247000	1.17	2.27	109000	1.12	1	0	106.57	1
	B-STD7	Standard	RC3001	1000	940	455000	1.17	4	114000	1.12	1	0	93.99	1
	B-STD8	Standard	RC3001	2000	1850	890000	1.17	7.88	113000	1.12	1	0	92.63	1
	Doubleblank	Unknown	RC3001	N/A	#DIV/0!	0	0	#DIV/0!	0	0		0	N/A	1
	Doubleblank	Unknown	RC3001	N/A	#DIV/0!	0	0	#DIV/0!	0	0		0	N/A	1
	Doubleblank	Unknown	RC3001	N/A	#DIV/0!	0	0	#DIV/0!	0	0		0	N/A	1
	B-LQC-1	Quality Control	RC3001	3	3.1	1660	1.17	0.014	119000	1.12	1	0	103.37	1
	B-MQC-1	Quality Control	RC3001	30	36.5	18000	1.18	0.156	115000	1.12	1	0	121.8	1
	B-HQC-1-1	Quality Control	RC3001	800	720	367000	1.17	3.06	120000	1.12	1	0	89.95	1
	B-HQC-2-1	Quality Control	RC3001	1600	1490	776000	1.17	6.36	122000	1.12	1	0	93.36	1
	B-DQC-1	Quality Control	RC3001	10000	10500	573000	1.17	4.47	128000	1.12	1	0	104.97	10
	B-DQC-2	Quality Control	RC3001	10000	10600	571000	1.17	4.51	127000	1.12	1	0	105.88	10
	B-DQC-3	Quality Control	RC3001	10000	10900	515000	1.17	4.62	111000	1.12	1	0	108.66	10
	PO-dose-1	Quality Control	RC3001	30	34.3	17600	1.17	0.147	120000	1.12	1	0	114.24	1
	PO-dose-2	Quality Control	RC3001	30	30	16100	1.17	0.128	125000	1.12	1	0	99.9	1
	PO-dose-3	Quality Control	RC3001	30	32.4	17500	1.18	0.139	126000	1.13	1	0	108.13	1
	Doubleblank	Unknown	RC3001	N/A	#DIV/0!	0	0	#DIV/0!	0	0		0	N/A	1
	Doubleblank	Unknown	RC3001	N/A	#DIV/0!	0	0	#DIV/0!	0	0		0	N/A	1
Mouse1	RC3001-Plasma-600MPK-PO-24hr-Mouse1	Unknown	RC3001	N/A	54.1	26800	1.17	0.231	116000	1.12		0	N/A	1
	RC3001-Plasma-600MPK-PO-8hr-Mouse1	Unknown	RC3001	N/A	449	238000	1.17	1.91	124000	1.12		0	N/A	1
	RC3001-Plasma-600MPK-PO-6hr-Mouse1	Unknown	RC3001	N/A	233	116000	1.17	0.992	117000	1.12		0	N/A	1
	RC3001-Plasma-600MPK-PO-4hr-Mouse1	Unknown	RC3001	N/A	425	220000	1.17	1.81	122000	1.12		0	N/A	1
	RC3001-Plasma-600MPK-PO-2hr-Mouse1 DL10	Unknown	RC3001	N/A	1940	94700	1.17	0.827	115000	1.12		0	N/A	10
	RC3001-Plasma-600MPK-PO-1hr-Mouse1 DL10	Unknown	RC3001	N/A	3920	210000	1.17	1.67	126000	1.12		0	N/A	10
	RC3001-Plasma-600MPK-PO-30min-Mouse1 DL10	Unknown	RC3001	N/A	9070	481000	1.17	3.86	125000	1.12		0	N/A	10
	RC3001-Plasma-600MPK-PO-15min-Mouse1 DL10	Unknown	RC3001	N/A	8970	464000	1.17	3.82	122000	1.12		0	N/A	10
	RC3001-Plasma-600MPK-PO-5min-Mouse1 DL10	Unknown	RC3001	N/A	6070	300000	1.18	2.59	116000	1.12		0	N/A	10
	Doubleblank	Unknown	RC3001	N/A	#DIV/0!	0	0	#DIV/0!	0	0		0	N/A	1
	Doubleblank	Unknown	RC3001	N/A	#DIV/0!	0	0	#DIV/0!	0	0		0	N/A	1
Mouse2	RC3001-Plasma-600MPK-PO-24hr-Mouse2	Unknown	RC3001	N/A	130	68800	1.17	0.554	124000	1.12		0	N/A	1
	RC3001-Plasma-600MPK-PO-8hr-Mouse2	Unknown	RC3001	N/A	736	378000	1.17	3.13	121000	1.12		0	N/A	1
	RC3001-Plasma-600MPK-PO-6hr-Mouse2	Unknown	RC3001	N/A	826	441000	1.17	3.52	125000	1.12		0	N/A	1
	RC3001-Plasma-600MPK-PO-4hr-Mouse2	Unknown	RC3001	N/A	1920	1040000	1.18	8.17	127000	1.12		0	N/A	1
	RC3001-Plasma-600MPK-PO-2hr-Mouse2 DL10	Unknown	RC3001	N/A	3680	200000	1.17	1.57	127000	1.12		0	N/A	10
	RC3001-Plasma-600MPK-PO-1hr-Mouse2 DL10	Unknown	RC3001	N/A	5320	292000	1.17	2.27	129000	1.12		0	N/A	10
	RC3001-Plasma-600MPK-PO-30min-Mouse2 DL10	Unknown	RC3001	N/A	5460	288000	1.17	2.32	124000	1.12		0	N/A	10
	RC3001-Plasma-600MPK-PO-15min-Mouse2 DL10	Unknown	RC3001	N/A	5530	296000	1.18	2.35	126000	1.12		0	N/A	10
	RC3001-Plasma-600MPK-PO-5min-Mouse2 DL10	Unknown	RC3001	N/A	5040	272000	1.17	2.15	127000	1.12		0	N/A	10
	Doubleblank	Unknown	RC3001	N/A	#DIV/0!	0	0	#DIV/0!	0	0		0	N/A	1
	Doubleblank	Unknown	RC3001	N/A	#DIV/0!	0	0	#DIV/0!	0	0		0	N/A	1
Mouse3	RC3001-Plasma-600MPK-PO-24hr-Mouse3	Unknown	RC3001	N/A	60.8	32900	1.18	0.259	127000	1.12		0	N/A	1
	RC3001-Plasma-600MPK-PO-8hr-Mouse3	Unknown	RC3001	N/A	478	263000	1.18	2.04	129000	1.12		0	N/A	1
	RC3001-Plasma-600MPK-PO-6hr-Mouse3	Unknown	RC3001	N/A	633	330000	1.17	2.7	123000	1.12		0	N/A	1
	RC3001-Plasma-600MPK-PO-4hr-Mouse3	Unknown	RC3001	N/A	791	423000	1.17	3.37	125000	1.12		0	N/A	1
	RC3001-Plasma-600MPK-PO-2hr-Mouse3 DL10	Unknown	RC3001	N/A	2170	113000	1.18	0.925	122000	1.13		0	N/A	10
	RC3001-Plasma-600MPK-PO-1hr-Mouse3 DL10	Unknown	RC3001	N/A	5080	246000	1.18	2.16	114000	1.12		0	N/A	10
	RC3001-Plasma-600MPK-PO-30min-Mouse3 DL10	Unknown	RC3001	N/A	5760	292000	1.17	2.45	119000	1.12		0	N/A	10
	RC3001-Plasma-600MPK-PO-15min-Mouse3 DL10	Unknown	RC3001	N/A	5610	288000	1.18	2.39	121000	1.12		0	N/A	10
	RC3001-Plasma-600MPK-PO-5min-Mouse3 DL10	Unknown	RC3001	N/A	3880	188000	1.18	1.65	114000	1.12		0	N/A	10
	Doubleblank	Unknown	RC3001	N/A	#DIV/0!	0	0	#DIV/0!	0	0		0	N/A	1
	Doubleblank	Unknown	RC3001	N/A	#DIV/0!	0	0	#DIV/0!	0	0		0	N/A	1
Mouse4	RC3001-Plasma-600MPK-PO-24hr-Mouse4	Unknown	RC3001	N/A	58.5	30800	1.18	0.25	123000	1.12		0	N/A	1
	RC3001-Plasma-600MPK-PO-8hr-Mouse4	Unknown	RC3001	N/A	581	322000	1.17	2.47	130000	1.12		0	N/A	1
	RC3001-Plasma-600MPK-PO-6hr-Mouse4	Unknown	RC3001	N/A	750	358000	1.18	3.19	112000	1.12		0	N/A	1
	RC3001-Plasma-600MPK-PO-4hr-Mouse4	Unknown	RC3001	N/A	1750	938000	1.18	7.47	126000	1.12		0	N/A	1
	RC3001-Plasma-600MPK-PO-2hr-Mouse4 DL10	Unknown	RC3001	N/A	3480	176000	1.18	1.48	119000	1.12		0	N/A	10
	RC3001-Plasma-600MPK-PO-1hr-Mouse4 DL10	Unknown	RC3001	N/A	5590	287000	1.17	2.38	121000	1.12		0	N/A	10
	RC3001-Plasma-600MPK-PO-30min-Mouse4 DL10	Unknown	RC3001	N/A	5670	291000	1.17	2.41	121000	1.12		0	N/A	10
	RC3001-Plasma-600MPK-PO-15min-Mouse4 DL10	Unknown	RC3001	N/A	4980	245000	1.17	2.12	115000	1.12		0	N/A	10
	RC3001-Plasma-600MPK-PO-5min-Mouse4 DL10	Unknown	RC3001	N/A	3920	197000	1.18	1.67	118000	1.12		0	N/A	10
	Doubleblank	Unknown	RC3001	N/A	#DIV/0!	0	0	#DIV/0!	0	0		0	N/A	1
	Doubleblank	Unknown	RC3001	N/A	#DIV/0!	0	0	#DIV/0!	0	0		0	N/A	1
Mouse5	RC3001-Plasma-600MPK-PO-24hr-Mouse5	Unknown	RC3001	N/A	1030	526000	1.17	4.4	120000	1.12		0	N/A	1
	RC3001-Plasma-600MPK-PO-8hr-Mouse5	Unknown	RC3001	N/A	339	173000	1.18	1.44	120000	1.13		0	N/A	1
	RC3001-Plasma-600MPK-PO-6hr-Mouse5	Unknown	RC3001	N/A	744	381000	1.18	3.17	120000	1.12		0	N/A	1
	RC3001-Plasma-600MPK-PO-4hr-Mouse5	Unknown	RC3001	N/A	440	231000	1.17	1.87	123000	1.12		0	N/A	1
	RC3001-Plasma-600MPK-PO-2hr-Mouse5 DL10	Unknown	RC3001	N/A	1560	83400	1.17	0.664	126000	1.12		0	N/A	10
	RC3001-Plasma-600MPK-PO-1hr-Mouse5 DL10	Unknown	RC3001	N/A	2900	148000	1.18	1.24	120000	1.12		0	N/A	10
	RC3001-Plasma-600MPK-PO-30min-Mouse5 DL10	Unknown	RC3001	N/A	5460	263000	1.17	2.33	113000	1.12		0	N/A	10
	RC3001-Plasma-600MPK-PO-15min-Mouse5 DL10	Unknown	RC3001	N/A	5150	247000	1.17	2.19	113000	1.12		0	N/A	10
	RC3001-Plasma-600MPK-PO-5min-Mouse5 DL10	Unknown	RC3001	N/A	4980	258000	1.18	2.12	122000	1.12		0	N/A	10
	Doubleblank	Unknown	RC3001	N/A	#DIV/0!	0	0	#DIV/0!	0	0		0	N/A	1
	Doubleblank	Unknown	RC3001	N/A	#DIV/0!	0	0	#DIV/0!	0	0		0	N/A	1
	B-LQC-2	Quality Control	RC3001	3	2.76	1450	1.18	0.0125	115000	1.12	1	0	92.12	1
	B-MQC-2	Quality Control	RC3001	30	29.4	15100	1.17	0.126	120000	1.12	1	0	98.06	1
	B-HQC-1-2	Quality Control	RC3001	800	748	367000	1.17	3.19	115000	1.12	1	0	93.55	1
	B-HQC-2-2	Quality Control	RC3001	1600	1460	714000	1.17	6.21	115000	1.12	1	0	91.13	1
	Doubleblank	Unknown	RC3001	N/A	#DIV/0!	0	0	#DIV/0!	0	0		0	N/A	1
Mean area of internal standard peak（except for Double Blank）	121392
SD	5985.87
%CV	4.93103		Acceptance criteria	< ± 30%
