# Supplementary material for: Preclinical evaluation of the SARS-CoV-2 Mpro inhibitor RAY1216 shows improved pharmacokinetics compared with nirmatrelvir
Source: Nat Microbiol. 2024 Mar 29;9(4):1075–88. doi: 10.1038/s41564-024-01618-9 (PMC10994847; doi:10.1038/s41564-024-01618-9)
Supplement: Supplementary file 15 — Statistical source data. [file 41564_2024_1618_MOESM15_ESM.xlsx]

## Sheet: Fig.2a and c
[I] uM	0.4444	0.2963	0.1975	0.1317	0.0878	0.0585	0.039	0.026	0.0173	0
time(s)	ΔF(rfu)
0	0	0	0	0	0	0	0	0	0	0
36	4.973	6.237	1.911	4.932	9.488	6.002	8.944	5.412	5.708	10.22
72	11.441	16.995	13.239	16.914	14.721	18.825	15.906	14.056	17.504	22.688
108	14.444	21.912	20.719	19.294	24.087	22.839	25.903	22.424	28.257	34.699
144	20.465	29.909	23.396	33.253	37.193	35.288	39.537	35.545	35.857	42.04
180	19.721	25.942	29.664	35.33	46.653	37.316	41.062	42.322	42.223	41.863
216	21.181	32.124	34.003	40.687	46.901	45.719	49.95	49.009	53.744	54.132
252	24.283	33.372	35.641	46.591	52.537	49.526	57.193	52.42	55.474	65.322
288	29.043	33.666	44.058	47.683	56.353	58.528	62.123	62.564	67.699	67.862
324	26.158	46.844	51.704	53.171	65.904	59.409	72.088	68.828	72.682	80.802
360	30.588	44.805	60.913	62.041	68.609	74.798	80.157	73.69	80.156	87.206
396	26.432	43.036	52.41	64.657	66.713	67.929	81.999	79.694	86.422	89.172
432	29.768	45.398	53.561	66.587	77.353	82.071	89.747	84.829	96.447	104.873
468	32.557	51.098	55.766	68.343	84.533	79.69	92.612	92.651	100.517	104.375
504	35.887	48.492	64.217	72.441	89.099	90.246	102.759	98.178	104.53	119.801
540	36.365	48.902	58.652	81.282	87.186	94.56	108.304	111.692	119.019	120.995
576	35.616	58.927	69.656	84.915	100.416	98.033	115.386	114.174	117.362	131.073
612	34.569	54.545	66.073	91.29	104.641	105.749	113.998	119.561	123.878	130.272
648	39.322	57.935	73.695	89.468	106.621	112.98	126.536	129.485	130.815	140.014
684	40.884	56.036	75.005	99.42	113.079	121.154	133.514	136.814	143.528	154.798
720	39.044	63.122	70.249	93.931	106.796	121.261	130.786	138.4	142.827	150.822
756	39.859	59.968	74.96	100.821	115.176	121.07	136.403	144.12	146.405	171.908
792	42.895	59.511	78.673	97.175	121.197	129.482	147.747	155.232	156.45	173.639
828	44.391	58.934	83.006	104.301	128.101	135.067	153.659	153.345	160.75	174.653
864	40.449	68.119	86.459	108.118	131.226	142.847	159.5	161.967	163.038	185.525
900	44.857	67.627	84.071	114.913	136.989	146.741	160.815	168.961	167.666	189.397
936	46.125	63.461	84.303	114.251	136.931	145.826	163.994	169.866	182.574	200.022
972	48.996	66.868	90.56	112.121	139.716	153.602	178.104	177.859	186.958	205.772
1008	49.013	59.089	87.25	119.763	142.515	156.939	168.309	191.467	199.372	213.276
1044	39.006	70.602	89.808	121.083	144.699	157.4	177.464	191.708	193.281	221.882
1080	49.056	71.837	93.231	127.528	142.011	167.526	188.564	188.946	204.653	220.463
1116	47.363	69.017	93.53	128.382	152.558	163.983	197.053	200.334	205.89	229.773
1152	47.653	76.385	95.246	130.927	156.035	170.668	195.076	206.453	213.023	243.139
1188	46.014	68.773	91.154	130.633	157.581	177.294	202.114	212.951	231.642	246.142
1224	48.361	70.424	96.016	134.285	155.97	181.214	199.318	218.739	238.834	256.345
1260	48.231	72.89	96.078	136.873	158.892	181.215	201.607	215.433	231.801	262.133
1296	43.415	77.286	100.565	137.372	167.548	181.415	213.47	225.092	239.106	276.031
1332	49.777	78.356	103.19	141.177	172.909	189.303	220.865	231.963	251.289	269.018
1368	51.439	79.967	105.959	141.929	174.651	198.376	226.134	239.823	248.413	282.577
1404	47.2	80.062	103.424	144.404	177.994	202.295	228.034	245.837	256.1	284.415
1440	54.069	74.268	102.734	147.76	181.346	201.139	239.235	251.943	261.996	296.495
1476	54.766	80.005	108.525	151.231	181.505	206.393	231.733	257.069	274.683	300.941
1512	53.09	74.165	101.328	151.137	178.884	208.319	239.119	253.725	269.718	320.174
1548	53.668	79.899	111.468	151.501	186.12	213.142	251.507	268.943	275.558	318.182
1584	57.623	83.539	106.15	161.693	190.225	216.905	250.438	268.183	285.627	314.583
1620	52.48	80.083	113.027	153.308	184.404	219.986	250.087	273.129	290.591	326.763
1656	54.626	83.239	106.398	158.038	192.581	222.768	262.216	286.896	299.616	331.099
1692	56.66	85.561	112.599	157.33	196.283	220.553	268.418	284.486	310.164	345.332
1728	51.297	84.435	117.293	157.615	207.254	226.253	268.345	294.435	296.516	337.811
1764	49.928	85.184	111.393	160.118	200.296	234.798	272.363	299.581	314.63	356.373
1800	51.528	82.566	111.231	164.814	200.03	236.044	272.752	304.955	319.811	363.877
1836	54.809	86.926	113.548	163.731	204.504	241.286	279.467	308.261	325.16	368.001
1872	54.082	84.579	114.167	164.868	207.809	244.395	275.286	319.935	329.741	377.835
1908	50.668	85.507	114.292	163.642	212.503	242.259	294.447	319.875	328.868	383.184
1944	63.659	82.886	115.651	169.077	216.051	254.521	287.453	321.868	334.215	385.1
1980	53.777	87.989	120.547	168.012	217.111	246.476	298.637	322.92	342.155	393.745
2016	55.491	85.321	121.317	167.756	224.508	247.124	296.811	318.903	352.592	395.819
2052	57.225	86.724	117.833	174.669	216.118	251.91	301.185	326.303	349.017	397.983
2088	58.17	88.088	121.688	171.921	220.996	257.619	318.105	336.413	349.626	394.37
2124	58.681	87.907	121.998	177.118	222.925	268.761	319.28	345.821	369.18	412.014
2160	60.197	85.816	117.048	185.116	228.884	272.585	322.651	347.191	373.528	425.655
2196	54.97	87.856	123.144	180.415	227.409	269.838	320.951	343.215	371.897	429.654
2232	56.455	87.82	128.885	181.035	232.624	266.279	324.257	355.737	380.448	428.237
2268	62.42	88.454	121.339	185.479	230.09	271.942	331.723	363.345	387.438	437.759
2304	63.818	92.942	125.454	175.901	231.324	280.36	338.748	368.961	384.958	449.846
2340	57.327	91.994	129.746	180.787	234.038	274.195	332.872	368.543	391.754	449.109
2376	58.358	95.771	130.191	184.471	238.231	279.751	335.115	371.755	401.424	461.731
2412	57.208	96.441	128.415	188.32	241.825	283.001	345.621	382.696	407.468	465.965
2448	62.213	90.586	126.437	181.745	233.957	278.532	342.776	382.696	413.322	465.796
2484	61.217	88.261	127.102	185.1	242.937	290.646	351.475	384.471	417.128	483.998
2520	57.295	93.462	130.033	195.832	250.637	292.653	349.773	392.068	421.554	486.458
2556	60.736	97.196	128.44	195.719	248.634	289.214	355.259	393.54	434.784	485.523
2592	65.702	92.341	134.564	190.15	244.122	290.794	360.145	408.452	432.87	491.775
2628	63.102	98.979	129.164	190.245	251.012	300.571	358.807	407.799	429.878	492.948
2664	56.486	87.037	125.126	184.55	256.619	295.357	354.126	409.238	430.83	502.821
2700	60.505	90.689	126.22	188.097	245.673	303.26	366.333	414.916	442.375	509.833
2736	56.569	97.033	133.844	200.676	256.774	300.307	368.549	414.434	442.711	512.063
2772	56.921	95.363	134.183	195.265	255.832	309.179	381.006	415.012	438.287	522.932
2808	60.303	98.398	124.465	199.761	253.625	311.308	373.083	429.868	448.273	519.691
2844	63.684	86.609	130.648	200.677	269.807	310.584	376.466	430.094	464.658	517.022
2880	60.141	93.699	143.737	198.653	268.881	320.997	391.977	436.142	465.222	530.588
2916	66.031	95.831	129.561	198.299	264.284	315.877	395.137	436.624	462.549	536.589
2952	59.755	99.313	136.852	204.31	271.434	317.967	382.428	427.657	465.52	553.649
2988	66.714	100.726	137.133	199.881	258.595	318.815	389.12	443.436	482.296	565.48
3024	62.3	97.813	137.501	198.413	257.575	319.385	408.694	439.116	471.678	550.457
3060	60.746	97.181	139.581	200.851	265.728	329.441	409.311	454.376	493.021	559.73
3096	59.262	98.54	138.38	200.942	266.509	333.272	391.633	452.783	499.695	575.528
3132	61.241	90.819	134.834	198.129	272.473	329.012	414.935	469.292	495.242	581.152
3168	66.273	96.493	138.824	208.73	270.905	330.505	408.76	463.458	501.634	586.498
3204	60.4	100.645	141.798	206.371	271.698	333.489	410.536	472.041	516.235	584.596
3240	67.818	103.765	143.074	217.554	268.176	342.31	414.562	486.286	512.878	599.239
3276	67.562	99.936	139.835	206.59	277.867	336.162	424.777	465.859	515.181	603.53
3312	67.223	97.181	133.065	214.318	274.256	348.607	427.344	491.18	516.607	609.228
3348	63.658	100.927	140.738	207.814	281.085	341.15	429.916	489.456	525.445	611.005
3384	63.622	105.089	138.568	211.215	286.968	342.618	430.523	487.919	528.408	611.183
3420	70.018	96.122	137.628	210.092	282.889	354.172	427.382	491.608	540.759	623.931
3456	58.357	101.544	140.782	216.987	282.73	352.966	437.77	505.559	534.433	616.067
3492	65.212	99.299	144.346	212.559	290.712	348.828	440.087	501.4	532.457	627.894
3528	69.04	99.699	148.189	218.129	290.567	364.313	438.653	510.373	549.502	623.623
3564	64.496	104.591	146.618	213.318	289.121	359.548	451.964	514.122	544.011	643.195
3600	65.819	105.203	145.389	219.26	284.795	364.979	448.425	518.752	555.729	633.6

## Sheet: Fig.2b and d
[I] uM	0.4444	0.2963	0.1975	0.1317	0.0878	0.0585	0.039	0.026	0.0173	0
time(s)	ΔF(rfu)
0	0	0	0	0	0	0	0	0	0	0
36	-2.388	2.476	0.952	-5.752	0.857	3.182	0.402	0.451	-3.009	10.358
72	-3.965	3.637	3.359	-2.523	8.027	12.094	5.369	10.829	4.666	16.494
108	-3.524	8.454	6.126	1.301	9.669	12	8.808	15.686	9.804	23.25
144	-2.81	9.842	7.696	-0.577	10.568	20.053	17.239	18.518	18.276	32.183
180	-0.825	5.54	6.237	8.336	11.06	15.854	22.424	23.753	25.318	36.682
216	5.559	9.18	2.994	4.302	14.815	20.735	23.946	31.057	30.786	47.262
252	1.212	10.13	8.881	7.522	18.006	24.354	21.47	35.432	37.837	60.591
288	-1.021	5.745	8.1	6.02	12.429	19.055	23.369	29.992	37.575	59.116
324	-0.188	13.66	10.929	6.525	19.967	28.231	28.963	38.002	45.688	71.247
360	1.638	8.622	7.997	9.331	20.663	23.652	33.489	43.074	50.033	73.723
396	0.66	8.695	7.078	3.783	18.99	30.305	34.768	47.598	51.042	79.563
432	5.511	12.249	7.723	8.607	19.431	26.826	37.163	47.658	55.557	87.99
468	-2.485	15.412	11.474	9.231	25.319	33.835	42.366	55.301	58.942	97.679
504	6.697	10.545	9.728	11.808	27.854	37.204	43.432	61.412	66.563	107.047
540	7.82	14.711	9.225	12.856	25.091	38.395	46.101	61.224	75.161	112.616
576	2.683	15.019	8.764	9.255	23.672	33.661	50.831	66.824	77.99	119.691
612	8.058	12.886	11.411	15.587	25.523	40.674	52.177	66.482	77.85	123.857
648	8.114	11.82	12.97	12.914	28.675	42.273	51.365	76.246	80.99	135.199
684	7.386	13.38	13.453	10.148	26.234	45.238	51.287	72.592	93.73	139.245
720	6.509	15.867	14.487	19.64	28.203	42.561	61.193	77.303	90.706	143.002
756	1.688	15.243	13.08	18.387	30.981	43.723	60.793	83.32	92.694	151.088
792	4.137	13.667	15.158	16.13	32.861	49.742	61.933	88.257	103.643	160.054
828	5.731	15.79	10.155	17.846	30.882	46.863	69.057	86.699	97.838	160.735
864	5.876	16.136	13.747	18.107	35.301	53.399	68.602	91.834	103.449	167.768
900	1.439	15.027	15.635	19.294	30.768	49.795	74.162	91.542	116.692	176.137
936	4.683	14.727	17.96	18.378	34.06	51.087	76.431	100.991	129.721	186.321
972	6.315	18.118	20.148	25.415	36.682	58.23	76.507	107.234	122.375	182.273
1008	4.822	17.857	17.761	18.41	35.39	54.679	78.672	106.763	133.213	200.998
1044	4.41	21.113	17.5	23.062	27.503	53.313	82.173	109.817	131.607	208.087
1080	8.429	19.022	18.6	18.806	33.355	58.692	79.673	113.847	135.668	220.763
1116	8.852	18.56	21.769	24.485	39.379	62.368	83.747	121.21	141.714	218.478
1152	8.026	15.157	22.042	17.642	41.771	58.835	86.634	120.001	142.618	222.46
1188	9.447	14.777	14.869	24.634	43.896	62.45	88.664	119.904	150.133	222.929
1224	9.418	17.124	25.706	29.297	42.851	59.428	91.422	124.311	151.564	242.551
1260	7.018	12.49	22.572	21.666	39.656	70.373	103.605	133.794	156.713	238.108
1296	4.708	15.835	14.97	26.367	40.587	70.571	91.941	135.348	163.657	244.63
1332	10.056	18.455	18.897	27.887	42.383	67.644	95.548	139.308	164.904	246.716
1368	8.872	19.262	23.115	26.446	41.493	70.91	99.154	143.66	173.585	263.872
1404	4.322	22.433	19.341	28.816	39.441	71.137	103.834	146.626	180.256	266.667
1440	4.115	20.62	17.039	23.776	47.361	77.403	106.919	148.19	180.563	275.796
1476	10.691	22.127	19.04	30.882	46.388	71.37	104.169	148.933	191.748	277.601
1512	12.275	20.528	27.027	25.708	47.988	79.768	107.714	161.775	186.384	285.141
1548	11.679	21.679	21.457	22.378	47.152	80.453	112.961	159.103	201.062	283.914
1584	5.102	19.016	18.565	27.021	50.359	86.373	111.993	164.56	201.215	296.296
1620	9.875	21.291	23.432	22.86	47.727	78.187	118.08	172.692	202.697	306.549
1656	7.616	18.29	20.664	30.503	51.896	83.868	120.997	169.853	208.691	310.689
1692	8.087	24.091	25.87	24.591	53.271	81.14	124.137	180.175	210.471	312.016
1728	14.182	23.655	22.322	24.248	55.667	88.716	127.09	174.055	218.16	314.431
1764	9.174	18.059	18.929	26.802	53.737	87.499	128.345	183.83	221.989	331.414
1800	8.349	25.667	29.443	31.449	50.69	88.062	133.184	186.364	230.831	330.873
1836	12	24.085	25.994	33.488	58.196	90.093	134.014	192.796	228.706	333.274
1872	8.318	20.784	26.085	36.744	65.514	84.225	139.452	188.928	232.233	347.913
1908	10.331	24.988	23.503	32.418	60.968	94.705	136.354	208.553	233.36	354.381
1944	12.771	25.386	23.41	34.687	55.525	98.051	148.575	203.149	244.749	353.848
1980	11.902	20.117	24.008	31.581	56.77	91.649	145.875	202.167	245.1	359.402
2016	10.815	25.604	25.485	30.977	57.178	94.312	140.015	203.117	254.548	364.559
2052	10.063	23.735	31.731	30.605	65.09	100.039	147.209	213.273	259.27	371.303
2088	8.848	25.357	28.023	36.87	60.259	102.783	151.384	219.916	264.956	383.777
2124	15.408	25.932	23.277	30.313	60.589	99.235	152.968	217.834	269.753	382.121
2160	11.988	29.187	27.438	31.057	63.063	109.461	155.343	216.097	273.35	391.705
2196	7.32	19.796	25.432	36.985	67.246	101.041	156.606	231.13	284.467	395.137
2232	14.713	22.206	26.739	33.956	65.478	104.32	160.525	231.368	279.966	401.317
2268	11.61	21.034	23.772	38.462	68.832	109.542	164.51	233.343	285.935	411.369
2304	11.291	22.887	27.514	32.426	64.508	106.908	166.717	237.78	287.497	416.74
2340	13.058	22.513	28.383	39.327	64.622	107.981	166.097	242.369	307.433	416.026
2376	14.957	26.707	28.769	34.05	63.936	112.228	175.04	249.016	293.648	417.547
2412	13.987	25.074	30.193	37.382	64.784	107.632	182.288	243.741	300.762	430.049
2448	12.184	25.812	29.365	40.907	68.337	114.999	174.357	260.815	313.46	439.167
2484	14.634	26.838	34.929	37.622	66.88	117.502	175.766	258.555	308.994	453.254
2520	17.215	23.849	31.164	39.415	69.477	118.114	187.717	270.229	320.369	445.875
2556	16.279	24.415	34.176	40.591	73.328	120.046	176.995	265.744	313.393	462.477
2592	15.643	24.188	30.222	40.681	73.643	121.726	195.197	259.952	326.889	457.941
2628	9.467	27.548	28.677	39.726	67.221	115.58	193.3	269.129	331.086	463.585
2664	13.987	20.719	32.738	37.148	69.45	120.021	190.791	267.548	329.235	473.694
2700	14.208	23.952	31.36	42.367	80.133	128.901	208.201	281.548	340.995	476.886
2736	10.211	26.025	33.427	46.396	73.354	129.89	196.542	286.721	356.825	477.999
2772	15.967	25.971	24.619	43.343	81.789	137.294	205.826	282.525	350.122	486.011
2808	10.483	27.863	32.787	43.379	70.456	127.45	205.257	294.753	344.4	485.945
2844	13.398	23.779	33.026	35.022	70.58	128.81	208.479	288.256	352.889	478.441
2880	16.484	28.175	35.676	44.019	79.409	122.803	212.448	301.864	363.293	493.596
2916	13.437	25.065	35.365	42.243	80.714	135.404	213.679	296.971	363.536	504.988
2952	13.905	24.132	31.214	39.165	78.2	130.091	207.781	308.72	372.48	501.789
2988	14.781	30.21	36.823	44.718	79.782	137.573	221.332	316.497	380.533	510.395
3024	15.277	27.711	35.149	48.881	83.683	137.925	218.98	297.605	372.42	513.584
3060	17.726	25.12	35.101	42.459	86.459	147.337	219.19	321.497	385.702	532.379
3096	17.034	26.749	35.457	52.298	85.812	140.646	239.03	320.246	404.157	539.828
3132	12.065	30.746	36.238	43.577	83.713	140.802	229.937	327.722	395.374	540.004
3168	12.678	21.984	34.787	46.124	84.693	147.068	231.261	326.513	393.549	542.913
3204	11.452	27.476	32.428	49.345	87.664	145.991	230.055	326.001	397.901	538.516
3240	21.597	33.154	35.657	43.625	90.632	147.997	231.226	335.857	405.874	556.89
3276	13.462	32.019	34.625	50.637	84.653	146.894	234.561	334.549	420.124	569.926
3312	14.488	32.23	30.04	48.992	86.899	154.017	240.913	350.958	417.004	565.852
3348	17.484	32.212	36.134	53.391	91.071	150.038	242.894	346.716	425.244	582.393
3384	16.818	30.152	38.306	52.819	82.575	156.615	234.659	355.774	432.873	588.981
3420	17.705	33.608	36.306	45.12	90.854	154.784	251.535	364.412	435.494	578.513
3456	21.352	29.949	36.26	55.708	92.725	161.061	243.79	361.883	440.635	596.711
3492	18.309	32.544	34.731	46.909	93.441	155.51	257.003	362.507	434.487	587.633
3528	14.32	33.346	36.111	50.732	91.133	161.314	259.344	376.499	444.933	599.86
3564	18.152	32.929	36.021	50.498	96.788	165.275	257.318	375.578	441.862	597.74
3600	19.162	29.739	42.034	54.362	98.184	155.058	255.834	375.843	450.961	601.78
