# Supplementary material for: Preclinical evaluation of the SARS-CoV-2 Mpro inhibitor RAY1216 shows improved pharmacokinetics compared with nirmatrelvir
Source: Nat Microbiol. 2024 Mar 29;9(4):1075–88. doi: 10.1038/s41564-024-01618-9 (PMC10994847; doi:10.1038/s41564-024-01618-9)
Supplement: Supplementary file 17 — Statistical source data. [file 41564_2024_1618_MOESM17_ESM.xlsx]

## Sheet: Fig.4a
		Inhibition%
WT	Concentration nM	Mean	SD
	781.592	100	0
	390.796	90.9574	2.08167
	195.398	69.6809	2.64575
	97.699	53.1915	2.51661
	48.8495	7.44681	6.245
Alpha	Concentration nM	Mean	SD
	781.592	100	0
	390.796	97.973	1.73205
	195.398	84.4595	2.08167
	97.699	69.5946	3
	48.8495	20.2703	5.50757
Beta	Concentration nM	Mean	SD
	781.592	100	0
	390.796	98	0.57735
	195.398	78	2.88675
	97.699	54	1.52753
	48.8495	26	5.50757
Delta	Concentration nM	Mean	SD
	781.592	100	0
	390.796	95.6311	2.64575
	195.398	85.4369	2.64575
	97.699	72.3301	3
	48.8495	31.5534	5.2915
Omicron BA.1	Concentration nM	Mean	SD
	781.592	100	0
	390.796	98.6254	0.57735
	195.398	85.9107	3.51188
	97.699	79.7251	3.51188
	48.8495	10.3093	8.18535
Omicron BA.5	Concentration nM	Mean	SD
	781.592	100	0
	390.796	96.1539	1
	195.398	74.359	3.05505
	97.699	52.5641	4.04145
	48.8495	26.9231	4.58258
Omicron XBB.1.9.1	Concentration nM	Mean	SD
	781.592	100	0
	390.796	91.6667	1.1547
	195.398	56.6667	2.08167
	97.699	35	2
	48.8495	16.6667	1.52753

## Sheet: Fig.4b
Days	NC	Virus	PF-07321332-600 mg/kg	RAY1216-600mg/kg	RAY1216-300mg/kg	RAY1216-150mg/kg
5	0
5	0
5	0
5	0
4		1
4		1
4		1
4		1
4		1
4		1
4		1
5			0
5			0
5			0
5			0
5			0
5			0
5			0
5				0
5				0
5				0
5				0
5				0
5				0
5				0
5					0
4					1
4					1
4					1
5					0
5					0
4					1
4						1
4						1
4						1
4						1
4						1
4						1
5						0

## Sheet: Fig.4c
Day	Group	NC				Virus							PF-07321332-600 mg/kg							RAY1216-600mg/kg							RAY1216-300mg/kg							RAY1216-150mg/kg
0	Weight change (%)	100	100	100	100	100	100	100	100	100	100	100	100	100	100	100	100	100	100	100	100	100	100	100	100	100	100	100	100	100	100	100	100	100	100	100	100	100	100	100
1		101.328	101.195	101.851	100.317	101.567	100.255	102.099	98.9121	99.6682	98.8183	98.741	100.124	98.7924	100.631	103.361	97.5659	102.731	97.047	103.302	101.551	101.649	104.281	97.7879	102.296	96.3204	99.8371	99.1147	99.9124	98.78	100.795	101.034	98.1431	97.0849	100.319	101.425	102.117	101.555	102.757	98.4429
2		102.399	102.436	105.259	101.315	102.812	100.935	111.359	99.9565	100.373	99.6333	106.115	101.326	100.511	101.224	98.2289	97.3225	105.37	97.6476	103.302	103.65	104.768	108.382	95.5757	105.286	101.025	102.036	101.771	99.781	99.4952	101.789	101.975	100.226	98.0144	101.865	103.379	101.473	101.901	102.628	101.038
3		98.6718	100.827	101.094	99.9093	103.781	98.3857	102.327	97.0409	99.1705	98.696	99.6403	100.497	99.4426	99.592	100.318	97.8499	107.037	93.994	104.752	102.692	106.328	109.013	92.2859	105.026	98.3232	101.71	93.3199	100.701	100.505	102.464	102.586	100.815	96.24	97.9072	102.076	102.393	101.512	101.12	99.3945
4		100.728	102.757	101.767	101.225	90.5486	87.5531	87.0438	85.6397	85.5662	86.5118	89.0737	99.4615	99.6749	101.447	100.59	100.69	104.722	94.6446	104.148	100.639	102.897	106.85	90.017	104.246	99.0685	98.3306	85.0302	93.2107	91.1653	100.835	99.0597	87.9076	102.028	96.1329	86.6449	99.7239	109.59	90.7798	83.9533
5		98.072	102.068	100	100.045	83.9557	81.2659	82.3905	78.4595	81.1696	81.7033	82.7788	97.3902	96.7487	100.186	91.4623	99.8377	102.778	90.991	92.8715	85.4015	93.3155	90.7616	78.8996	94.8873	93.3861	83.6726	76.7404	82.9172	82.8776	87.1224	86.0837	79.529	86.8188	86.7607	77.0765	90.6581	94.6868	78.8884	75.9516

## Sheet: Fig.4d
Group	Virus	PF-07321332-600 mg/kg/day	RAY1216-600 mg/kg/day	RAY1216-300 mg/kg/day	RAY1216-150 mg/kg/day
Virus titres(Log10)	4.33333	2.5	3.66667	4	4.33333
	4.5	3.33333	2.5	3.66667	4.33333
	4.66667	2.66667	3.5	4	4.5

## Sheet: Fig.4e
Group	Virus	PF-07321332-600 mg/kg/day	RAY1216-600 mg/kg/day	RAY1216-300 mg/kg/day	RAY1216-150 mg/kg/day
Virus titres(Log10)	3.5	2.5	2.66667	3.33333	3.5
	3.66667	2.66667	2.5	3.5	3.5
	3.66667	2.5	2.66667	3.33333	3.66667
	3.66667	2.66667	3.5	3.5	4
	4	2.5	2	3.33333	3.5
	3.66667	2.5	3	3.33333	3.5
	3.66667	2.5	2.66667	3.33333	3.66667
