# Supplementary material for: Preclinical evaluation of the SARS-CoV-2 Mpro inhibitor RAY1216 shows improved pharmacokinetics compared with nirmatrelvir
Source: Nat Microbiol. 2024 Mar 29;9(4):1075–88. doi: 10.1038/s41564-024-01618-9 (PMC10994847; doi:10.1038/s41564-024-01618-9)
Supplement: Supplementary file 18 — Statistical source data. [file 41564_2024_1618_MOESM18_ESM.xlsx]

## Sheet: Fig.5a 
RAY1216-mouse（♂）									RAY1216-mouse（♀）
IV-3.0mg/kg									IV-3.0mg/kg
Time (h)	1	2	3	4	5	Mean	SD		Time (h)	11	12	13	14	15	Mean	SD
0.083	4340	4060	4200	4620	4700	4384	272.176		0.083	5140	5180	3840	5130	5060	4870	577.408
0.25	3120	3280	3180	3370	2980	3186	149.599		0.25	4280	4030	3000	3790	3970	3814	487.678
0.5	2650	2440	1920	2510	2240	2352	283.143		0.5	3110	3290	2650	3100	2920	3014	241.93
1	1600	1540	1180	1730	1140	1438	263.287		1	1670	2300	1920	1980	2190	2012	245.499
2	774	791	467	925	514	694.2	195.639		2	1000	1220	756	786	932	938.8	186.835
4	250	289	150	221	196	221.2	52.7513		4	344	404	271	292	352	332.6	52.5528
6	111	78.7	46.7	70.5	51.9	71.76	25.5536		6	112	132	98.1	98.2	103	108.66	14.2203
8	48.6	39.6	19.2	29.1	25.1	32.32	11.7544		8	53.9	56.4	53.1	43.9	43.6	50.18	5.99558
24	4.21	2.76	BQL	2.11	1.4	2.62	1.19669		24	2.35	7.18	2.75	2.31	2.26	3.37	2.13873
PF-07321332-mouse（♂）									PF-07321332-mouse（♀）
IV-3.0mg/kg									IV-3.0mg/kg
Time (h)	1	2	3	4	5	Mean	SD		Time (h)	11	12	13	14	15	Mean	SD
0.083	2370	2580	2250	1820	2340	2272	280.125		0.083	2030	2380	2320	2350	2390	2294	150.1
0.25	1120	1360	1660	1610	1130	1376	255.793		0.25	1110	1420	1020	1360	1580	1298	229.608
0.5	327	590	785	736	541	595.8	180.792		0.5	405	435	414	459	761	494.8	150.26
1	52.5	82.3	190	150	89.6	112.88	55.7858		1	45.4	54.9	53.8	67	221	88.42	74.5136
2	2.14	16	23.1	21.9	4.7	13.568	9.68809		2	37.7	4.29	3.73	4.18	13.7	12.72	14.5755
4	BQL	BQL	BQL	BQL	BQL	NA	NA		4	BQL	BQL	BQL	BQL	BQL	NA	NA
6	BQL	BQL	BQL	BQL	BQL	NA	NA		6	BQL	BQL	BQL	BQL	BQL	NA	NA
8	BQL	BQL	BQL	BQL	BQL	NA	NA		8	BQL	BQL	BQL	BQL	BQL	NA	NA
24	BQL	BQL	BQL	BQL	BQL	NA	NA		24	BQL	BQL	BQL	BQL	BQL	NA	NA
*BQL：Below Quantifiable Limitation
*NA: Not applicable

## Sheet: Fig.5b
RAY1216-mouse（♂）									RAY1216-mouse（♀）
PO-10.0 mg/kg									PO-10.0 mg/kg
Time (h)	6	7	8	9	10	Mean	SD		Time (h)	16	17	18	19	20	Mean	SD
0.083	1630	644	1460	759	825	1063.6	448.251		0.083	921	1350	766	341	2360	1147.6	767.862
0.25	2250	2160	1840	1900	1910	2012	181.025		0.25	2280	3060	3120	1700	3540	2740	738.241
0.5	2100	2260	1710	2540	1780	2078	343.249		0.5	2660	2780	3680	3240	3240	3120	409.145
1	1860	1780	1360	1850	1870	1744	217.555		1	2990	2900	3000	3120	2850	2972	103.779
2	962	1390	482	1330	1030	1038.8	361.988		2	1540	1150	1990	1860	1290	1566	359.207
4	259	515	190	575	465	400.8	167.371		4	582	477	925	1220	577	756.2	309.845
6	80.1	133	129	220	168	146.02	51.8672		6	198	131	250	342	176	219.4	80.8134
8	46.6	57.8	54.8	127	84.7	74.18	32.8069		8	82.5	71.2	91.2	119	85.5	89.88	17.8347
24	BQL	BQL	BQL	1.92	BQL	1.92	NA		24	1.8	1.39	2.58	1.26	1.71	1.748	0.515432
PF-07321332-mouse（♂）									PF-07321332-mouse（♀）
PO-10.0 mg/kg									PO-10.0 mg/kg
Time (h)	6	7	8	9	10	Mean	SD		Time (h)	16	17	18	19	20	Mean	SD
0.083	1160	810	498	898	814	836	236.761		0.083	970	1360	1830	1320	774	1250.8	405.701
0.25	768	574	456	634	1070	700.4	235.208		0.25	1320	793	958	895	740	941.2	228.227
0.5	417	619	309	518	695	511.6	154.278		0.5	626	506	485	733	554	580.8	100.87
1	310	199	306	352	345	302.4	61.3131		1	521	276	402	387	246	366.4	109.842
2	72.8	61.4	35.3	141	58.5	73.8	39.9592		2	37.6	248	358	31.3	66.4	148.26	147.11
4	1.01	20.2	1.97	34.8	8.66	13.328	14.2373		4	4.19	159	166	2.24	17	69.686	84.9528
6	BQL	12.6	BQL	5.11	3.14	6.95	4.9912		6	BQL	15	15	BQL	BQL	15	0
8	BQL	1.67	BQL	BQL	BQL	1.67	NA		8	BQL	BQL	4.02	BQL	BQL	4.02	NA
24	BQL	BQL	BQL	BQL	BQL	NA	NA		24	BQL	BQL	BQL	BQL	BQL	NA	NA
*BQL：Below Quantifiable Limitation
*NA: Not applicable

## Sheet: Fig.5c 
RAY1216-Rat（♂）									RAY1216-Rat（♀）
IV-2.0mg/kg									IV-2.0mg/kg
Time (h)	11	12	13	14	15	Mean	SD		Time (h)	1	2	3	4	5	Mean	SD
0.083	2950	3670	2500	3740	3160	3204	516.362		0.083	2690	2180	2040	2690	2440	2408	294.737
0.25	2310	2890	2350	2380	2410	2468	238.789		0.25	2010	1590	1360	1900	1860	1744	264.443
0.5	1920	2600	1820	1870	2070	2056	318.167		0.5	1930	1440	1090	1500	1580	1508	301.115
1	1230	1800	1370	1330	1520	1450	221.698		1	1370	1180	857	1140	1230	1155.4	188.085
2	580	858	586	525	576	625	132.51		2	537	473	297	557	461	465	102.411
4	132	207	142	116	136	146.6	35.1113		4	148	128	80.9	106	83.4	109.26	28.8775
6	55.3	65.2	55.1	41.7	53.3	54.12	8.36732		6	47.5	42.5	24.5	34.6	37.5	37.32	8.69264
8	27.3	35.7	29.4	23.5	24.9	28.16	4.78205		8	25.5	28.9	10.9	22.9	25.4	22.72	6.94349
24	3.07	4.15	2.62	4.12	2.77	3.346	0.738329		24	1.42	1.67	1.6	2.18	1.7	1.714	0.282276
PF-07321332-Rat（♂）									PF-07321332-Rat（♀）
IV-2 mg/kg									IV-2 mg/kg
Time (h)	1	2	3	4	5	Mean	SD		Time (h)	1	2	3	4	5	Mean	SD
0.0833	2040	1760	1560	1490	1760	1722	214.523		0.0833	2270	1890	2620	1850	2630	2252	377.915
0.25	1090	1200	1060	1080	1210	1128	71.2039		0.25	1280	1160	1530	1040	1510	1304	214.779
0.5	745	922	512	741	746	733.2	145.721		0.5	832	785	1150	895	1090	950.4	161.069
1	239	424	165	313	255	279.2	96.6344		1	318	305	479	353	568	404.6	114.365
2	48.4	68.9	19.5	48	34.9	43.94	18.2922		2	50.5	53.5	67.3	101	91.5	72.76	22.6106
4	6.33	3.67	1.22	2.64	4.1	3.592	1.89034		4	5.9	5.67	13	5.36	10.9	8.166	3.53839
6	2.8	1.14	BQL	BQL	1.66	1.86667	0.849078		6	2.95	2.23	5.4	3.17	7.96	4.342	2.3442
8	BQL	BQL	BQL	BQL	BQL	NA	NA		8	2.61	1.39	1.88	1.94	3.24	2.212	0.720257
24	BQL	BQL	BQL	BQL	BQL	NA	NA		24	BQL	BQL	BQL	BQL	1.25	1.25	NA
*BQL：Below Quantifiable Limitation
*NA: Not applicable

## Sheet: Fig.5d
RAY1216-Rat（♂）									RAY1216-Rat（♀）
PO-10.0 mg/kg									PO-10.0 mg/kg
Time (h)	16	17	18	19	20	Mean	SD		Time (h)	6	7	8	9	10	Mean	SD
0.083	367	254	338	330	369	331.6	46.683		0.083	399	293	103	170	566	306.2	184.474
0.25	1240	634	1090	855	1180	999.8	251.536		0.25	899	665	727	647	854	758.4	112.946
0.5	1450	852	1190	849	1190	1106.2	256.424		0.5	946	1540	778	471	679	882.8	405.587
1	872	693	1190	670	997	884.4	217.27		1	643	470	634	486	708	588.2	104.724
2	1010	783	1220	770	1200	996.6	217.043		2	1020	697	869	456	889	786.2	217.414
4	755	664	819	714	1030	796.4	142.402		4	643	588	527	566	903	645.4	149.984
6	238	171	241	191	213	210.8	30.1364		6	374	184	207	212	191	233.6	79.3114
8	238	104	149	135	144	154	50.1049		8	136	126	142	156	219	155.8	36.9621
24	5.31	6.37	5.36	6.17	6.86	6.014	0.668977		24	7.51	3.13	4.09	1.39	4.23	4.07	2.23191
PF-07321332-Rat（♂）									PF-07321332-Rat（♀）
PO-10 mg/kg									PO-10 mg/kg
Time (h)	6	7	8	9	10	Mean	SD		Time (h)	6	7	8	9	10	Mean	SD
0.0833	167	60.6	166	134	119	129.32	43.635		0.0833	530	218	127	331	128	266.8	169.253
0.25	699	328	330	342	441	428	158.595		0.25	990	807	618	814	481	742	196.475
0.5	858	492	459	491	642	588.4	166.644		0.5	1130	779	1080	696	850	907	189.613
1	336	228	529	302	612	401.4	161.91		1	973	364	822	447	411	603.4	275.309
2	84.4	243	303	211	796	327.48	273.817		2	842	390	520	239	381	474.4	228.292
4	227	201	140	96.4	294	191.68	76.7347		4	382	136	304	250	74.3	229.26	124.555
6	19.1	38.8	15	18.5	17.8	21.84	9.61005		6	25.5	15.2	53.1	32.5	9.84	27.228	16.9348
8	16.3	8.26	7.8	13.9	3.31	9.914	5.18379		8	7.21	2.75	11.1	17.9	4.8	8.752	5.98371
24	7.51	1.94	BQL	BQL	BQL	4.725	3.93858		24	BQL	BQL	BQL	BQL	BQL	NA	NA
*BQL：Below Quantifiable Limitation
*NA: Not applicable

## Sheet: PF-07321332 in mouse LC-MS raw
PF-07321332 (RC3001) 3.0 mg/kg (IV) and 10.0 mg/kg (PO) in mouse
	male
	Peak Name: Tolbutamide
	Use as Internal Standard
	Q1/Q3 Masses: 271.10/155.00 Da
	Peak Name: RC3001
	Internal Standard: Tolbutamide
	Q1/Q3 Masses: 500.20/319.20 Da
	Fit	Linear	Weighting	1 / (x * x)	Iterate	No
	Intercept	0.00234
	Slope	0.00181
	Correlation coefficient	0.9951
	Use Area
	Sample Name	Sample Type	Analyte Peak Name	Analyte Concentration (ng/mL)	Calculated Concentration (ng/mL)	Analyte Peak Area (counts)	Analyte Retention Time (min)	Area Ratio	IS Peak Area (counts)	IS Retention Time (min)	Use Record	Record Modified	Accuracy (%)	Dilution Factor
	Double blank	Double Blank	RC3001	0	N/A	0	0	#DIV/0!	0	0		0	N/A	1
	Double blank	Double Blank	RC3001	0	N/A	0	0	#DIV/0!	0	0		0	N/A	1
	Double blank	Blank	RC3001	0	N/A	1410	1.07	#DIV/0!	0	0		0	N/A	1
	Blank	Blank	RC3001	0	N/A	1100	1.06	0.00298	369000	1.01		0	N/A	1
	B-STD1	Standard	RC3001	1	0.985	1600	1.07	0.00412	387000	1	1	0	98.5	1
	B-STD2	Standard	RC3001	2	2.58	2720	1.07	0.00702	388000	1.01	0	0	129.24	1
	B-STD3	Standard	RC3001	10	11.6	8990	1.08	0.0234	385000	1.01	1	0	116.28	1
	B-STD4	Standard	RC3001	30	29	22700	1.08	0.0547	414000	1.01	1	0	96.57	1
	B-STD5	Standard	RC3001	100	97.9	73800	1.08	0.179	411000	1.01	1	0	97.93	1
	B-STD6	Standard	RC3001	300	314	238000	1.08	0.57	417000	1.01	1	0	104.64	1
	B-STD7	Standard	RC3001	1000	1030	745000	1.08	1.87	398000	1.01	1	0	103.48	1
	B-STD8	Standard	RC3001	1800	1460	1100000	1.08	2.65	416000	1.01	1	0	81.36	1
	B-STD9	Standard	RC3001	2000	2020	1490000	1.08	3.66	407000	1.01	1	0	101.24	1
	Double blank	Double Blank	RC3001	0	N/A	0	0	#DIV/0!	0	0		0	N/A	1
	Double blank	Double Blank	RC3001	0	N/A	0	0	#DIV/0!	0	0		0	N/A	1
	Double blank	Double Blank	RC3001	0	N/A	0	0	#DIV/0!	0	0		0	N/A	1
	B-LQC-1	Quality Control	RC3001	3	3.55	3460	1.08	0.00876	395000	1.01	1	0	118.3	1
	B-MQC-1	Quality Control	RC3001	500	513	356000	1.08	0.93	383000	1.01	1	0	102.62	1
	B-HQC-1	Quality Control	RC3001	1600	1650	1160000	1.08	2.98	390000	1.01	1	0	102.83	1
	Double blank	Double Blank	RC3001	0	N/A	0	0	#DIV/0!	0	0		0	N/A	1
	Double blank	Double Blank	RC3001	0	N/A	0	0	#DIV/0!	0	0		0	N/A	1
	IV-dose-1	Quality Control	RC3001	50	44.1	30100	1.08	0.082	367000	1.01	1	0	88.2	1
	IV-dose-2	Quality Control	RC3001	50	42.2	30400	1.08	0.0785	387000	1.01	1	0	84.32	1
	IV-dose-3	Quality Control	RC3001	50	40.3	27600	1.08	0.0752	367000	1.01	1	0	80.62	1
	PO-dose-1	Quality Control	RC3001	50	41.8	28600	1.09	0.0779	367000	1.01	1	0	83.58	1
	PO-dose-2	Quality Control	RC3001	50	40.8	29100	1.08	0.0762	383000	1.01	1	0	81.7	1
	PO-dose-3	Quality Control	RC3001	50	38.5	27700	1.08	0.072	384000	1.01	1	0	77.06	1
	B-DQC-1	Quality Control	RC3001	10000	9880	662000	1.08	1.79	371000	1	1	0	98.76	10
	B-DQC-2	Quality Control	RC3001	10000	10800	738000	1.08	1.96	376000	1.01	1	0	108.43	10
	B-DQC-3	Quality Control	RC3001	10000	10400	715000	1.09	1.89	379000	1.01	1	0	104.25	10
	Double blank	Double Blank	RC3001	0	N/A	0	0	#DIV/0!	0	0		0	N/A	1
	Double blank	Double Blank	RC3001	0	N/A	0	0	#DIV/0!	0	0		0	N/A	1
3.0 mg/kg IV Mouse1（♂）	RC3001-Plasma-3MPK-IV-24hr- maleMouse1	Unknown	RC3001	N/A	No Peak	0	0	0	399000	1.01		0	N/A	1
	RC3001-Plasma-3MPK-IV-8hr- maleMouse1	Unknown	RC3001	N/A	No Peak	0	0	0	404000	1.01		0	N/A	1
	RC3001-Plasma-3MPK-IV-6hr- maleMouse1	Unknown	RC3001	N/A	No Peak	0	0	0	409000	1.01		0	N/A	1
	RC3001-Plasma-3MPK-IV-4hr- maleMouse1	Unknown	RC3001	N/A	No Peak	0	0	0	412000	1.01		0	N/A	1
	RC3001-Plasma-3MPK-IV-2hr- maleMouse1	Unknown	RC3001	N/A	2.14	2210	1.08	0.00622	355000	1.01		0	N/A	1
	RC3001-Plasma-3MPK-IV-1hr- maleMouse1DL10	Unknown	RC3001	N/A	52.5	4650	1.08	0.0118	393000	1.01		0	N/A	10
	RC3001-Plasma-3MPK-IV-30min- maleMouse1DL10	Unknown	RC3001	N/A	327	24300	1.08	0.0614	396000	1.01		0	N/A	10
	RC3001-Plasma-3MPK-IV-15min- maleMouse1DL10	Unknown	RC3001	N/A	1120	80600	1.08	0.204	394000	1.01		0	N/A	10
	RC3001-Plasma-3MPK-IV-5min- maleMouse1DL10	Unknown	RC3001	N/A	2370	171000	1.08	0.431	397000	1.01		0	N/A	10
	Double blank	Double Blank	RC3001	0	N/A	0	0	#DIV/0!	0	0		0	N/A	1
3.0 mg/kg IV Mouse2（♂）	RC3001-Plasma-3MPK-IV-24hr- maleMouse2	Unknown	RC3001	N/A	No Peak	0	0	0	406000	1.01		0	N/A	1
	RC3001-Plasma-3MPK-IV-8hr- maleMouse2	Unknown	RC3001	N/A	No Peak	0	0	0	408000	1.01		0	N/A	1
	RC3001-Plasma-3MPK-IV-6hr- maleMouse2	Unknown	RC3001	N/A	No Peak	0	0	0	388000	1.01		0	N/A	1
	RC3001-Plasma-3MPK-IV-4hr- maleMouse2	Unknown	RC3001	N/A	No Peak	0	0	0	408000	1		0	N/A	1
	RC3001-Plasma-3MPK-IV-2hr- maleMouse2DL10	Unknown	RC3001	N/A	16	2020	1.07	0.00524	385000	1.01		0	N/A	10
	RC3001-Plasma-3MPK-IV-1hr- maleMouse2DL10	Unknown	RC3001	N/A	82.3	6780	1.08	0.0172	394000	1.01		0	N/A	10
	RC3001-Plasma-3MPK-IV-30min- maleMouse2DL10	Unknown	RC3001	N/A	590	41900	1.08	0.109	384000	1.01		0	N/A	10
	RC3001-Plasma-3MPK-IV-15min- maleMouse2DL10	Unknown	RC3001	N/A	1360	96200	1.08	0.248	388000	1.01		0	N/A	10
	RC3001-Plasma-3MPK-IV-5min- maleMouse2 DL10	Unknown	RC3001	N/A	2580	187000	1.08	0.468	400000	1.01		0	N/A	10
	Double blank	Double Blank	RC3001	0	N/A	0	0	#DIV/0!	0	0		0	N/A	1
3.0 mg/kg IV Mouse3（♂）	RC3001-Plasma-3MPK-IV-24hr- maleMouse3	Unknown	RC3001	N/A	No Peak	0	0	0	392000	1.01		0	N/A	1
	RC3001-Plasma-3MPK-IV-8hr- maleMouse3	Unknown	RC3001	N/A	No Peak	0	0	0	393000	1.01		0	N/A	1
	RC3001-Plasma-3MPK-IV-6hr- maleMouse3	Unknown	RC3001	N/A	0.176	1020	1.09	0.00266	384000	1.01		0	N/A	1
	RC3001-Plasma-3MPK-IV-4hr- maleMouse3	Unknown	RC3001	N/A	0.592	1390	1.08	0.00341	408000	1.01		0	N/A	1
	RC3001-Plasma-3MPK-IV-2hr- maleMouse3DL10	Unknown	RC3001	N/A	23.1	2490	1.07	0.00652	382000	1.01		0	N/A	10
	RC3001-Plasma-3MPK-IV-1hr- maleMouse3DL10	Unknown	RC3001	N/A	190	14800	1.08	0.0366	404000	1.01		0	N/A	10
	RC3001-Plasma-3MPK-IV-30min- maleMouse3 DL10	Unknown	RC3001	N/A	785	55800	1.09	0.144	387000	1.01		0	N/A	10
	RC3001-Plasma-3MPK-IV-15min- maleMouse3 DL10	Unknown	RC3001	N/A	1660	118000	1.08	0.303	391000	1.01		0	N/A	10
	RC3001-Plasma-3MPK-IV-5min- maleMouse3 DL10	Unknown	RC3001	N/A	2250	163000	1.08	0.409	399000	1.01		0	N/A	10
	Double blank	Double Blank	RC3001	0	N/A	0	0	#DIV/0!	0	0		0	N/A	1
3.0 mg/kg IV Mouse4（♂）	RC3001-Plasma-3MPK-IV-24hr- maleMouse4	Unknown	RC3001	N/A	No Peak	0	0	0	387000	1.01		0	N/A	1
	RC3001-Plasma-3MPK-IV-8hr- maleMouse4	Unknown	RC3001	N/A	No Peak	0	0	0	390000	1.01		0	N/A	1
	RC3001-Plasma-3MPK-IV-6hr- maleMouse4	Unknown	RC3001	N/A	0.531	1290	1.08	0.0033	390000	1.01		0	N/A	1
	RC3001-Plasma-3MPK-IV-4hr- maleMouse4	Unknown	RC3001	N/A	No Peak	0	0	0	392000	1.01		0	N/A	1
	RC3001-Plasma-3MPK-IV-2hr- maleMouse4DL10	Unknown	RC3001	N/A	21.9	2430	1.07	0.00631	385000	1.01		0	N/A	10
	RC3001-Plasma-3MPK-IV-1hr- maleMouse4DL10	Unknown	RC3001	N/A	150	10900	1.09	0.0294	372000	1.01		0	N/A	10
	RC3001-Plasma-3MPK-IV-30min- maleMouse4 DL10	Unknown	RC3001	N/A	736	53200	1.08	0.135	393000	1.01		0	N/A	10
	RC3001-Plasma-3MPK-IV-15min- maleMouse4DL10	Unknown	RC3001	N/A	1610	111000	1.08	0.294	377000	1.01		0	N/A	10
	RC3001-Plasma-3MPK-IV-5min- maleMouse4 DL10	Unknown	RC3001	N/A	1820	134000	1.08	0.331	405000	1.01		0	N/A	10
	Double blank	Double Blank	RC3001	0	N/A	0	0	#DIV/0!	0	0		0	N/A	1
3.0 mg/kg IV Mouse5（♂）	RC3001-Plasma-3MPK-IV-24hr- maleMouse5	Unknown	RC3001	N/A	No Peak	0	0	0	360000	1.01		0	N/A	1
	RC3001-Plasma-3MPK-IV-8hr- maleMouse5	Unknown	RC3001	N/A	No Peak	0	0	0	381000	1.01		0	N/A	1
	RC3001-Plasma-3MPK-IV-6hr- maleMouse5	Unknown	RC3001	N/A	No Peak	0	0	0	383000	1.01		0	N/A	1
	RC3001-Plasma-3MPK-IV-4hr- maleMouse5	Unknown	RC3001	N/A	0.29	1110	1.08	0.00287	389000	1.01		0	N/A	1
	RC3001-Plasma-3MPK-IV-2hr- maleMouse5	Unknown	RC3001	N/A	4.7	3910	1.08	0.0108	361000	1.01		0	N/A	1
	RC3001-Plasma-3MPK-IV-1hr- maleMouse5DL10	Unknown	RC3001	N/A	89.6	7010	1.08	0.0185	378000	1.01		0	N/A	10
	RC3001-Plasma-3MPK-IV-30min- maleMouse5 DL10	Unknown	RC3001	N/A	541	37900	1.08	0.1	379000	1.01		0	N/A	10
	RC3001-Plasma-3MPK-IV-15min- maleMouse5 DL10	Unknown	RC3001	N/A	1130	77500	1.08	0.207	374000	1.01		0	N/A	10
	RC3001-Plasma-3MPK-IV-5min- maleMouse5DL10	Unknown	RC3001	N/A	2340	154000	1.08	0.426	363000	1.01		0	N/A	10
	Double blank	Double Blank	RC3001	0	N/A	0	0	#DIV/0!	0	0		0	N/A	1
	Double blank	Double Blank	RC3001	0	N/A	0	0	#DIV/0!	0	0		0	N/A	1
	B-LQC-2	Quality Control	RC3001	3	3.37	3190	1.08	0.00843	378000	1.01	1	0	112.18	1
	B-MQC-2	Quality Control	RC3001	500	512	367000	1.08	0.928	396000	1.01	1	0	102.46	1
	B-HQC-2	Quality Control	RC3001	1600	1580	1120000	1.09	2.86	390000	1.01	1	0	98.96	1
	Double blank	Double Blank	RC3001	0	N/A	0	0	#DIV/0!	0	0		0	N/A	1
	Double blank	Double Blank	RC3001	0	N/A	0	0	#DIV/0!	0	0		0	N/A	1
	Double blank	Double Blank	RC3001	0	N/A	0	0	#DIV/0!	0	0		0	N/A	1
10.0 mg/kg PO Mouse6（♂）	RC3001-Plasma-10MPK-PO-24hr- maleMouse6	Unknown	RC3001	N/A	No Peak	0	0	0	397000	1.01		0	N/A	1
	RC3001-Plasma-10MPK-PO-8hr- maleMouse6	Unknown	RC3001	N/A	No Peak	0	0	0	389000	1.01		0	N/A	1
	RC3001-Plasma-10MPK-PO-6hr- maleMouse6	Unknown	RC3001	N/A	0.232	1090	1.08	0.00276	396000	1.01		0	N/A	1
	RC3001-Plasma-10MPK-PO-4hr- maleMouse6	Unknown	RC3001	N/A	1.01	1680	1.1	0.00417	404000	1.01		0	N/A	1
	RC3001-Plasma-10MPK-PO-2hr- maleMouse6DL10	Unknown	RC3001	N/A	72.8	6340	1.08	0.0155	409000	1.01		0	N/A	10
	RC3001-Plasma-10MPK-PO-1hr- maleMouse6DL10	Unknown	RC3001	N/A	310	23200	1.08	0.0584	398000	1.01		0	N/A	10
	RC3001-Plasma-10MPK-PO-30min- maleMouse6DL10	Unknown	RC3001	N/A	417	30400	1.08	0.0777	392000	1.01		0	N/A	10
	RC3001-Plasma-10MPK-PO-15min- maleMouse6DL10	Unknown	RC3001	N/A	768	57500	1.09	0.141	407000	1.01		0	N/A	10
	RC3001-Plasma-10MPK-PO-5min- maleMouse6DL10	Unknown	RC3001	N/A	1160	87900	1.09	0.211	416000	1.02		0	N/A	10
	Double blank	Double Blank	RC3001	0	N/A	0	0	#DIV/0!	0	0		0	N/A	1
10.0 mg/kg PO Mouse7（♂）	RC3001-Plasma-10MPK-PO-24hr- maleMouse7	Unknown	RC3001	N/A	No Peak	0	0	0	416000	1.01		0	N/A	1
	RC3001-Plasma-10MPK-PO-8hr- maleMouse7	Unknown	RC3001	N/A	1.67	2180	1.08	0.00536	406000	1.01		0	N/A	1
	RC3001-Plasma-10MPK-PO-6hr- maleMouse7	Unknown	RC3001	N/A	12.6	10600	1.08	0.025	425000	1.01		0	N/A	1
	RC3001-Plasma-10MPK-PO-4hr- maleMouse7	Unknown	RC3001	N/A	20.2	16000	1.08	0.0388	413000	1.01		0	N/A	1
	RC3001-Plasma-10MPK-PO-2hr- maleMouse7DL10	Unknown	RC3001	N/A	61.4	5360	1.08	0.0134	399000	1.01		0	N/A	10
	RC3001-Plasma-10MPK-PO-1hr- maleMouse7DL10	Unknown	RC3001	N/A	199	15700	1.08	0.0384	410000	1.01		0	N/A	10
	RC3001-Plasma-10MPK-PO-30min- maleMouse7DL10	Unknown	RC3001	N/A	619	44700	1.08	0.114	392000	1.01		0	N/A	10
	RC3001-Plasma-10MPK-PO-15min- maleMouse7DL10	Unknown	RC3001	N/A	574	43800	1.08	0.106	413000	1.01		0	N/A	10
	RC3001-Plasma-10MPK-PO-5min- maleMouse7DL10	Unknown	RC3001	N/A	810	59600	1.08	0.149	401000	1.01		0	N/A	10
	Double blank	Double Blank	RC3001	0	N/A	0	0	#DIV/0!	0	0		0	N/A	1
10.0 mg/kg PO Mouse8（♂）	RC3001-Plasma-10MPK-PO-24hr- maleMouse8	Unknown	RC3001	N/A	No Peak	0	0	0	395000	1.01		0	N/A	1
	RC3001-Plasma-10MPK-PO-8hr- maleMouse8	Unknown	RC3001	N/A	No Peak	0	0	0	414000	1.01		0	N/A	1
	RC3001-Plasma-10MPK-PO-6hr- maleMouse8	Unknown	RC3001	N/A	No Peak	0	0	0	398000	1		0	N/A	1
	RC3001-Plasma-10MPK-PO-4hr- maleMouse8	Unknown	RC3001	N/A	1.97	2380	1.08	0.0059	403000	1.01		0	N/A	1
	RC3001-Plasma-10MPK-PO-2hr- maleMouse8DL10	Unknown	RC3001	N/A	35.3	3480	1.08	0.00872	399000	1.01		0	N/A	10
	RC3001-Plasma-10MPK-PO-1hr- maleMouse8DL10	Unknown	RC3001	N/A	306	21800	1.09	0.0576	379000	1.02		0	N/A	10
	RC3001-Plasma-10MPK-PO-30min- maleMouse8DL10	Unknown	RC3001	N/A	309	21500	1.08	0.0581	370000	1.01		0	N/A	10
	RC3001-Plasma-10MPK-PO-15min- maleMouse8DL10	Unknown	RC3001	N/A	456	31700	1.09	0.0847	375000	1.01		0	N/A	10
	RC3001-Plasma-10MPK-PO-5min- maleMouse8DL10	Unknown	RC3001	N/A	498	34200	1.08	0.0923	370000	1.01		0	N/A	10
	Double blank	Double Blank	RC3001	0	N/A	0	0	#DIV/0!	0	0		0	N/A	1
10.0 mg/kg PO Mouse9（♂）	RC3001-Plasma-10MPK-PO-24hr- maleMouse9	Unknown	RC3001	N/A	No Peak	0	0	0	373000	1.01		0	N/A	1
	RC3001-Plasma-10MPK-PO-8hr- maleMouse9	Unknown	RC3001	N/A	0.628	1330	1.08	0.00348	382000	1.02		0	N/A	1
	RC3001-Plasma-10MPK-PO-6hr- maleMouse9	Unknown	RC3001	N/A	5.11	4440	1.08	0.0116	383000	1		0	N/A	1
	RC3001-Plasma-10MPK-PO-4hr- maleMouse9	Unknown	RC3001	N/A	34.8	25800	1.08	0.0652	396000	1.01		0	N/A	1
	RC3001-Plasma-10MPK-PO-2hr- maleMouse9DL10	Unknown	RC3001	N/A	141	10700	1.09	0.0278	385000	1.02		0	N/A	10
	RC3001-Plasma-10MPK-PO-1hr- maleMouse9DL10	Unknown	RC3001	N/A	352	25500	1.08	0.066	386000	1.01		0	N/A	10
	RC3001-Plasma-10MPK-PO-30min- maleMouse9DL10	Unknown	RC3001	N/A	518	38500	1.08	0.0959	402000	1.01		0	N/A	10
	RC3001-Plasma-10MPK-PO-15min- maleMouse9DL10	Unknown	RC3001	N/A	634	45000	1.08	0.117	385000	1.01		0	N/A	10
	RC3001-Plasma-10MPK-PO-5min- maleMouse9DL10	Unknown	RC3001	N/A	898	67200	1.08	0.165	408000	1.01		0	N/A	10
	Double blank	Double Blank	RC3001	0	N/A	1400	1.09	#DIV/0!	0	0		0	N/A	1
10.0 mg/kg PO Mouse10（♂）	RC3001-Plasma-10MPK-PO-24hr- maleMouse10	Unknown	RC3001	N/A	No Peak	0	0	0	420000	1.01		0	N/A	1
	RC3001-Plasma-10MPK-PO-8hr- maleMouse10	Unknown	RC3001	N/A	0.442	1350	1.08	0.00314	430000	1.01		0	N/A	1
	RC3001-Plasma-10MPK-PO-6hr- maleMouse10	Unknown	RC3001	N/A	3.14	2620	1.08	0.00802	327000	1.01		0	N/A	1
	RC3001-Plasma-10MPK-PO-4hr- maleMouse10	Unknown	RC3001	N/A	8.66	6050	1.08	0.018	336000	1.01		0	N/A	1
	RC3001-Plasma-10MPK-PO-2hr- maleMouse10DL10	Unknown	RC3001	N/A	58.5	5130	1.08	0.0129	397000	1.01		0	N/A	10
	RC3001-Plasma-10MPK-PO-1hr- maleMouse10DL10	Unknown	RC3001	N/A	345	26800	1.08	0.0647	414000	1.01		0	N/A	10
	RC3001-Plasma-10MPK-PO-30min- maleMouse10DL10	Unknown	RC3001	N/A	695	49300	1.08	0.128	386000	1.01		0	N/A	10
	RC3001-Plasma-10MPK-PO-15min- maleMouse10DL10	Unknown	RC3001	N/A	1070	78100	1.09	0.195	400000	1.01		0	N/A	10
	RC3001-Plasma-10MPK-PO-5min- maleMouse10DL10	Unknown	RC3001	N/A	814	57500	1.08	0.149	385000	1.01		0	N/A	10
	Double blank	Double Blank	RC3001	0	N/A	0	0	#DIV/0!	0	0		0	N/A	1
	Double blank	Double Blank	RC3001	0	N/A	0	0	#DIV/0!	0	0		0	N/A	1
	Double blank	Double Blank	RC3001	0	N/A	0	0	#DIV/0!	0	0		0	N/A	1
	B-LQC-3	Quality Control	RC3001	3	3.07	3020	1.08	0.0079	382000	1.01	1	0	102.46	1
	B-MQC-3	Quality Control	RC3001	500	487	331000	1.09	0.883	375000	1.01	1	0	97.44	1
	B-HQC-3	Quality Control	RC3001	1600	1710	1090000	1.08	3.1	351000	1.01	1	0	106.99	1
	Double blank	Double Blank	RC3001	0	N/A	0	0	#DIV/0!	0	0		0	N/A	1
	Mean area of internal standard peak（except for Double Blank）	361502
	SD	104407
	%CV	28.8813		Acceptance criteria	< ± 30%
	female
	Peak Name: Tolbutamide
	Use as Internal Standard
	Q1/Q3 Masses: 271.10/155.00 Da
	Peak Name: RC3001
	Internal Standard: Tolbutamide
	Q1/Q3 Masses: 500.20/319.20 Da
	Fit	Linear	Weighting	1 / (x * x)	Iterate	No
	Intercept	0.00227
	Slope	0.00184
	Correlation coefficient	0.999
	Use Area
	Sample Name	Sample Type	Analyte Peak Name	Analyte Concentration (ng/mL)	Calculated Concentration (ng/mL)	Analyte Peak Area (counts)	Analyte Retention Time (min)	Area Ratio	IS Peak Area (counts)	IS Retention Time (min)	Use Record	Record Modified	Accuracy (%)	Dilution Factor
	Double blank	Double Blank	RC3001	0	N/A	0	0	#DIV/0!	0	0		0	N/A	1
	Double blank	Double Blank	RC3001	0	N/A	0	0	#DIV/0!	0	0		0	N/A	1
	Blank	Blank	RC3001	0	N/A	0	0	0	346000	1.01		0	N/A	1
	B-STD1	Standard	RC3001	1	1.77	2020	1.09	0.00553	365000	1.01	0	0	176.85	1
	B-STD2	Standard	RC3001	2	1.98	2220	1.08	0.00592	375000	1.01	1	0	98.98	1
	B-STD3	Standard	RC3001	10	10.4	8040	1.08	0.0214	375000	1.01	1	0	104.17	1
	B-STD4	Standard	RC3001	30	31.2	22700	1.08	0.0597	381000	1.01	1	0	103.99	1
	B-STD5	Standard	RC3001	100	94.7	68100	1.08	0.177	386000	1.01	1	0	94.7	1
	B-STD6	Standard	RC3001	300	314	222000	1.08	0.581	382000	1.01	1	0	104.77	1
	B-STD7	Standard	RC3001	1000	969	683000	1.08	1.79	383000	1.01	1	0	96.89	1
	B-STD8	Standard	RC3001	1800	1830	1250000	1.08	3.37	370000	1.01	1	0	101.56	1
	B-STD9	Standard	RC3001	2000	1900	1320000	1.08	3.5	378000	1.01	1	0	94.93	1
	Double blank	Double Blank	RC3001	0	N/A	0	0	#DIV/0!	0	0		0	N/A	1
	Double blank	Double Blank	RC3001	0	N/A	0	0	#DIV/0!	0	0		0	N/A	1
	Double blank	Double Blank	RC3001	0	N/A	0	0	#DIV/0!	0	0		0	N/A	1
	B-LQC-1	Quality Control	RC3001	3	3.35	2840	1.09	0.00844	336000	1.01	1	0	111.72	1
	B-MQC-1	Quality Control	RC3001	500	544	357000	1.08	1	356000	1.01	1	0	108.71	1
	B-HQC-1	Quality Control	RC3001	1600	1460	945000	1.08	2.69	351000	1.01	1	0	91.36	1
	Double blank	Double Blank	RC3001	0	N/A	0	0	#DIV/0!	0	0		0	N/A	1
	Double blank	Double Blank	RC3001	0	N/A	0	0	#DIV/0!	0	0		0	N/A	1
	B-DQC-1	Quality Control	RC3001	10000	9380	617000	1.08	1.73	357000	1.01	1	0	93.78	10
	B-DQC-2	Quality Control	RC3001	10000	9570	640000	1.08	1.76	363000	1.01	1	0	95.65	10
	B-DQC-3	Quality Control	RC3001	10000	9330	651000	1.08	1.72	379000	1.01	1	0	93.29	10
	Double blank	Double Blank	RC3001	0	N/A	0	0	#DIV/0!	0	0		0	N/A	1
	Double blank	Double Blank	RC3001	0	N/A	0	0	#DIV/0!	0	0		0	N/A	1
3.0 mg/kg IV Mouse11（♀）	RC3001-Plasma-3MPK-IV-24hr- femaleMouse11	Unknown	RC3001	N/A	No Peak	0	0	0	413000	1.01		0	N/A	1
	RC3001-Plasma-3MPK-IV-8hr- femaleMouse11	Unknown	RC3001	N/A	No Peak	0	0	0	386000	1.01		0	N/A	1
	RC3001-Plasma-3MPK-IV-6hr- femaleMouse11	Unknown	RC3001	N/A	No Peak	0	0	0	427000	1		0	N/A	1
	RC3001-Plasma-3MPK-IV-4hr- femaleMouse11	Unknown	RC3001	N/A	No Peak	0	0	0	408000	1		0	N/A	1
	RC3001-Plasma-3MPK-IV-2hr- femaleMouse11DL10	Unknown	RC3001	N/A	37.7	3380	1.08	0.00921	367000	1		0	N/A	10
	RC3001-Plasma-3MPK-IV-1hr- femaleMouse11DL10	Unknown	RC3001	N/A	45.4	4300	1.08	0.0106	404000	1.01		0	N/A	10
	RC3001-Plasma-3MPK-IV-30min- femaleMouse11DL10	Unknown	RC3001	N/A	405	30600	1.08	0.0768	398000	1.01		0	N/A	10
	RC3001-Plasma-3MPK-IV-15min- femaleMouse11DL10	Unknown	RC3001	N/A	1110	80000	1.08	0.206	388000	1.01		0	N/A	10
	RC3001-Plasma-3MPK-IV-5min- femaleMouse11DL10	Unknown	RC3001	N/A	2030	147000	1.09	0.377	389000	1.01		0	N/A	10
	Double blank	Double Blank	RC3001	0	N/A	0	0	0	309	0.962		0	N/A	1
3.0 mg/kg IV Mouse12（♀）	RC3001-Plasma-3MPK-IV-24hr- femaleMouse12	Unknown	RC3001	N/A	No Peak	0	0	0	375000	1.01		0	N/A	1
	RC3001-Plasma-3MPK-IV-8hr- femaleMouse12	Unknown	RC3001	N/A	No Peak	0	0	0	398000	1.01		0	N/A	1
	RC3001-Plasma-3MPK-IV-6hr- femaleMouse12	Unknown	RC3001	N/A	No Peak	0	0	0	391000	1.01		0	N/A	1
	RC3001-Plasma-3MPK-IV-4hr- femaleMouse12	Unknown	RC3001	N/A	No Peak	0	0	0	379000	1.01		0	N/A	1
	RC3001-Plasma-3MPK-IV-2hr- femaleMouse12	Unknown	RC3001	N/A	4.29	3400	1.08	0.0102	334000	1.01		0	N/A	1
	RC3001-Plasma-3MPK-IV-1hr- femaleMouse12DL10	Unknown	RC3001	N/A	54.9	4830	1.08	0.0124	390000	1		0	N/A	10
	RC3001-Plasma-3MPK-IV-30min- femaleMouse12DL10	Unknown	RC3001	N/A	435	33600	1.09	0.0824	408000	1.01		0	N/A	10
	RC3001-Plasma-3MPK-IV-15min- femaleMouse12DL10	Unknown	RC3001	N/A	1420	94400	1.08	0.265	357000	1		0	N/A	10
	RC3001-Plasma-3MPK-IV-5min- femaleMouse12 DL10	Unknown	RC3001	N/A	2380	166000	1.08	0.44	377000	1.01		0	N/A	10
	Double blank	Double Blank	RC3001	0	N/A	0	0	#DIV/0!	0	0		0	N/A	1
3.0 mg/kg IV Mouse13（♀）	RC3001-Plasma-3MPK-IV-24hr- femaleMouse13	Unknown	RC3001	N/A	No Peak	0	0	0	364000	1		0	N/A	1
	RC3001-Plasma-3MPK-IV-8hr- femaleMouse13	Unknown	RC3001	N/A	No Peak	0	0	0	389000	1		0	N/A	1
	RC3001-Plasma-3MPK-IV-6hr- femaleMouse13	Unknown	RC3001	N/A	No Peak	0	0	0	391000	1		0	N/A	1
	RC3001-Plasma-3MPK-IV-4hr- femaleMouse13	Unknown	RC3001	N/A	No Peak	0	0	0	387000	1.01		0	N/A	1
	RC3001-Plasma-3MPK-IV-2hr- femaleMouse13	Unknown	RC3001	N/A	3.73	3020	1.08	0.00915	330000	1.01		0	N/A	1
	RC3001-Plasma-3MPK-IV-1hr- femaleMouse13DL10	Unknown	RC3001	N/A	53.8	4580	1.08	0.0122	376000	1.01		0	N/A	10
	RC3001-Plasma-3MPK-IV-30min- femaleMouse13 DL10	Unknown	RC3001	N/A	414	29600	1.08	0.0785	377000	1.01		0	N/A	10
	RC3001-Plasma-3MPK-IV-15min- femaleMouse13 DL10	Unknown	RC3001	N/A	1020	70400	1.08	0.19	371000	1		0	N/A	10
	RC3001-Plasma-3MPK-IV-5min- femaleMouse13 DL10	Unknown	RC3001	N/A	2320	137000	1.08	0.429	320000	1		0	N/A	10
	Double blank	Double Blank	RC3001	0	N/A	0	0	#DIV/0!	0	0		0	N/A	1
3.0 mg/kg IV Mouse14（♀）	RC3001-Plasma-3MPK-IV-24hr- femaleMouse14	Unknown	RC3001	N/A	No Peak	0	0	0	373000	1.01		0	N/A	1
	RC3001-Plasma-3MPK-IV-8hr- femaleMouse14	Unknown	RC3001	N/A	No Peak	0	0	0	370000	1		0	N/A	1
	RC3001-Plasma-3MPK-IV-6hr- femaleMouse14	Unknown	RC3001	N/A	No Peak	0	0	0	391000	1		0	N/A	1
	RC3001-Plasma-3MPK-IV-4hr- femaleMouse14	Unknown	RC3001	N/A	No Peak	0	0	0	382000	1		0	N/A	1
	RC3001-Plasma-3MPK-IV-2hr- femaleMouse14	Unknown	RC3001	N/A	4.18	3340	1.08	0.00998	334000	1		0	N/A	1
	RC3001-Plasma-3MPK-IV-1hr- femaleMouse14DL10	Unknown	RC3001	N/A	67	5300	1.08	0.0146	363000	1.01		0	N/A	10
	RC3001-Plasma-3MPK-IV-30min- femaleMouse14 DL10	Unknown	RC3001	N/A	459	32500	1.08	0.0868	374000	1		0	N/A	10
	RC3001-Plasma-3MPK-IV-15min- femaleMouse14DL10	Unknown	RC3001	N/A	1360	94100	1.08	0.252	373000	1.01		0	N/A	10
	RC3001-Plasma-3MPK-IV-5min- femaleMouse14 DL10	Unknown	RC3001	N/A	2350	155000	1.08	0.435	356000	1.01		0	N/A	10
	Double blank	Double Blank	RC3001	0	N/A	0	0	0	229	0.94		0	N/A	1
3.0 mg/kg IV Mouse15（♀）	RC3001-Plasma-3MPK-IV-24hr- femaleMouse15	Unknown	RC3001	N/A	No Peak	0	0	0	364000	1.01		0	N/A	1
	RC3001-Plasma-3MPK-IV-8hr- femaleMouse15	Unknown	RC3001	N/A	No Peak	0	0	0	358000	1.01		0	N/A	1
	RC3001-Plasma-3MPK-IV-6hr- femaleMouse15	Unknown	RC3001	N/A	No Peak	0	0	0	365000	1.01		0	N/A	1
	RC3001-Plasma-3MPK-IV-4hr- femaleMouse15	Unknown	RC3001	N/A	1.37	1870	1.08	0.0048	389000	1.01		0	N/A	1
	RC3001-Plasma-3MPK-IV-2hr- femaleMouse15	Unknown	RC3001	N/A	13.7	9070	1.09	0.0276	329000	1.01		0	N/A	1
	RC3001-Plasma-3MPK-IV-1hr- femaleMouse15DL10	Unknown	RC3001	N/A	221	15300	1.08	0.043	356000	1		0	N/A	10
	RC3001-Plasma-3MPK-IV-30min- femaleMouse15 DL10	Unknown	RC3001	N/A	761	54000	1.08	0.142	379000	1.01		0	N/A	10
	RC3001-Plasma-3MPK-IV-15min- femaleMouse15 DL10	Unknown	RC3001	N/A	1580	112000	1.08	0.293	381000	1		0	N/A	10
	RC3001-Plasma-3MPK-IV-5min- femaleMouse15DL10	Unknown	RC3001	N/A	2390	157000	1.08	0.442	355000	1		0	N/A	10
	Double blank	Double Blank	RC3001	0	N/A	0	0	#DIV/0!	0	0		0	N/A	1
	Double blank	Double Blank	RC3001	0	N/A	0	0	0	204	1.09		0	N/A	1
	B-LQC-2	Quality Control	RC3001	3	3.07	3040	1.08	0.00792	384000	1.01	1	0	102.26	1
	B-MQC-2	Quality Control	RC3001	500	458	326000	1.08	0.846	385000	1.01	1	0	91.66	1
	B-HQC-2	Quality Control	RC3001	1600	1440	986000	1.08	2.66	371000	1.01	1	0	90.2	1
	Double blank	Double Blank	RC3001	0	N/A	0	0	#DIV/0!	0	0		0	N/A	1
	Double blank	Double Blank	RC3001	0	N/A	0	0	#DIV/0!	0	0		0	N/A	1
	Double blank	Double Blank	RC3001	0	N/A	0	0	#DIV/0!	0	0		0	N/A	1
10.0 mg/kg PO Mouse16（♀）	RC3001-Plasma-10MPK-PO-24hr- femaleMouse16	Unknown	RC3001	N/A	No Peak	0	0	0	397000	1.01		0	N/A	1
	RC3001-Plasma-10MPK-PO-8hr- femaleMouse16	Unknown	RC3001	N/A	No Peak	0	0	0	370000	1		0	N/A	1
	RC3001-Plasma-10MPK-PO-6hr- femaleMouse16	Unknown	RC3001	N/A	No Peak	0	0	0	391000	1		0	N/A	1
	RC3001-Plasma-10MPK-PO-4hr- femaleMouse16	Unknown	RC3001	N/A	4.19	4000	1.08	0.00999	401000	1.01		0	N/A	1
	RC3001-Plasma-10MPK-PO-2hr- femaleMouse16DL10	Unknown	RC3001	N/A	37.6	3260	1.08	0.0092	354000	1.01		0	N/A	10
	RC3001-Plasma-10MPK-PO-1hr- femaleMouse16DL10	Unknown	RC3001	N/A	521	36400	1.08	0.0982	371000	1.01		0	N/A	10
	RC3001-Plasma-10MPK-PO-30min- femaleMouse16DL10	Unknown	RC3001	N/A	626	42400	1.08	0.117	361000	1.01		0	N/A	10
	RC3001-Plasma-10MPK-PO-15min- femaleMouse16DL10	Unknown	RC3001	N/A	1320	89500	1.08	0.245	366000	1.01		0	N/A	10
	RC3001-Plasma-10MPK-PO-5min- femaleMouse16DL10	Unknown	RC3001	N/A	970	67500	1.08	0.181	373000	1.01		0	N/A	10
	Double blank	Double Blank	RC3001	0	N/A	0	0	#DIV/0!	0	0		0	N/A	1
10.0 mg/kg PO Mouse17（♀）	RC3001-Plasma-10MPK-PO-24hr- femaleMouse17	Unknown	RC3001	N/A	No Peak	0	0	0	368000	1.01		0	N/A	1
	RC3001-Plasma-10MPK-PO-8hr- femaleMouse17	Unknown	RC3001	N/A	1.66	1910	1.08	0.00533	358000	1.01		0	N/A	1
	RC3001-Plasma-10MPK-PO-6hr- femaleMouse17	Unknown	RC3001	N/A	15	10600	1.09	0.0298	355000	1.01		0	N/A	1
	RC3001-Plasma-10MPK-PO-4hr- femaleMouse17	Unknown	RC3001	N/A	159	106000	1.09	0.294	361000	1.01		0	N/A	1
	RC3001-Plasma-10MPK-PO-2hr- femaleMouse17DL10	Unknown	RC3001	N/A	248	17400	1.08	0.0478	364000	1.01		0	N/A	10
	RC3001-Plasma-10MPK-PO-1hr- femaleMouse17DL10	Unknown	RC3001	N/A	276	18800	1.08	0.0531	355000	1.01		0	N/A	10
	RC3001-Plasma-10MPK-PO-30min- femaleMouse17DL10	Unknown	RC3001	N/A	506	38200	1.08	0.0954	400000	1.01		0	N/A	10
	RC3001-Plasma-10MPK-PO-15min- femaleMouse17DL10	Unknown	RC3001	N/A	793	50200	1.08	0.148	339000	1.01		0	N/A	10
	RC3001-Plasma-10MPK-PO-5min- femaleMouse17DL10	Unknown	RC3001	N/A	1360	104000	1.08	0.253	412000	1.01		0	N/A	10
	Double blank	Double Blank	RC3001	0	N/A	0	0	#DIV/0!	0	0		0	N/A	1
10.0 mg/kg PO Mouse18（♀）	RC3001-Plasma-10MPK-PO-24hr- femaleMouse18	Unknown	RC3001	N/A	No Peak	0	0	0	389000	1.01		0	N/A	1
	RC3001-Plasma-10MPK-PO-8hr- femaleMouse18	Unknown	RC3001	N/A	4.02	4060	1.08	0.00967	420000	1.01		0	N/A	1
	RC3001-Plasma-10MPK-PO-6hr- femaleMouse18	Unknown	RC3001	N/A	15	12200	1.08	0.03	408000	1.01		0	N/A	1
	RC3001-Plasma-10MPK-PO-4hr- femaleMouse18	Unknown	RC3001	N/A	166	120000	1.08	0.307	389000	1.01		0	N/A	1
	RC3001-Plasma-10MPK-PO-2hr- femaleMouse18DL10	Unknown	RC3001	N/A	358	25900	1.08	0.0681	380000	1.01		0	N/A	10
	RC3001-Plasma-10MPK-PO-1hr- femaleMouse18DL10	Unknown	RC3001	N/A	402	26600	1.08	0.0762	349000	1.01		0	N/A	10
	RC3001-Plasma-10MPK-PO-30min- femaleMouse18DL10	Unknown	RC3001	N/A	485	31200	1.08	0.0916	341000	1.01		0	N/A	10
	RC3001-Plasma-10MPK-PO-15min- femaleMouse18DL10	Unknown	RC3001	N/A	958	59200	1.08	0.179	332000	1.01		0	N/A	10
	RC3001-Plasma-10MPK-PO-5min- femaleMouse18DL10	Unknown	RC3001	N/A	1830	115000	1.08	0.339	339000	1.01		0	N/A	10
	Double blank	Double Blank	RC3001	0	N/A	0	0	#DIV/0!	0	0		0	N/A	1
10.0 mg/kg PO Mouse19（♀）	RC3001-Plasma-10MPK-PO-24hr- femaleMouse19	Unknown	RC3001	N/A	No Peak	0	0	0	346000	1.01		0	N/A	1
	RC3001-Plasma-10MPK-PO-8hr- femaleMouse19	Unknown	RC3001	N/A	No Peak	0	0	0	356000	1.01		0	N/A	1
	RC3001-Plasma-10MPK-PO-6hr- femaleMouse19	Unknown	RC3001	N/A	1.25	1660	1.08	0.00457	364000	1.01		0	N/A	1
	RC3001-Plasma-10MPK-PO-4hr- femaleMouse19	Unknown	RC3001	N/A	2.24	2170	1.08	0.0064	340000	1		0	N/A	1
	RC3001-Plasma-10MPK-PO-2hr- femaleMouse19DL10	Unknown	RC3001	N/A	31.3	3080	1.09	0.00804	383000	1.01		0	N/A	10
	RC3001-Plasma-10MPK-PO-1hr- femaleMouse19DL10	Unknown	RC3001	N/A	387	29500	1.08	0.0735	401000	1		0	N/A	10
	RC3001-Plasma-10MPK-PO-30min- femaleMouse19DL10	Unknown	RC3001	N/A	733	49300	1.08	0.137	360000	1.01		0	N/A	10
	RC3001-Plasma-10MPK-PO-15min- femaleMouse19DL10	Unknown	RC3001	N/A	895	62300	1.08	0.167	373000	1		0	N/A	10
	RC3001-Plasma-10MPK-PO-5min- femaleMouse19DL10	Unknown	RC3001	N/A	1320	96300	1.08	0.246	391000	1.01		0	N/A	10
	Double blank	Double Blank	RC3001	0	N/A	0	0	#DIV/0!	0	0		0	N/A	1
10.0 mg/kg PO Mouse20（♀）	RC3001-Plasma-10MPK-PO-24hr- femaleMouse20	Unknown	RC3001	N/A	No Peak	0	0	0	396000	1.01		0	N/A	1
	RC3001-Plasma-10MPK-PO-8hr- femaleMouse20	Unknown	RC3001	N/A	No Peak	0	0	0	391000	1.01		0	N/A	1
	RC3001-Plasma-10MPK-PO-6hr- femaleMouse20	Unknown	RC3001	N/A	No Peak	0	0	0	377000	1.01		0	N/A	1
	RC3001-Plasma-10MPK-PO-4hr- femaleMouse20	Unknown	RC3001	N/A	17	13200	1.08	0.0337	392000	1.01		0	N/A	1
	RC3001-Plasma-10MPK-PO-2hr- femaleMouse20DL10	Unknown	RC3001	N/A	66.4	5480	1.08	0.0145	378000	1.01		0	N/A	10
	RC3001-Plasma-10MPK-PO-1hr- femaleMouse20DL10	Unknown	RC3001	N/A	246	19700	1.08	0.0475	414000	1.01		0	N/A	10
	RC3001-Plasma-10MPK-PO-30min- femaleMouse20DL10	Unknown	RC3001	N/A	554	41000	1.08	0.104	393000	1.01		0	N/A	10
	RC3001-Plasma-10MPK-PO-15min- femaleMouse20DL10	Unknown	RC3001	N/A	740	52100	1.08	0.138	376000	1.01		0	N/A	10
	RC3001-Plasma-10MPK-PO-5min- femaleMouse20DL10	Unknown	RC3001	N/A	774	53900	1.08	0.145	372000	1.01		0	N/A	10
	Double blank	Double Blank	RC3001	0	N/A	0	0	#DIV/0!	0	0		0	N/A	1
	Double blank	Double Blank	RC3001	0	N/A	0	0	0	385	1.09		0	N/A	1
	Double blank	Double Blank	RC3001	0	N/A	0	0	0	279	0.925		0	N/A	1
	B-LQC-3	Quality Control	RC3001	3	2.76	2910	1.07	0.00735	395000	1.01	1	0	91.96	1
	B-MQC-3	Quality Control	RC3001	500	399	272000	1.08	0.736	369000	1.01	1	0	79.77	1
	B-HQC-3	Quality Control	RC3001	1600	1490	1020000	1.08	2.75	370000	1.01	1	0	93.19	1
	Mean area of internal standard peak（except for Double Blank）	374009
	SD	21228.7
	%CV	5.67599		Acceptance criteria	< ± 30%

## Sheet: RAY1216 in mouse LC-MS raw
RAY1216 (RC3002) 3.0 mg/kg (IV) and 10.0 mg/kg (PO) in mouse
	male
	Peak Name: Tolbutamide
	Use as Internal Standard
	Q1/Q3 Masses: 271.10/155.00 Da
	Peak Name: RC3002
	Internal Standard: Tolbutamide
	Q1/Q3 Masses: 640.40/110.30 Da
	Fit	Linear	Weighting	1 / (x * x)	Iterate	No
	Intercept	0.00201
	Slope	0.004
	Correlation coefficient	0.9986
	Use Area
	Sample Name	Sample Type	Analyte Peak Name	Analyte Concentration (ng/mL)	Calculated Concentration (ng/mL)	Analyte Peak Area (counts)	Analyte Retention Time (min)	Area Ratio	IS Peak Area (counts)	IS Retention Time (min)	Use Record	Record Modified	Accuracy (%)	Dilution Factor
	Double blank	Unknown	RC3002	N/A	#DIV/0!	0	0	#DIV/0!	0	0		0	N/A	1
	Double blank	Unknown	RC3002	N/A	#DIV/0!	0	0	#DIV/0!	0	0		0	N/A	1
	Double blank	Unknown	RC3002	N/A	#DIV/0!	0	0	#DIV/0!	0	0		0	N/A	1
	Blank	Unknown	RC3002	N/A	No Peak	0	0	0	178000	1.16		0	N/A	1
	B-STD1	Standard	RC3002	1	0.997	1170	1.23	0.006	195000	1.15	1	0	99.72	1
	B-STD2	Standard	RC3002	2	1.48	1280	1.23	0.00793	161000	1.15	0	0	73.98	1
	B-STD3	Standard	RC3002	5	6.45	4940	1.23	0.0278	178000	1.15	0	0	129	1
	B-STD4	Standard	RC3002	20	21.4	15300	1.23	0.0878	174000	1.15	1	0	107.19	1
	B-STD5	Standard	RC3002	100	92.4	66300	1.23	0.372	178000	1.15	1	0	92.36	1
	B-STD6	Standard	RC3002	500	495	358000	1.23	1.98	181000	1.16	1	0	98.91	1
	B-STD7	Standard	RC3002	1000	974	672000	1.23	3.9	172000	1.16	1	0	97.43	1
	B-STD8	Standard	RC3002	2000	2090	1450000	1.23	8.36	173000	1.15	1	0	104.39	1
	Double blank	Unknown	RC3002	N/A	#DIV/0!	0	0	#DIV/0!	0	0		0	N/A	1
	Double blank	Unknown	RC3002	N/A	#DIV/0!	0	0	#DIV/0!	0	0		0	N/A	1
	Double blank	Unknown	RC3002	N/A	#DIV/0!	0	0	#DIV/0!	0	0		0	N/A	1
	Double blank	Unknown	RC3002	N/A	#DIV/0!	0	0	#DIV/0!	0	0		0	N/A	1
	B-LQC-1	Quality Control	RC3002	3	2.53	2230	1.23	0.0121	184000	1.15	1	0	84.39	1
	B-MQC-1	Quality Control	RC3002	50	50.8	36300	1.23	0.205	177000	1.15	1	0	101.62	1
	B-HQC-1	Quality Control	RC3002	1600	1520	1070000	1.24	6.08	176000	1.16	1	0	94.87	1
	B-DQC-1	Quality Control	RC3002	10000	9660	761000	1.24	3.87	197000	1.16	1	0	96.63	10
	B-DQC-2	Quality Control	RC3002	10000	10100	720000	1.23	4.03	178000	1.15	1	0	100.7	10
	B-DQC-3	Quality Control	RC3002	10000	10200	738000	1.23	4.1	180000	1.15	1	0	102.47	10
	Double blank	Unknown	RC3002	N/A	#DIV/0!	0	0	#DIV/0!	0	0		0	N/A	1
	Double blank	Unknown	RC3002	N/A	#DIV/0!	0	0	#DIV/0!	0	0		0	N/A	1
	IV-dose-1	Quality Control	RC3002	100	122	87700	1.23	0.491	179000	1.15	1	0	122.17	1
	IV-dose-2	Quality Control	RC3002	100	119	86300	1.23	0.477	181000	1.16	1	0	118.58	1
	IV-dose-3	Quality Control	RC3002	100	115	82800	1.23	0.461	179000	1.15	1	0	114.71	1
	PO-dose-1	Quality Control	RC3002	100	116	80500	1.23	0.466	173000	1.15	1	0	115.94	1
	PO-dose-2	Quality Control	RC3002	100	103	74800	1.23	0.412	181000	1.15	1	0	102.51	1
	PO-dose-3	Quality Control	RC3002	100	109	75600	1.23	0.44	172000	1.15	1	0	109.45	1
	Double blank	Unknown	RC3002	N/A	#DIV/0!	0	0	#DIV/0!	0	0		0	N/A	1
	Double blank	Unknown	RC3002	N/A	#DIV/0!	0	0	#DIV/0!	0	0		0	N/A	1
3.0 mg/kg IV Mouse1（♂）	RC3002-Plasma-3MPK-IV-24hr- maleMouse1	Unknown	RC3002	N/A	4.21	3410	1.23	0.0189	181000	1.15		0	N/A	1
	RC3002-Plasma-3MPK-IV-8hr- maleMouse1	Unknown	RC3002	N/A	48.6	34500	1.23	0.197	175000	1.15		0	N/A	1
	RC3002-Plasma-3MPK-IV-6hr- maleMouse1	Unknown	RC3002	N/A	111	78600	1.23	0.445	177000	1.15		0	N/A	1
	RC3002-Plasma-3MPK-IV-4hr- maleMouse1 DL10	Unknown	RC3002	N/A	250	18500	1.24	0.102	182000	1.16		0	N/A	10
	RC3002-Plasma-3MPK-IV-2hr- maleMouse1DL10	Unknown	RC3002	N/A	774	56700	1.23	0.312	182000	1.15		0	N/A	10
	RC3002-Plasma-3MPK-IV-1hr- maleMouse1DL10	Unknown	RC3002	N/A	1600	111000	1.23	0.641	173000	1.15		0	N/A	10
	RC3002-Plasma-3MPK-IV-30min- maleMouse1DL10	Unknown	RC3002	N/A	2650	183000	1.23	1.06	172000	1.15		0	N/A	10
	RC3002-Plasma-3MPK-IV-15min- maleMouse1DL10	Unknown	RC3002	N/A	3120	225000	1.24	1.25	180000	1.16		0	N/A	10
	RC3002-Plasma-3MPK-IV-5min- maleMouse1DL10	Unknown	RC3002	N/A	4340	304000	1.23	1.74	175000	1.15		0	N/A	10
	Double blank	Unknown	RC3002	N/A	#DIV/0!	0	0	#DIV/0!	0	0		0	N/A	1
	Double blank	Unknown	RC3002	N/A	#DIV/0!	0	0	#DIV/0!	0	0		0	N/A	1
3.0 mg/kg IV Mouse2（♂）	RC3002-Plasma-3MPK-IV-24hr- maleMouse2	Unknown	RC3002	N/A	2.76	2600	1.23	0.0131	199000	1.16		0	N/A	1
	RC3002-Plasma-3MPK-IV-8hr- maleMouse2	Unknown	RC3002	N/A	39.6	29400	1.24	0.161	183000	1.16		0	N/A	1
	RC3002-Plasma-3MPK-IV-6hr- maleMouse2	Unknown	RC3002	N/A	78.7	63800	1.23	0.317	201000	1.15		0	N/A	1
	RC3002-Plasma-3MPK-IV-4hr- maleMouse2 DL10	Unknown	RC3002	N/A	289	21800	1.23	0.118	185000	1.15		0	N/A	10
	RC3002-Plasma-3MPK-IV-2hr- maleMouse2DL10	Unknown	RC3002	N/A	791	56500	1.23	0.319	177000	1.15		0	N/A	10
	RC3002-Plasma-3MPK-IV-1hr- maleMouse2DL10	Unknown	RC3002	N/A	1540	110000	1.23	0.62	178000	1.15		0	N/A	10
	RC3002-Plasma-3MPK-IV-30min- maleMouse2DL10	Unknown	RC3002	N/A	2440	175000	1.23	0.98	179000	1.15		0	N/A	10
	RC3002-Plasma-3MPK-IV-15min- maleMouse2DL10	Unknown	RC3002	N/A	3280	227000	1.23	1.31	173000	1.15		0	N/A	10
	RC3002-Plasma-3MPK-IV-5min- maleMouse2 DL10	Unknown	RC3002	N/A	4060	301000	1.23	1.63	185000	1.15		0	N/A	10
	Double blank	Unknown	RC3002	N/A	#DIV/0!	0	0	#DIV/0!	0	0		0	N/A	1
	Double blank	Unknown	RC3002	N/A	#DIV/0!	0	0	#DIV/0!	0	0		0	N/A	1
3.0 mg/kg IV Mouse3（♂）	RC3002-Plasma-3MPK-IV-24hr- maleMouse3	Unknown	RC3002	N/A	0.952	1150	1.23	0.00582	198000	1.15		0	N/A	1
	RC3002-Plasma-3MPK-IV-8hr- maleMouse3	Unknown	RC3002	N/A	19.2	15500	1.23	0.079	197000	1.16		0	N/A	1
	RC3002-Plasma-3MPK-IV-6hr- maleMouse3	Unknown	RC3002	N/A	46.7	38500	1.23	0.189	204000	1.15		0	N/A	1
	RC3002-Plasma-3MPK-IV-4hr- maleMouse3 DL10	Unknown	RC3002	N/A	150	11800	1.23	0.0619	190000	1.15		0	N/A	10
	RC3002-Plasma-3MPK-IV-2hr- maleMouse3DL10	Unknown	RC3002	N/A	467	37900	1.23	0.189	201000	1.15		0	N/A	10
	RC3002-Plasma-3MPK-IV-1hr- maleMouse3DL10	Unknown	RC3002	N/A	1180	93300	1.23	0.475	196000	1.15		0	N/A	10
	RC3002-Plasma-3MPK-IV-30min- maleMouse3 DL10	Unknown	RC3002	N/A	1920	142000	1.23	0.772	184000	1.15		0	N/A	10
	RC3002-Plasma-3MPK-IV-15min- maleMouse3 DL10	Unknown	RC3002	N/A	3180	232000	1.23	1.28	182000	1.15		0	N/A	10
	RC3002-Plasma-3MPK-IV-5min- maleMouse3 DL10	Unknown	RC3002	N/A	4200	308000	1.23	1.68	183000	1.15		0	N/A	10
	Double blank	Unknown	RC3002	N/A	#DIV/0!	0	0	#DIV/0!	0	0		0	N/A	1
	Double blank	Unknown	RC3002	N/A	#DIV/0!	0	0	#DIV/0!	0	0		0	N/A	1
3.0 mg/kg IV Mouse4（♂）	RC3002-Plasma-3MPK-IV-24hr- maleMouse4	Unknown	RC3002	N/A	2.11	2110	1.23	0.0105	202000	1.15		0	N/A	1
	RC3002-Plasma-3MPK-IV-8hr- maleMouse4	Unknown	RC3002	N/A	29.1	24600	1.23	0.119	207000	1.15		0	N/A	1
	RC3002-Plasma-3MPK-IV-6hr- maleMouse4	Unknown	RC3002	N/A	70.5	61300	1.23	0.284	215000	1.15		0	N/A	1
	RC3002-Plasma-3MPK-IV-4hr- maleMouse4 DL10	Unknown	RC3002	N/A	221	18600	1.23	0.0905	206000	1.15		0	N/A	10
	RC3002-Plasma-3MPK-IV-2hr- maleMouse4DL10	Unknown	RC3002	N/A	925	68300	1.23	0.372	183000	1.15		0	N/A	10
	RC3002-Plasma-3MPK-IV-1hr- maleMouse4DL10	Unknown	RC3002	N/A	1730	146000	1.23	0.696	209000	1.15		0	N/A	10
	RC3002-Plasma-3MPK-IV-30min- maleMouse4 DL10	Unknown	RC3002	N/A	2510	203000	1.23	1.01	202000	1.15		0	N/A	10
	RC3002-Plasma-3MPK-IV-15min- maleMouse4DL10	Unknown	RC3002	N/A	3370	259000	1.23	1.35	192000	1.15		0	N/A	10
	RC3002-Plasma-3MPK-IV-5min- maleMouse4 DL10	Unknown	RC3002	N/A	4620	355000	1.23	1.85	192000	1.15		0	N/A	10
	Double blank	Unknown	RC3002	N/A	#DIV/0!	1870	1.24	#DIV/0!	0	0		0	N/A	1
	Double blank	Unknown	RC3002	N/A	#DIV/0!	1620	1.23	#DIV/0!	0	0		0	N/A	1
3.0 mg/kg IV Mouse5（♂）	RC3002-Plasma-3MPK-IV-24hr- maleMouse5	Unknown	RC3002	N/A	1.4	1460	1.23	0.00763	192000	1.15		0	N/A	1
	RC3002-Plasma-3MPK-IV-8hr- maleMouse5	Unknown	RC3002	N/A	25.1	19600	1.23	0.102	191000	1.15		0	N/A	1
	RC3002-Plasma-3MPK-IV-6hr- maleMouse5	Unknown	RC3002	N/A	51.9	39000	1.23	0.21	186000	1.15		0	N/A	1
	RC3002-Plasma-3MPK-IV-4hr- maleMouse5 DL10	Unknown	RC3002	N/A	196	15400	1.23	0.0804	191000	1.16		0	N/A	10
	RC3002-Plasma-3MPK-IV-2hr- maleMouse5DL10	Unknown	RC3002	N/A	514	38400	1.23	0.208	185000	1.15		0	N/A	10
	RC3002-Plasma-3MPK-IV-1hr- maleMouse5DL10	Unknown	RC3002	N/A	1140	77500	1.23	0.457	169000	1.16		0	N/A	10
	RC3002-Plasma-3MPK-IV-30min- maleMouse5 DL10	Unknown	RC3002	N/A	2240	152000	1.23	0.897	169000	1.15		0	N/A	10
	RC3002-Plasma-3MPK-IV-15min- maleMouse5 DL10	Unknown	RC3002	N/A	2980	196000	1.23	1.2	164000	1.15		0	N/A	10
	RC3002-Plasma-3MPK-IV-5min- maleMouse5DL10	Unknown	RC3002	N/A	4700	252000	1.23	1.88	134000	1.15		0	N/A	10
	Double blank	Unknown	RC3002	N/A	#DIV/0!	1840	1.23	#DIV/0!	0	0		0	N/A	1
	Double blank	Unknown	RC3002	N/A	#DIV/0!	1400	1.23	#DIV/0!	0	0		0	N/A	1
	Double blank	Unknown	RC3002	N/A	#DIV/0!	0	0	#DIV/0!	0	0		0	N/A	1
	B-LQC-2	Quality Control	RC3002	3	2.51	2190	1.24	0.012	181000	1.16	1	0	83.59	1
	B-MQC-2	Quality Control	RC3002	50	42.7	32600	1.23	0.173	189000	1.15	1	0	85.34	1
	B-HQC-2	Quality Control	RC3002	1600	1230	924000	1.23	4.94	187000	1.15	1	0	77.12	1
	Double blank	Unknown	RC3002	N/A	#DIV/0!	1760	1.23	#DIV/0!	0	0		0	N/A	1
	Double blank	Unknown	RC3002	N/A	#DIV/0!	1540	1.24	#DIV/0!	0	0		0	N/A	1
	Double blank	Unknown	RC3002	N/A	#DIV/0!	0	0	#DIV/0!	0	0		0	N/A	1
10.0 mg/kg PO Mouse6（♂）	RC3002-Plasma-10MPK-PO-24hr- maleMouse6	Unknown	RC3002	N/A	0.905	1110	1.23	0.00563	197000	1.15		0	N/A	1
	RC3002-Plasma-10MPK-PO-8hr- maleMouse6 DL10	Unknown	RC3002	N/A	46.6	3830	1.23	0.0207	185000	1.15		0	N/A	10
	RC3002-Plasma-10MPK-PO-6hr- maleMouse6 DL10	Unknown	RC3002	N/A	80.1	6760	1.23	0.0341	198000	1.15		0	N/A	10
	RC3002-Plasma-10MPK-PO-4hr- maleMouse6 DL10	Unknown	RC3002	N/A	259	23800	1.24	0.106	225000	1.16		0	N/A	10
	RC3002-Plasma-10MPK-PO-2hr- maleMouse6DL10	Unknown	RC3002	N/A	962	72900	1.24	0.387	188000	1.16		0	N/A	10
	RC3002-Plasma-10MPK-PO-1hr- maleMouse6DL10	Unknown	RC3002	N/A	1860	139000	1.23	0.747	185000	1.15		0	N/A	10
	RC3002-Plasma-10MPK-PO-30min- maleMouse6DL10	Unknown	RC3002	N/A	2100	159000	1.23	0.844	189000	1.15		0	N/A	10
	RC3002-Plasma-10MPK-PO-15min- maleMouse6DL10	Unknown	RC3002	N/A	2250	174000	1.23	0.902	193000	1.15		0	N/A	10
	RC3002-Plasma-10MPK-PO-5min- maleMouse6DL10	Unknown	RC3002	N/A	1630	110000	1.24	0.653	168000	1.16		0	N/A	10
	Double blank	Unknown	RC3002	N/A	#DIV/0!	0	0	#DIV/0!	0	0		0	N/A	1
	Double blank	Unknown	RC3002	N/A	#DIV/0!	0	0	#DIV/0!	0	0		0	N/A	1
10.0 mg/kg PO Mouse7（♂）	RC3002-Plasma-10MPK-PO-24hr- maleMouse7	Unknown	RC3002	N/A	No Peak	0	0	0	195000	1.16		0	N/A	1
	RC3002-Plasma-10MPK-PO-8hr- maleMouse7 DL10	Unknown	RC3002	N/A	57.8	4490	1.24	0.0251	179000	1.16		0	N/A	10
	RC3002-Plasma-10MPK-PO-6hr- maleMouse7 DL10	Unknown	RC3002	N/A	133	10100	1.23	0.0551	183000	1.15		0	N/A	10
	RC3002-Plasma-10MPK-PO-4hr- maleMouse7 DL10	Unknown	RC3002	N/A	515	36800	1.23	0.208	177000	1.15		0	N/A	10
	RC3002-Plasma-10MPK-PO-2hr- maleMouse7DL10	Unknown	RC3002	N/A	1390	102000	1.23	0.558	183000	1.15		0	N/A	10
	RC3002-Plasma-10MPK-PO-1hr- maleMouse7DL10	Unknown	RC3002	N/A	1780	128000	1.23	0.714	179000	1.15		0	N/A	10
	RC3002-Plasma-10MPK-PO-30min- maleMouse7DL10	Unknown	RC3002	N/A	2260	161000	1.23	0.906	177000	1.15		0	N/A	10
	RC3002-Plasma-10MPK-PO-15min- maleMouse7DL10	Unknown	RC3002	N/A	2160	148000	1.23	0.868	170000	1.15		0	N/A	10
	RC3002-Plasma-10MPK-PO-5min- maleMouse7DL10	Unknown	RC3002	N/A	644	47600	1.23	0.26	183000	1.15		0	N/A	10
	Double blank	Unknown	RC3002	N/A	#DIV/0!	0	0	#DIV/0!	0	0		0	N/A	1
	Double blank	Unknown	RC3002	N/A	#DIV/0!	0	0	#DIV/0!	0	0		0	N/A	1
10.0 mg/kg PO Mouse8（♂）	RC3002-Plasma-10MPK-PO-24hr- maleMouse8	Unknown	RC3002	N/A	No Peak	0	0	0	189000	1.15		0	N/A	1
	RC3002-Plasma-10MPK-PO-8hr- maleMouse8 DL10	Unknown	RC3002	N/A	54.8	4400	1.24	0.0239	184000	1.16		0	N/A	10
	RC3002-Plasma-10MPK-PO-6hr- maleMouse8 DL10	Unknown	RC3002	N/A	129	10700	1.23	0.0535	200000	1.15		0	N/A	10
	RC3002-Plasma-10MPK-PO-4hr- maleMouse8 DL10	Unknown	RC3002	N/A	190	14900	1.23	0.0781	190000	1.16		0	N/A	10
	RC3002-Plasma-10MPK-PO-2hr- maleMouse8DL10	Unknown	RC3002	N/A	482	38300	1.23	0.195	196000	1.15		0	N/A	10
	RC3002-Plasma-10MPK-PO-1hr- maleMouse8DL10	Unknown	RC3002	N/A	1360	107000	1.23	0.548	194000	1.15		0	N/A	10
	RC3002-Plasma-10MPK-PO-30min- maleMouse8DL10	Unknown	RC3002	N/A	1710	126000	1.23	0.685	185000	1.15		0	N/A	10
	RC3002-Plasma-10MPK-PO-15min- maleMouse8DL10	Unknown	RC3002	N/A	1840	140000	1.23	0.739	190000	1.15		0	N/A	10
	RC3002-Plasma-10MPK-PO-5min- maleMouse8DL10	Unknown	RC3002	N/A	1460	118000	1.24	0.587	201000	1.16		0	N/A	10
	Double blank	Unknown	RC3002	N/A	#DIV/0!	0	0	#DIV/0!	0	0		0	N/A	1
	Double blank	Unknown	RC3002	N/A	#DIV/0!	0	0	#DIV/0!	0	0		0	N/A	1
10.0 mg/kg PO Mouse9（♂）	RC3002-Plasma-10MPK-PO-24hr- maleMouse9	Unknown	RC3002	N/A	1.92	1790	1.24	0.00968	185000	1.16		0	N/A	1
	RC3002-Plasma-10MPK-PO-8hr- maleMouse9 DL10	Unknown	RC3002	N/A	127	9730	1.24	0.0529	184000	1.16		0	N/A	10
	RC3002-Plasma-10MPK-PO-6hr- maleMouse9 DL10	Unknown	RC3002	N/A	220	16800	1.24	0.0903	187000	1.16		0	N/A	10
	RC3002-Plasma-10MPK-PO-4hr- maleMouse9 DL10	Unknown	RC3002	N/A	575	43200	1.23	0.232	186000	1.15		0	N/A	10
	RC3002-Plasma-10MPK-PO-2hr- maleMouse9DL10	Unknown	RC3002	N/A	1330	97200	1.23	0.536	181000	1.15		0	N/A	10
	RC3002-Plasma-10MPK-PO-1hr- maleMouse9DL10	Unknown	RC3002	N/A	1850	140000	1.24	0.741	189000	1.16		0	N/A	10
	RC3002-Plasma-10MPK-PO-30min- maleMouse9DL10	Unknown	RC3002	N/A	2540	180000	1.23	1.02	176000	1.15		0	N/A	10
	RC3002-Plasma-10MPK-PO-15min- maleMouse9DL10	Unknown	RC3002	N/A	1900	148000	1.23	0.763	194000	1.15		0	N/A	10
	RC3002-Plasma-10MPK-PO-5min- maleMouse9DL10	Unknown	RC3002	N/A	759	60700	1.24	0.306	199000	1.16		0	N/A	10
	Double blank	Unknown	RC3002	N/A	#DIV/0!	0	0	#DIV/0!	0	0		0	N/A	1
	Double blank	Unknown	RC3002	N/A	#DIV/0!	0	0	#DIV/0!	0	0		0	N/A	1
10.0 mg/kg PO Mouse10（♂）	RC3002-Plasma-10MPK-PO-24hr- maleMouse10	Unknown	RC3002	N/A	No Peak	0	0	0	177000	1.15		0	N/A	1
	RC3002-Plasma-10MPK-PO-8hr- maleMouse10 DL10	Unknown	RC3002	N/A	84.7	6580	1.23	0.0359	183000	1.15		0	N/A	10
	RC3002-Plasma-10MPK-PO-6hr- maleMouse10 DL10	Unknown	RC3002	N/A	168	13000	1.24	0.0691	188000	1.16		0	N/A	10
	RC3002-Plasma-10MPK-PO-4hr- maleMouse10 DL10	Unknown	RC3002	N/A	465	34200	1.23	0.188	182000	1.15		0	N/A	10
	RC3002-Plasma-10MPK-PO-2hr- maleMouse10DL10	Unknown	RC3002	N/A	1030	78200	1.23	0.415	188000	1.15		0	N/A	10
	RC3002-Plasma-10MPK-PO-1hr- maleMouse10DL10	Unknown	RC3002	N/A	1870	136000	1.23	0.751	181000	1.15		0	N/A	10
	RC3002-Plasma-10MPK-PO-30min- maleMouse10DL10	Unknown	RC3002	N/A	1780	132000	1.23	0.716	185000	1.15		0	N/A	10
	RC3002-Plasma-10MPK-PO-15min- maleMouse10DL10	Unknown	RC3002	N/A	1910	143000	1.24	0.768	186000	1.16		0	N/A	10
	RC3002-Plasma-10MPK-PO-5min- maleMouse10DL10	Unknown	RC3002	N/A	825	62000	1.24	0.332	187000	1.16		0	N/A	10
	Double blank	Unknown	RC3002	N/A	#DIV/0!	0	0	#DIV/0!	0	0		0	N/A	1
	Double blank	Unknown	RC3002	N/A	#DIV/0!	2290	1.23	#DIV/0!	0	0		0	N/A	1
	Double blank	Unknown	RC3002	N/A	#DIV/0!	2360	1.23	#DIV/0!	0	0		0	N/A	1
	B-LQC-3	Quality Control	RC3002	3	2.49	2250	1.23	0.012	188000	1.15	1	0	83.07	1
	B-MQC-3	Quality Control	RC3002	50	42.2	32400	1.23	0.171	189000	1.15	1	0	84.42	1
	B-HQC-3	Quality Control	RC3002	1600	1440	991000	1.23	5.77	172000	1.15	1	0	90.07	1
	Mean area of internal standard peak（except for Double Blank）	183517
	SD	11598.6
	%CV	6.32017		Acceptance criteria	< ± 30%
	female
	Peak Name: Tolbutamide
	Use as Internal Standard
	Q1/Q3 Masses: 271.10/155.00 Da
	Peak Name: RC3002
	Internal Standard: Tolbutamide
	Q1/Q3 Masses: 640.40/110.30 Da
	Fit	Linear	Weighting	1 / (x * x)	Iterate	No
	Intercept	0.00231
	Slope	0.00347
	Correlation coefficient	0.9963
	Use Area
	Sample Name	Sample Type	Analyte Peak Name	Analyte Concentration (ng/mL)	Calculated Concentration (ng/mL)	Analyte Peak Area (counts)	Analyte Retention Time (min)	Area Ratio	IS Peak Area (counts)	IS Retention Time (min)	Use Record	Record Modified	Accuracy (%)	Dilution Factor
	Double blank	Unknown	RC3002	N/A	#DIV/0!	0	0	#DIV/0!	0	0		0	N/A	1
	Double blank	Unknown	RC3002	N/A	#DIV/0!	0	0	#DIV/0!	0	0		0	N/A	1
	Double blank	Unknown	RC3002	N/A	#DIV/0!	0	0	#DIV/0!	0	0		0	N/A	1
	Blank	Unknown	RC3002	N/A	No Peak	0	0	0	162000	1.17		0	N/A	1
	B-STD1	Standard	RC3002	1	0.959	1040	1.23	0.00564	185000	1.15	1	0	95.93	1
	B-STD2	Standard	RC3002	2	2.26	1870	1.23	0.0101	184000	1.16	1	0	112.93	1
	B-STD3	Standard	RC3002	5	4.44	3300	1.24	0.0177	186000	1.16	1	0	88.87	1
	B-STD4	Standard	RC3002	20	19.5	13100	1.23	0.0701	187000	1.15	1	0	97.71	1
	B-STD5	Standard	RC3002	100	92.8	60700	1.23	0.324	187000	1.15	1	0	92.79	1
	B-STD6	Standard	RC3002	500	517	319000	1.24	1.8	178000	1.16	1	0	103.35	1
	B-STD7	Standard	RC3002	1000	1020	635000	1.23	3.55	179000	1.16	1	0	102.31	1
	B-STD8	Standard	RC3002	2000	2120	1340000	1.23	7.37	181000	1.15	1	0	106.11	1
	Double blank	Unknown	RC3002	N/A	#DIV/0!	0	0	#DIV/0!	0	0		0	N/A	1
	Double blank	Unknown	RC3002	N/A	#DIV/0!	0	0	#DIV/0!	0	0		0	N/A	1
	Double blank	Unknown	RC3002	N/A	#DIV/0!	0	0	#DIV/0!	0	0		0	N/A	1
	Double blank	Unknown	RC3002	N/A	#DIV/0!	0	0	#DIV/0!	0	0		0	N/A	1
	B-LQC-1	Quality Control	RC3002	3	3.14	2490	1.23	0.0132	188000	1.15	1	0	104.64	1
	B-MQC-1	Quality Control	RC3002	50	56	34800	1.23	0.197	177000	1.15	1	0	112.02	1
	B-HQC-1	Quality Control	RC3002	1600	1610	982000	1.24	5.58	176000	1.16	1	0	100.43	1
	B-DQC-1	Quality Control	RC3002	10000	10700	705000	1.24	3.72	190000	1.16	1	0	107.06	10
	B-DQC-2	Quality Control	RC3002	10000	9970	689000	1.24	3.46	199000	1.16	1	0	99.69	10
	B-DQC-3	Quality Control	RC3002	10000	10100	712000	1.24	3.51	203000	1.16	1	0	101.16	10
	Double blank	Unknown	RC3002	N/A	#DIV/0!	0	0	#DIV/0!	0	0		0	N/A	1
	Double blank	Unknown	RC3002	N/A	#DIV/0!	0	0	#DIV/0!	0	0		0	N/A	1
3.0 mg/kg IV Mouse11（♀）	RC3002-Plasma-3MPK-IV-24hr- femaleMouse11	Unknown	RC3002	N/A	2.35	1970	1.23	0.0104	189000	1.15		0	N/A	1
	RC3002-Plasma-3MPK-IV-8hr- femaleMouse11	Unknown	RC3002	N/A	53.9	37500	1.23	0.189	198000	1.15		0	N/A	1
	RC3002-Plasma-3MPK-IV-6hr- femaleMouse11	Unknown	RC3002	N/A	112	76300	1.23	0.393	194000	1.15		0	N/A	1
	RC3002-Plasma-3MPK-IV-4hr- femaleMouse11 DL10	Unknown	RC3002	N/A	344	23000	1.24	0.122	189000	1.16		0	N/A	10
	RC3002-Plasma-3MPK-IV-2hr- femaleMouse11DL10	Unknown	RC3002	N/A	1000	71700	1.23	0.35	205000	1.15		0	N/A	10
	RC3002-Plasma-3MPK-IV-1hr- femaleMouse11DL10	Unknown	RC3002	N/A	1670	112000	1.23	0.582	193000	1.15		0	N/A	10
	RC3002-Plasma-3MPK-IV-30min- femaleMouse11DL10	Unknown	RC3002	N/A	3110	214000	1.24	1.08	198000	1.16		0	N/A	10
	RC3002-Plasma-3MPK-IV-15min- femaleMouse11DL10	Unknown	RC3002	N/A	4280	298000	1.23	1.49	200000	1.15		0	N/A	10
	RC3002-Plasma-3MPK-IV-5min- femaleMouse11DL10	Unknown	RC3002	N/A	5140	384000	1.23	1.78	215000	1.15		0	N/A	10
	Double blank	Unknown	RC3002	N/A	#DIV/0!	2250	1.23	#DIV/0!	0	0		0	N/A	1
	Double blank	Unknown	RC3002	N/A	#DIV/0!	1960	1.23	#DIV/0!	0	0		0	N/A	1
3.0 mg/kg IV Mouse12（♀）	RC3002-Plasma-3MPK-IV-24hr- femaleMouse12	Unknown	RC3002	N/A	7.18	5260	1.24	0.0272	193000	1.16		0	N/A	1
	RC3002-Plasma-3MPK-IV-8hr- femaleMouse12	Unknown	RC3002	N/A	56.4	36800	1.23	0.198	186000	1.15		0	N/A	1
	RC3002-Plasma-3MPK-IV-6hr- femaleMouse12	Unknown	RC3002	N/A	132	82600	1.23	0.46	180000	1.15		0	N/A	1
	RC3002-Plasma-3MPK-IV-4hr- femaleMouse12 DL10	Unknown	RC3002	N/A	404	26300	1.24	0.142	185000	1.16		0	N/A	10
	RC3002-Plasma-3MPK-IV-2hr- femaleMouse12DL10	Unknown	RC3002	N/A	1220	78400	1.23	0.425	185000	1.15		0	N/A	10
	RC3002-Plasma-3MPK-IV-1hr- femaleMouse12DL10	Unknown	RC3002	N/A	2300	141000	1.23	0.8	176000	1.15		0	N/A	10
	RC3002-Plasma-3MPK-IV-30min- femaleMouse12DL10	Unknown	RC3002	N/A	3290	204000	1.24	1.14	179000	1.16		0	N/A	10
	RC3002-Plasma-3MPK-IV-15min- femaleMouse12DL10	Unknown	RC3002	N/A	4030	247000	1.23	1.4	176000	1.15		0	N/A	10
	RC3002-Plasma-3MPK-IV-5min- femaleMouse12 DL10	Unknown	RC3002	N/A	5180	318000	1.23	1.8	177000	1.15		0	N/A	10
	Double blank	Unknown	RC3002	N/A	#DIV/0!	0	0	#DIV/0!	0	0		0	N/A	1
	Double blank	Unknown	RC3002	N/A	#DIV/0!	0	0	#DIV/0!	0	0		0	N/A	1
3.0 mg/kg IV Mouse13（♀）	RC3002-Plasma-3MPK-IV-24hr- femaleMouse13	Unknown	RC3002	N/A	2.75	2170	1.23	0.0118	183000	1.15		0	N/A	1
	RC3002-Plasma-3MPK-IV-8hr- femaleMouse13	Unknown	RC3002	N/A	53.1	32000	1.23	0.187	172000	1.15		0	N/A	1
	RC3002-Plasma-3MPK-IV-6hr- femaleMouse13	Unknown	RC3002	N/A	98.1	64500	1.23	0.343	188000	1.15		0	N/A	1
	RC3002-Plasma-3MPK-IV-4hr- femaleMouse13 DL10	Unknown	RC3002	N/A	271	18000	1.23	0.0964	187000	1.15		0	N/A	10
	RC3002-Plasma-3MPK-IV-2hr- femaleMouse13DL10	Unknown	RC3002	N/A	756	48900	1.23	0.265	185000	1.16		0	N/A	10
	RC3002-Plasma-3MPK-IV-1hr- femaleMouse13DL10	Unknown	RC3002	N/A	1920	119000	1.23	0.667	178000	1.15		0	N/A	10
	RC3002-Plasma-3MPK-IV-30min- femaleMouse13 DL10	Unknown	RC3002	N/A	2650	167000	1.23	0.921	181000	1.15		0	N/A	10
	RC3002-Plasma-3MPK-IV-15min- femaleMouse13 DL10	Unknown	RC3002	N/A	3000	194000	1.23	1.04	186000	1.15		0	N/A	10
	RC3002-Plasma-3MPK-IV-5min- femaleMouse13 DL10	Unknown	RC3002	N/A	3840	248000	1.23	1.33	186000	1.15		0	N/A	10
	Double blank	Unknown	RC3002	N/A	#DIV/0!	2100	1.23	#DIV/0!	0	0		0	N/A	1
	Double blank	Unknown	RC3002	N/A	#DIV/0!	2480	1.23	#DIV/0!	0	0		0	N/A	1
3.0 mg/kg IV Mouse14（♀）	RC3002-Plasma-3MPK-IV-24hr- femaleMouse14	Unknown	RC3002	N/A	2.31	1940	1.24	0.0103	187000	1.16		0	N/A	1
	RC3002-Plasma-3MPK-IV-8hr- femaleMouse14	Unknown	RC3002	N/A	43.9	29500	1.23	0.155	190000	1.15		0	N/A	1
	RC3002-Plasma-3MPK-IV-6hr- femaleMouse14	Unknown	RC3002	N/A	98.2	66800	1.23	0.343	195000	1.15		0	N/A	1
	RC3002-Plasma-3MPK-IV-4hr- femaleMouse14 DL10	Unknown	RC3002	N/A	292	20900	1.23	0.104	201000	1.15		0	N/A	10
	RC3002-Plasma-3MPK-IV-2hr- femaleMouse14DL10	Unknown	RC3002	N/A	786	51200	1.23	0.275	186000	1.15		0	N/A	10
	RC3002-Plasma-3MPK-IV-1hr- femaleMouse14DL10	Unknown	RC3002	N/A	1980	127000	1.23	0.69	184000	1.15		0	N/A	10
	RC3002-Plasma-3MPK-IV-30min- femaleMouse14 DL10	Unknown	RC3002	N/A	3100	204000	1.23	1.08	190000	1.15		0	N/A	10
	RC3002-Plasma-3MPK-IV-15min- femaleMouse14DL10	Unknown	RC3002	N/A	3790	241000	1.23	1.32	183000	1.15		0	N/A	10
	RC3002-Plasma-3MPK-IV-5min- femaleMouse14 DL10	Unknown	RC3002	N/A	5130	327000	1.24	1.78	183000	1.16		0	N/A	10
	Double blank	Unknown	RC3002	N/A	#DIV/0!	0	0	#DIV/0!	0	0		0	N/A	1
	Double blank	Unknown	RC3002	N/A	#DIV/0!	0	0	#DIV/0!	0	0		0	N/A	1
3.0 mg/kg IV Mouse15（♀）	RC3002-Plasma-3MPK-IV-24hr- femaleMouse15	Unknown	RC3002	N/A	2.26	1960	1.23	0.0102	193000	1.15		0	N/A	1
	RC3002-Plasma-3MPK-IV-8hr- femaleMouse15	Unknown	RC3002	N/A	43.6	31600	1.23	0.154	206000	1.16		0	N/A	1
	RC3002-Plasma-3MPK-IV-6hr- femaleMouse15	Unknown	RC3002	N/A	103	71200	1.23	0.358	199000	1.15		0	N/A	1
	RC3002-Plasma-3MPK-IV-4hr- femaleMouse15 DL10	Unknown	RC3002	N/A	352	23300	1.23	0.125	187000	1.15		0	N/A	10
	RC3002-Plasma-3MPK-IV-2hr- femaleMouse15DL10	Unknown	RC3002	N/A	932	63300	1.23	0.326	194000	1.15		0	N/A	10
	RC3002-Plasma-3MPK-IV-1hr- femaleMouse15DL10	Unknown	RC3002	N/A	2190	146000	1.23	0.762	191000	1.15		0	N/A	10
	RC3002-Plasma-3MPK-IV-30min- femaleMouse15 DL10	Unknown	RC3002	N/A	2920	198000	1.23	1.02	195000	1.15		0	N/A	10
	RC3002-Plasma-3MPK-IV-15min- femaleMouse15 DL10	Unknown	RC3002	N/A	3970	263000	1.24	1.38	191000	1.16		0	N/A	10
	RC3002-Plasma-3MPK-IV-5min- femaleMouse15DL10	Unknown	RC3002	N/A	5060	318000	1.23	1.76	181000	1.15		0	N/A	10
	Double blank	Unknown	RC3002	N/A	#DIV/0!	2070	1.24	#DIV/0!	0	0		0	N/A	1
	Double blank	Unknown	RC3002	N/A	#DIV/0!	0	0	#DIV/0!	0	0		0	N/A	1
	Double blank	Unknown	RC3002	N/A	#DIV/0!	0	0	#DIV/0!	0	0		0	N/A	1
	B-LQC-2	Quality Control	RC3002	3	3.24	2570	1.24	0.0135	190000	1.16	1	0	107.95	1
	B-MQC-2	Quality Control	RC3002	50	54.5	35200	1.23	0.191	184000	1.15	1	0	108.96	1
	B-HQC-2	Quality Control	RC3002	1600	1590	1030000	1.23	5.52	186000	1.15	1	0	99.34	1
	Double blank	Unknown	RC3002	N/A	#DIV/0!	689	1.28	#DIV/0!	0	0		0	N/A	1
	Double blank	Unknown	RC3002	N/A	#DIV/0!	0	0	#DIV/0!	0	0		0	N/A	1
	Double blank	Unknown	RC3002	N/A	#DIV/0!	0	0	#DIV/0!	0	0		0	N/A	1
10.0 mg/kg PO Mouse16（♀）	RC3002-Plasma-10MPK-PO-24hr- femaleMouse16	Unknown	RC3002	N/A	1.8	1760	1.24	0.00854	206000	1.16		0	N/A	1
	RC3002-Plasma-10MPK-PO-8hr- femaleMouse16 DL10	Unknown	RC3002	N/A	82.5	6210	1.23	0.0309	201000	1.15		0	N/A	10
	RC3002-Plasma-10MPK-PO-6hr- femaleMouse16 DL10	Unknown	RC3002	N/A	198	14100	1.23	0.0711	199000	1.15		0	N/A	10
	RC3002-Plasma-10MPK-PO-4hr- femaleMouse16 DL10	Unknown	RC3002	N/A	582	44200	1.23	0.204	217000	1.15		0	N/A	10
	RC3002-Plasma-10MPK-PO-2hr- femaleMouse16DL10	Unknown	RC3002	N/A	1540	109000	1.23	0.537	203000	1.15		0	N/A	10
	RC3002-Plasma-10MPK-PO-1hr- femaleMouse16DL10	Unknown	RC3002	N/A	2990	203000	1.23	1.04	195000	1.15		0	N/A	10
	RC3002-Plasma-10MPK-PO-30min- femaleMouse16DL10	Unknown	RC3002	N/A	2660	194000	1.23	0.924	209000	1.15		0	N/A	10
	RC3002-Plasma-10MPK-PO-15min- femaleMouse16DL10	Unknown	RC3002	N/A	2280	161000	1.23	0.794	202000	1.15		0	N/A	10
	RC3002-Plasma-10MPK-PO-5min- femaleMouse16DL10	Unknown	RC3002	N/A	921	64100	1.23	0.322	199000	1.16		0	N/A	10
	Double blank	Unknown	RC3002	N/A	#DIV/0!	0	0	#DIV/0!	0	0		0	N/A	1
	Double blank	Unknown	RC3002	N/A	#DIV/0!	0	0	#DIV/0!	0	0		0	N/A	1
10.0 mg/kg PO Mouse17（♀）	RC3002-Plasma-10MPK-PO-24hr- femaleMouse17	Unknown	RC3002	N/A	1.39	1400	1.24	0.00713	196000	1.16		0	N/A	1
	RC3002-Plasma-10MPK-PO-8hr- femaleMouse17 DL10	Unknown	RC3002	N/A	71.2	5100	1.23	0.027	189000	1.15		0	N/A	10
	RC3002-Plasma-10MPK-PO-6hr- femaleMouse17 DL10	Unknown	RC3002	N/A	131	9380	1.23	0.0478	196000	1.15		0	N/A	10
	RC3002-Plasma-10MPK-PO-4hr- femaleMouse17 DL10	Unknown	RC3002	N/A	477	31400	1.23	0.168	188000	1.15		0	N/A	10
	RC3002-Plasma-10MPK-PO-2hr- femaleMouse17DL10	Unknown	RC3002	N/A	1150	76300	1.23	0.401	190000	1.15		0	N/A	10
	RC3002-Plasma-10MPK-PO-1hr- femaleMouse17DL10	Unknown	RC3002	N/A	2900	178000	1.23	1.01	177000	1.15		0	N/A	10
	RC3002-Plasma-10MPK-PO-30min- femaleMouse17DL10	Unknown	RC3002	N/A	2780	190000	1.23	0.968	197000	1.15		0	N/A	10
	RC3002-Plasma-10MPK-PO-15min- femaleMouse17DL10	Unknown	RC3002	N/A	3060	207000	1.23	1.06	194000	1.15		0	N/A	10
	RC3002-Plasma-10MPK-PO-5min- femaleMouse17DL10	Unknown	RC3002	N/A	1350	88100	1.23	0.47	187000	1.15		0	N/A	10
	Double blank	Unknown	RC3002	N/A	#DIV/0!	0	0	#DIV/0!	0	0		0	N/A	1
	Double blank	Unknown	RC3002	N/A	#DIV/0!	0	0	#DIV/0!	0	0		0	N/A	1
10.0 mg/kg PO Mouse18（♀）	RC3002-Plasma-10MPK-PO-24hr- femaleMouse18	Unknown	RC3002	N/A	2.58	2320	1.24	0.0113	206000	1.16		0	N/A	1
	RC3002-Plasma-10MPK-PO-8hr- femaleMouse18 DL10	Unknown	RC3002	N/A	91.2	6650	1.23	0.0339	196000	1.15		0	N/A	10
	RC3002-Plasma-10MPK-PO-6hr- femaleMouse18 DL10	Unknown	RC3002	N/A	250	16800	1.23	0.0889	189000	1.16		0	N/A	10
	RC3002-Plasma-10MPK-PO-4hr- femaleMouse18 DL10	Unknown	RC3002	N/A	925	59000	1.23	0.323	183000	1.15		0	N/A	10
	RC3002-Plasma-10MPK-PO-2hr- femaleMouse18DL10	Unknown	RC3002	N/A	1990	135000	1.23	0.692	196000	1.15		0	N/A	10
	RC3002-Plasma-10MPK-PO-1hr- femaleMouse18DL10	Unknown	RC3002	N/A	3000	199000	1.23	1.04	191000	1.15		0	N/A	10
	RC3002-Plasma-10MPK-PO-30min- femaleMouse18DL10	Unknown	RC3002	N/A	3680	229000	1.23	1.28	179000	1.15		0	N/A	10
	RC3002-Plasma-10MPK-PO-15min- femaleMouse18DL10	Unknown	RC3002	N/A	3120	205000	1.23	1.08	189000	1.15		0	N/A	10
	RC3002-Plasma-10MPK-PO-5min- femaleMouse18DL10	Unknown	RC3002	N/A	766	51500	1.23	0.268	192000	1.15		0	N/A	10
	Double blank	Unknown	RC3002	N/A	#DIV/0!	0	0	#DIV/0!	0	0		0	N/A	1
	Double blank	Unknown	RC3002	N/A	#DIV/0!	0	0	#DIV/0!	0	0		0	N/A	1
10.0 mg/kg PO Mouse19（♀）	RC3002-Plasma-10MPK-PO-24hr- femaleMouse19	Unknown	RC3002	N/A	1.26	1310	1.23	0.00667	196000	1.15		0	N/A	1
	RC3002-Plasma-10MPK-PO-8hr- femaleMouse19 DL10	Unknown	RC3002	N/A	119	8130	1.23	0.0435	187000	1.15		0	N/A	10
	RC3002-Plasma-10MPK-PO-6hr- femaleMouse19 DL10	Unknown	RC3002	N/A	342	21600	1.24	0.121	179000	1.16		0	N/A	10
	RC3002-Plasma-10MPK-PO-4hr- femaleMouse19 DL10	Unknown	RC3002	N/A	1220	75700	1.24	0.425	178000	1.16		0	N/A	10
	RC3002-Plasma-10MPK-PO-2hr- femaleMouse19DL10	Unknown	RC3002	N/A	1860	118000	1.23	0.646	183000	1.15		0	N/A	10
	RC3002-Plasma-10MPK-PO-1hr- femaleMouse19DL10	Unknown	RC3002	N/A	3120	203000	1.23	1.08	188000	1.16		0	N/A	10
	RC3002-Plasma-10MPK-PO-30min- femaleMouse19DL10	Unknown	RC3002	N/A	3240	209000	1.23	1.13	185000	1.15		0	N/A	10
	RC3002-Plasma-10MPK-PO-15min- femaleMouse19DL10	Unknown	RC3002	N/A	1700	111000	1.23	0.593	188000	1.15		0	N/A	10
	RC3002-Plasma-10MPK-PO-5min- femaleMouse19DL10	Unknown	RC3002	N/A	341	22100	1.23	0.121	183000	1.15		0	N/A	10
	Double blank	Unknown	RC3002	N/A	#DIV/0!	0	0	#DIV/0!	0	0		0	N/A	1
10.0 mg/kg PO Mouse20（♀）	RC3002-Plasma-10MPK-PO-24hr- femaleMouse20	Unknown	RC3002	N/A	1.71	1610	1.23	0.00823	195000	1.15		0	N/A	1
	RC3002-Plasma-10MPK-PO-8hr- femaleMouse20 DL10	Unknown	RC3002	N/A	85.5	6100	1.24	0.032	191000	1.16		0	N/A	10
	RC3002-Plasma-10MPK-PO-6hr- femaleMouse20 DL10	Unknown	RC3002	N/A	176	12000	1.24	0.0634	190000	1.16		0	N/A	10
	RC3002-Plasma-10MPK-PO-4hr- femaleMouse20 DL10	Unknown	RC3002	N/A	577	38300	1.23	0.202	189000	1.15		0	N/A	10
	RC3002-Plasma-10MPK-PO-2hr- femaleMouse20DL10	Unknown	RC3002	N/A	1290	85000	1.23	0.45	189000	1.15		0	N/A	10
	RC3002-Plasma-10MPK-PO-1hr- femaleMouse20DL10	Unknown	RC3002	N/A	2850	184000	1.23	0.992	185000	1.15		0	N/A	10
	RC3002-Plasma-10MPK-PO-30min- femaleMouse20DL10	Unknown	RC3002	N/A	3240	205000	1.23	1.13	182000	1.15		0	N/A	10
	RC3002-Plasma-10MPK-PO-15min- femaleMouse20DL10	Unknown	RC3002	N/A	3540	240000	1.23	1.23	195000	1.15		0	N/A	10
	RC3002-Plasma-10MPK-PO-5min- femaleMouse20DL10	Unknown	RC3002	N/A	2360	156000	1.24	0.82	190000	1.16		0	N/A	10
	Double blank	Unknown	RC3002	N/A	#DIV/0!	0	0	#DIV/0!	0	0		0	N/A	1
	Double blank	Unknown	RC3002	N/A	#DIV/0!	0	0	#DIV/0!	0	0		0	N/A	1
	Double blank	Unknown	RC3002	N/A	#DIV/0!	0	0	#DIV/0!	0	0		0	N/A	1
	B-LQC-3	Quality Control	RC3002	3	4.1	3050	1.23	0.0165	185000	1.15	1	0	136.66	1
	B-MQC-3	Quality Control	RC3002	50	50.3	33800	1.23	0.177	191000	1.16	1	0	100.6	1
	B-HQC-3	Quality Control	RC3002	1600	1480	957000	1.24	5.15	186000	1.16	1	0	92.78	1
	Mean area of internal standard peak（except for Double Blank）	189396
	SD	8886.43
	%CV	4.69198		Acceptance criteria	< ± 30%

## Sheet: PF-07321332 in rat LC-MS raw
PF-07321332 (RC3001) 2.0 mg/kg (IV) and 10.0 mg/kg (PO) in rat
	male
	Peak Name: Tolbutamide
	Use as Internal Standard
	Q1/Q3 Masses: 271.10/155.00 Da
	Peak Name: RC3001
	Internal Standard: Tolbutamide
	Q1/Q3 Masses: 500.20/110.30 Da
	Fit	Linear	Weighting	1 / (x * x)	Iterate	No
	Intercept	0.00464
	Slope	0.00379
	Correlation coefficient	0.9957
	Use Area
	Sample Name	Sample Type	Analyte Peak Name	Analyte Concentration (ng/mL)	Calculated Concentration (ng/mL)	Analyte Peak Area (counts)	Analyte Retention Time (min)	Area Ratio	IS Peak Area (counts)	IS Retention Time (min)	Use Record	Record Modified	Accuracy (%)	Dilution Factor
	Double blank	Unknown	RC3001	N/A	#DIV/0!	0	0	#DIV/0!	0	0		0	N/A	1
	Double blank	Unknown	RC3001	N/A	#DIV/0!	0	0	#DIV/0!	0	0		0	N/A	1
	Double blank	Unknown	RC3001	N/A	#DIV/0!	0	0	#DIV/0!	0	0		0	N/A	1
	Double blank	Unknown	RC3001	N/A	#DIV/0!	0	0	#DIV/0!	0	0		0	N/A	1
	Blank	Unknown	RC3001	N/A	No Peak	0	0	0	274000	0.935		0	N/A	1
	B-STD1	Standard	RC3001	1	1.09	2390	0.993	0.00878	272000	0.936	1	0	109.32	1
	B-STD2	Standard	RC3001	2	1.64	3060	0.996	0.0109	282000	0.939	1	0	82.13	1
	B-STD3	Standard	RC3001	10	9.79	11500	0.992	0.0417	276000	0.934	1	0	97.9	1
	B-STD4	Standard	RC3001	30	28.4	28900	0.994	0.112	257000	0.936	1	0	94.81	1
	B-STD5	Standard	RC3001	100	99.8	106000	0.994	0.383	276000	0.936	1	0	99.76	1
	B-STD6	Standard	RC3001	300	293	319000	0.997	1.11	286000	0.939	1	0	97.65	1
	B-STD7	Standard	RC3001	1000	1050	1060000	0.993	3.98	267000	0.935	1	0	105.04	1
	B-STD8	Standard	RC3001	1800	1840	1900000	0.994	6.99	272000	0.937	1	0	102.36	1
	B-STD9	Standard	RC3001	2000	2220	2210000	0.995	8.42	263000	0.937	1	0	111.03	1
	Double blank	Unknown	RC3001	N/A	#DIV/0!	0	0	#DIV/0!	0	0		0	N/A	1
	Double blank	Unknown	RC3001	N/A	#DIV/0!	0	0	#DIV/0!	0	0		0	N/A	1
	Double blank	Unknown	RC3001	N/A	#DIV/0!	0	0	#DIV/0!	0	0		0	N/A	1
	B-LQC-1	Quality Control	RC3001	3	2.99	4300	0.989	0.016	269000	0.931	1	0	99.54	1
	B-MQC-1	Quality Control	RC3001	500	528	537000	0.988	2.01	268000	0.93	1	0	105.63	1
	B-HQC-1	Quality Control	RC3001	1800	1820	1790000	0.989	6.89	260000	0.931	1	0	100.93	1
	B-DQC-1	Quality Control	RC3001	10000	11800	1200000	0.989	4.49	269000	0.931	1	0	118.27	10
	B-DQC-2	Quality Control	RC3001	10000	11500	1180000	0.99	4.36	270000	0.932	1	0	115.04	10
	B-DQC-3	Unknown	RC3001	N/A	1200	1230000	0.994	4.54	272000	0.936		0	N/A	1
	IV&IV-dose-1	Unknown	RC3001	N/A	53.7	55300	0.996	0.208	266000	0.938		0	N/A	1
	IV&IV-dose-2	Unknown	RC3001	N/A	48.4	53700	0.995	0.188	286000	0.937		0	N/A	1
	IV&IV-dose-3	Unknown	RC3001	N/A	56.6	59500	0.992	0.219	272000	0.934		0	N/A	1
	Double blank	Unknown	RC3001	N/A	#DIV/0!	0	0	#DIV/0!	0	0		0	N/A	1
	Double blank	Unknown	RC3001	N/A	#DIV/0!	0	0	#DIV/0!	0	0		0	N/A	1
2.0 mg/kg IV Rat1（♂）	RC3001-Plasma-2mpk-IV-24hr-maleRat1	Unknown	RC3001	N/A	No Peak	0	0	0	280000	0.934		0	N/A	1
	RC3001-Plasma-2mpk-IV-8hr-maleRat1	Unknown	RC3001	N/A	No Peak	0	0	0	289000	0.933		0	N/A	1
	RC3001-Plasma-2mpk-IV-6hr-maleRat1	Unknown	RC3001	N/A	2.8	4120	0.997	0.0152	270000	0.938		0	N/A	1
	RC3001-Plasma-2mpk-IV-4hr-maleRat1	Unknown	RC3001	N/A	6.33	8240	0.996	0.0286	288000	0.937		0	N/A	1
	RC3001-Plasma-2mpk-IV-2hr-maleRat1	Unknown	RC3001	N/A	48.4	51100	0.992	0.188	271000	0.934		0	N/A	1
	RC3001-Plasma-2mpk-IV-1hr-maleRat1	Unknown	RC3001	N/A	239	253000	0.994	0.912	278000	0.936		0	N/A	1
	RC3001-Plasma-2mpk-IV-30min-maleRat1	Unknown	RC3001	N/A	745	798000	0.994	2.83	282000	0.935		0	N/A	1
	RC3001-Plasma-2mpk-IV-15min-maleRat1 DL10	Unknown	RC3001	N/A	1090	118000	0.988	0.419	282000	0.93		0	N/A	10
	RC3001-Plasma-2mpk-IV-5min-maleRat1 DL10	Unknown	RC3001	N/A	2040	206000	0.997	0.776	266000	0.938		0	N/A	10
	Double blank	Unknown	RC3001	N/A	#DIV/0!	0	0	#DIV/0!	0	0		0	N/A	1
	Double blank	Unknown	RC3001	N/A	#DIV/0!	0	0	#DIV/0!	0	0		0	N/A	1
2.0 mg/kg IV Rat2（♂）	RC3001-Plasma-2mpk-IV-24hr-maleRat2	Unknown	RC3001	N/A	No Peak	0	0	0	282000	0.937		0	N/A	1
	RC3001-Plasma-2mpk-IV-8hr-maleRat2	Unknown	RC3001	N/A	No Peak	0	0	0	277000	0.937		0	N/A	1
	RC3001-Plasma-2mpk-IV-6hr-maleRat2	Unknown	RC3001	N/A	1.14	2480	0.995	0.00897	277000	0.937		0	N/A	1
	RC3001-Plasma-2mpk-IV-4hr-maleRat2	Unknown	RC3001	N/A	3.67	5200	0.994	0.0185	280000	0.937		0	N/A	1
	RC3001-Plasma-2mpk-IV-2hr-maleRat2	Unknown	RC3001	N/A	68.9	74700	0.989	0.266	281000	0.93		0	N/A	1
	RC3001-Plasma-2mpk-IV-1hr-maleRat2	Unknown	RC3001	N/A	424	439000	0.991	1.61	272000	0.933		0	N/A	1
	RC3001-Plasma-2mpk-IV-30min-maleRat2	Unknown	RC3001	N/A	922	981000	0.995	3.5	280000	0.937		0	N/A	1
	RC3001-Plasma-2mpk-IV-15min-maleRat2 DL10	Unknown	RC3001	N/A	1200	129000	0.994	0.459	281000	0.936		0	N/A	10
	RC3001-Plasma-2mpk-IV-5min-maleRat2 DL10	Unknown	RC3001	N/A	1760	183000	0.989	0.672	272000	0.931		0	N/A	10
	Double blank	Unknown	RC3001	N/A	#DIV/0!	0	0	#DIV/0!	0	0		0	N/A	1
	Double blank	Unknown	RC3001	N/A	#DIV/0!	0	0	#DIV/0!	0	0		0	N/A	1
2.0 mg/kg IV Rat3（♂）	RC3001-Plasma-2mpk-IV-24hr-maleRat3	Unknown	RC3001	N/A	No Peak	0	0	0	260000	0.938		0	N/A	1
	RC3001-Plasma-2mpk-IV-8hr-maleRat3	Unknown	RC3001	N/A	No Peak	0	0	0	280000	0.936		0	N/A	1
	RC3001-Plasma-2mpk-IV-6hr-maleRat3	Unknown	RC3001	N/A	No Peak	0	0	0	265000	0.938		0	N/A	1
	RC3001-Plasma-2mpk-IV-4hr-maleRat3	Unknown	RC3001	N/A	1.22	2450	0.994	0.00928	264000	0.937		0	N/A	1
	RC3001-Plasma-2mpk-IV-2hr-maleRat3	Unknown	RC3001	N/A	19.5	21200	0.993	0.0783	271000	0.935		0	N/A	1
	RC3001-Plasma-2mpk-IV-1hr-maleRat3	Unknown	RC3001	N/A	165	168000	0.995	0.628	268000	0.936		0	N/A	1
	RC3001-Plasma-2mpk-IV-30min-maleRat3	Unknown	RC3001	N/A	512	521000	0.995	1.95	268000	0.936		0	N/A	1
	RC3001-Plasma-2mpk-IV-15min-maleRat3 DL10	Unknown	RC3001	N/A	1060	106000	0.994	0.407	260000	0.936		0	N/A	10
	RC3001-Plasma-2mpk-IV-5min-maleRat3 DL10	Unknown	RC3001	N/A	1560	169000	0.993	0.595	284000	0.935		0	N/A	10
	Double blank	Unknown	RC3001	N/A	#DIV/0!	0	0	#DIV/0!	0	0		0	N/A	1
	Double blank	Unknown	RC3001	N/A	#DIV/0!	0	0	#DIV/0!	0	0		0	N/A	1
2.0 mg/kg IV Rat4（♂）	RC3001-Plasma-2mpk-IV-24hr-maleRat4	Unknown	RC3001	N/A	No Peak	0	0	0	274000	0.936		0	N/A	1
	RC3001-Plasma-2mpk-IV-8hr-maleRat4	Unknown	RC3001	N/A	No Peak	0	0	0	264000	0.935		0	N/A	1
	RC3001-Plasma-2mpk-IV-6hr-maleRat4	Unknown	RC3001	N/A	No Peak	0	0	0	266000	0.936		0	N/A	1
	RC3001-Plasma-2mpk-IV-4hr-maleRat4	Unknown	RC3001	N/A	2.64	3910	0.994	0.0146	267000	0.936		0	N/A	1
	RC3001-Plasma-2mpk-IV-2hr-maleRat4	Unknown	RC3001	N/A	48	52700	0.994	0.187	283000	0.935		0	N/A	1
	RC3001-Plasma-2mpk-IV-1hr-maleRat4	Unknown	RC3001	N/A	313	331000	0.989	1.19	279000	0.931		0	N/A	1
	RC3001-Plasma-2mpk-IV-30min-maleRat4	Unknown	RC3001	N/A	741	799000	0.989	2.81	284000	0.931		0	N/A	1
	RC3001-Plasma-2mpk-IV-15min-maleRat4 DL10	Unknown	RC3001	N/A	1080	114000	0.995	0.415	275000	0.936		0	N/A	10
	RC3001-Plasma-2mpk-IV-5min-maleRat4 DL10	Unknown	RC3001	N/A	1490	151000	0.995	0.568	265000	0.936		0	N/A	10
	Double blank	Unknown	RC3001	N/A	#DIV/0!	0	0	#DIV/0!	0	0		0	N/A	1
	Double blank	Unknown	RC3001	N/A	#DIV/0!	0	0	#DIV/0!	0	0		0	N/A	1
2.0 mg/kg IV Rat5（♂）	RC3001-Plasma-2mpk-IV-24hr-maleRat5	Unknown	RC3001	N/A	No Peak	0	0	0	273000	0.932		0	N/A	1
	RC3001-Plasma-2mpk-IV-8hr-maleRat5	Unknown	RC3001	N/A	No Peak	0	0	0	265000	0.934		0	N/A	1
	RC3001-Plasma-2mpk-IV-6hr-maleRat5	Unknown	RC3001	N/A	1.66	2820	0.997	0.0109	259000	0.938		0	N/A	1
	RC3001-Plasma-2mpk-IV-4hr-maleRat5	Unknown	RC3001	N/A	4.1	5180	0.988	0.0202	257000	0.931		0	N/A	1
	RC3001-Plasma-2mpk-IV-2hr-maleRat5	Unknown	RC3001	N/A	34.9	35300	0.987	0.137	258000	0.929		0	N/A	1
	RC3001-Plasma-2mpk-IV-1hr-maleRat5	Unknown	RC3001	N/A	255	254000	0.997	0.97	262000	0.939		0	N/A	1
	RC3001-Plasma-2mpk-IV-30min-maleRat5	Unknown	RC3001	N/A	746	716000	0.987	2.83	253000	0.93		0	N/A	1
	RC3001-Plasma-2mpk-IV-15min-maleRat5 DL10	Unknown	RC3001	N/A	1210	130000	0.995	0.463	281000	0.937		0	N/A	10
	RC3001-Plasma-2mpk-IV-5min-maleRat5 DL10	Unknown	RC3001	N/A	1760	184000	0.993	0.672	274000	0.935		0	N/A	10
	Double blank	Unknown	RC3001	N/A	#DIV/0!	0	0	#DIV/0!	0	0		0	N/A	1
	Double blank	Unknown	RC3001	N/A	#DIV/0!	0	0	#DIV/0!	0	0		0	N/A	1
	B-LQC-2	Quality Control	RC3001	3	3.02	4490	0.994	0.0161	279000	0.936	1	0	100.68	1
	B-MQC-2	Quality Control	RC3001	500	524	525000	0.995	1.99	263000	0.937	1	0	104.86	1
	B-HQC-2	Quality Control	RC3001	1800	1810	1830000	0.996	6.88	266000	0.938	1	0	100.75	1
	Double blank	Unknown	RC3001	N/A	#DIV/0!	0	0	#DIV/0!	0	0		0	N/A	1
	Double blank	Unknown	RC3001	N/A	#DIV/0!	0	0	#DIV/0!	0	0		0	N/A	1
10 mg/kg PO Rat6（♂）	RC3001-Plasma-10mpk-PO-24hr-maleRat6	Unknown	RC3001	N/A	7.51	8970	0.989	0.0331	271000	0.931		0	N/A	1
	RC3001-Plasma-10mpk-PO-8hr-maleRat6	Unknown	RC3001	N/A	16.3	17400	0.991	0.0666	262000	0.931		0	N/A	1
	RC3001-Plasma-10mpk-PO-6hr-maleRat6	Unknown	RC3001	N/A	19.1	20800	0.99	0.0769	271000	0.931		0	N/A	1
	RC3001-Plasma-10mpk-PO-4hr-maleRat6	Unknown	RC3001	N/A	227	240000	0.997	0.865	277000	0.938		0	N/A	1
	RC3001-Plasma-10mpk-PO-2hr-maleRat6	Unknown	RC3001	N/A	84.4	84900	0.989	0.324	262000	0.931		0	N/A	1
	RC3001-Plasma-10mpk-PO-1hr-maleRat6	Unknown	RC3001	N/A	336	338000	0.991	1.28	265000	0.933		0	N/A	1
	RC3001-Plasma-10mpk-PO-30min-maleRat6	Unknown	RC3001	N/A	858	838000	0.988	3.25	257000	0.931		0	N/A	1
	RC3001-Plasma-10mpk-PO-15min-maleRat6	Unknown	RC3001	N/A	699	690000	0.996	2.65	260000	0.938		0	N/A	1
	RC3001-Plasma-10mpk-PO-5min-maleRat6	Unknown	RC3001	N/A	167	164000	0.988	0.636	258000	0.93		0	N/A	1
	Double blank	Unknown	RC3001	N/A	#DIV/0!	0	0	#DIV/0!	0	0		0	N/A	1
	Double blank	Unknown	RC3001	N/A	#DIV/0!	0	0	#DIV/0!	0	0		0	N/A	1
10 mg/kg PO Rat7（♂）	RC3001-Plasma-10mpk-PO-24hr-maleRat7	Unknown	RC3001	N/A	1.94	3130	0.99	0.012	261000	0.931		0	N/A	1
	RC3001-Plasma-10mpk-PO-8hr-maleRat7	Unknown	RC3001	N/A	8.26	9070	0.989	0.0359	253000	0.932		0	N/A	1
	RC3001-Plasma-10mpk-PO-6hr-maleRat7	Unknown	RC3001	N/A	38.8	40700	0.994	0.152	268000	0.937		0	N/A	1
	RC3001-Plasma-10mpk-PO-4hr-maleRat7	Unknown	RC3001	N/A	201	204000	0.988	0.766	267000	0.931		0	N/A	1
	RC3001-Plasma-10mpk-PO-2hr-maleRat7	Unknown	RC3001	N/A	243	235000	0.987	0.927	254000	0.93		0	N/A	1
	RC3001-Plasma-10mpk-PO-1hr-maleRat7	Unknown	RC3001	N/A	228	222000	0.988	0.87	255000	0.93		0	N/A	1
	RC3001-Plasma-10mpk-PO-30min-maleRat7	Unknown	RC3001	N/A	492	489000	0.989	1.87	262000	0.93		0	N/A	1
	RC3001-Plasma-10mpk-PO-15min-maleRat7	Unknown	RC3001	N/A	328	324000	0.996	1.25	260000	0.939		0	N/A	1
	RC3001-Plasma-10mpk-PO-5min-maleRat7	Unknown	RC3001	N/A	60.6	62800	0.995	0.234	268000	0.937		0	N/A	1
	Double blank	Unknown	RC3001	N/A	#DIV/0!	0	0	#DIV/0!	0	0		0	N/A	1
	Double blank	Unknown	RC3001	N/A	#DIV/0!	0	0	#DIV/0!	0	0		0	N/A	1
10 mg/kg PO Rat8（♂）	RC3001-Plasma-10mpk-PO-24hr-maleRat8	Unknown	RC3001	N/A	No Peak	0	0	0	254000	0.939		0	N/A	1
	RC3001-Plasma-10mpk-PO-8hr-maleRat8	Unknown	RC3001	N/A	7.8	8760	0.996	0.0342	256000	0.938		0	N/A	1
	RC3001-Plasma-10mpk-PO-6hr-maleRat8	Unknown	RC3001	N/A	15	15800	0.996	0.0614	257000	0.938		0	N/A	1
	RC3001-Plasma-10mpk-PO-4hr-maleRat8	Unknown	RC3001	N/A	140	139000	0.996	0.534	260000	0.938		0	N/A	1
	RC3001-Plasma-10mpk-PO-2hr-maleRat8	Unknown	RC3001	N/A	303	310000	0.992	1.15	269000	0.934		0	N/A	1
	RC3001-Plasma-10mpk-PO-1hr-maleRat8	Unknown	RC3001	N/A	529	538000	0.989	2.01	268000	0.931		0	N/A	1
	RC3001-Plasma-10mpk-PO-30min-maleRat8	Unknown	RC3001	N/A	459	460000	0.995	1.75	264000	0.937		0	N/A	1
	RC3001-Plasma-10mpk-PO-15min-maleRat8	Unknown	RC3001	N/A	330	333000	0.996	1.25	265000	0.938		0	N/A	1
	RC3001-Plasma-10mpk-PO-5min-maleRat8	Unknown	RC3001	N/A	166	175000	0.987	0.634	276000	0.931		0	N/A	1
	Double blank	Unknown	RC3001	N/A	#DIV/0!	0	0	#DIV/0!	0	0		0	N/A	1
	Double blank	Unknown	RC3001	N/A	#DIV/0!	0	0	#DIV/0!	0	0		0	N/A	1
10 mg/kg PO Rat9（♂）	RC3001-Plasma-10mpk-PO-24hr-maleRat9	Unknown	RC3001	N/A	No Peak	0	0	0	257000	0.936		0	N/A	1
	RC3001-Plasma-10mpk-PO-8hr-maleRat9	Unknown	RC3001	N/A	13.9	15300	0.991	0.0575	265000	0.933		0	N/A	1
	RC3001-Plasma-10mpk-PO-6hr-maleRat9	Unknown	RC3001	N/A	18.5	20100	0.994	0.0749	268000	0.936		0	N/A	1
	RC3001-Plasma-10mpk-PO-4hr-maleRat9	Unknown	RC3001	N/A	96.4	101000	0.998	0.37	273000	0.936		0	N/A	1
	RC3001-Plasma-10mpk-PO-2hr-maleRat9	Unknown	RC3001	N/A	211	276000	0.863	0.805	343000	0.828		0	N/A	1
	RC3001-Plasma-10mpk-PO-1hr-maleRat9	Unknown	RC3001	N/A	302	394000	0.861	1.15	342000	0.825		0	N/A	1
	RC3001-Plasma-10mpk-PO-30min-maleRat9	Unknown	RC3001	N/A	491	617000	0.865	1.86	331000	0.83		0	N/A	1
	RC3001-Plasma-10mpk-PO-15min-maleRat9	Unknown	RC3001	N/A	342	411000	0.863	1.3	316000	0.826		0	N/A	1
	RC3001-Plasma-10mpk-PO-5min-maleRat9	Unknown	RC3001	N/A	134	174000	0.86	0.513	338000	0.827		0	N/A	1
	Double blank	Unknown	RC3001	N/A	#DIV/0!	0	0	#DIV/0!	0	0		0	N/A	1
	Double blank	Unknown	RC3001	N/A	#DIV/0!	10900	0.866	#DIV/0!	0	0		0	N/A	1
10 mg/kg PO Rat10（♂）	RC3001-Plasma-10mpk-PO-24hr-maleRat10	Unknown	RC3001	N/A	No Peak	0	0	0	345000	0.831		0	N/A	1
	RC3001-Plasma-10mpk-PO-8hr-maleRat10	Unknown	RC3001	N/A	3.31	5580	0.866	0.0172	325000	0.833		0	N/A	1
	RC3001-Plasma-10mpk-PO-6hr-maleRat10	Unknown	RC3001	N/A	17.8	23400	0.862	0.0722	325000	0.828		0	N/A	1
	RC3001-Plasma-10mpk-PO-4hr-maleRat10	Unknown	RC3001	N/A	294	357000	0.864	1.12	319000	0.831		0	N/A	1
	RC3001-Plasma-10mpk-PO-2hr-maleRat10	Unknown	RC3001	N/A	796	917000	0.87	3.02	304000	0.836		0	N/A	1
	RC3001-Plasma-10mpk-PO-1hr-maleRat10	Unknown	RC3001	N/A	612	712000	0.87	2.32	306000	0.834		0	N/A	1
	RC3001-Plasma-10mpk-PO-30min-maleRat10	Unknown	RC3001	N/A	642	677000	0.891	2.44	278000	0.851		0	N/A	1
	RC3001-Plasma-10mpk-PO-15min-maleRat10	Unknown	RC3001	N/A	441	507000	0.907	1.68	303000	0.866		0	N/A	1
	RC3001-Plasma-10mpk-PO-5min-maleRat10	Unknown	RC3001	N/A	119	134000	0.925	0.455	294000	0.881		0	N/A	1
	Double blank	Unknown	RC3001	N/A	#DIV/0!	0	0	#DIV/0!	0	0		0	N/A	1
	Double blank	Unknown	RC3001	N/A	#DIV/0!	2320	0.951	#DIV/0!	0	0		0	N/A	1
	B-LQC-3	Quality Control	RC3001	3	2.58	4000	0.97	0.0144	278000	0.914	1	0	86.1	1
	B-MQC-3	Quality Control	RC3001	500	535	541000	0.983	2.03	266000	0.927	1	0	107.02	1
	B-HQC-3	Quality Control	RC3001	1800	1990	2000000	0.989	7.54	266000	0.933	1	0	110.56	1
	Double blank	Unknown	RC3001	N/A	#DIV/0!	0	0	#DIV/0!	0	0		0	N/A	1
	Mean area of internal standard peak（except for Double Blank）	259220
	SD	71161.6
	%CV	27.4522		Acceptance criteria	< ± 30%
	female
	Peak Name: Tolbutamide
	Use as Internal Standard
	Q1/Q3 Masses: 271.10/155.00 Da
	Peak Name: RC3001
	Internal Standard: Tolbutamide
	Q1/Q3 Masses: 500.20/110.30 Da
	Fit	Linear	Weighting	1 / (x * x)	Iterate	No
	Intercept	0.00192
	Slope	0.00425
	Correlation coefficient	0.9962
	Use Area
	Sample Name	Sample Type	Analyte Peak Name	Analyte Concentration (ng/mL)	Calculated Concentration (ng/mL)	Analyte Peak Area (counts)	Analyte Retention Time (min)	Area Ratio	IS Peak Area (counts)	IS Retention Time (min)	Use Record	Record Modified	Accuracy (%)	Dilution Factor
	Double blank	Unknown	RC3001	N/A	#DIV/0!	0	0	#DIV/0!	0	0		0	N/A	1
	Double blank	Unknown	RC3001	N/A	#DIV/0!	0	0	#DIV/0!	0	0		0	N/A	1
	Double blank	Unknown	RC3001	N/A	#DIV/0!	0	0	#DIV/0!	0	0		0	N/A	1
	Blank	Unknown	RC3001	N/A	No Peak	0	0	0	259000	0.931		0	N/A	1
	B-STD1	Standard	RC3001	1	0.913	1540	0.997	0.0058	265000	0.942	1	0	91.31	1
	B-STD2	Standard	RC3001	2	2.38	3210	0.995	0.012	267000	0.936	1	0	118.79	1
	B-STD3	Standard	RC3001	10	9.56	10300	0.99	0.0426	243000	0.932	1	0	95.61	1
	B-STD4	Standard	RC3001	30	28	32200	0.99	0.121	267000	0.932	1	0	93.26	1
	B-STD5	Standard	RC3001	100	95.7	109000	0.994	0.409	267000	0.937	1	0	95.66	1
	B-STD6	Standard	RC3001	300	297	329000	0.989	1.27	260000	0.932	1	0	99.01	1
	B-STD7	Standard	RC3001	1000	1020	1130000	0.989	4.36	259000	0.932	1	0	102.38	1
	B-STD8	Standard	RC3001	1800	1820	2040000	0.993	7.73	264000	0.936	1	0	100.97	1
	B-STD9	Standard	RC3001	2000	2060	2290000	0.991	8.77	261000	0.934	1	0	103.02	1
	Double blank	Unknown	RC3001	N/A	#DIV/0!	0	0	#DIV/0!	0	0		0	N/A	1
	Double blank	Unknown	RC3001	N/A	#DIV/0!	0	0	#DIV/0!	0	0		0	N/A	1
	Double blank	Unknown	RC3001	N/A	#DIV/0!	0	0	#DIV/0!	0	0		0	N/A	1
	B-LQC-1	Quality Control	RC3001	3	3.64	4520	0.99	0.0174	260000	0.933	1	0	121.25	1
	B-MQC-1	Quality Control	RC3001	500	472	543000	0.995	2.01	270000	0.938	1	0	94.4	1
	B-HQC-1	Quality Control	RC3001	1800	1680	1860000	0.989	7.16	260000	0.932	1	0	93.46	1
	B-DQC-1	Quality Control	RC3001	10000	10800	1150000	0.995	4.61	250000	0.937	1	0	108.32	10
	B-DQC-2	Quality Control	RC3001	10000	10900	1230000	0.997	4.63	266000	0.939	1	0	108.77	10
	B-DQC-3	Quality Control	RC3001	10000	10500	1190000	0.991	4.47	266000	0.933	1	0	105.02	10
	Double blank	Unknown	RC3001	N/A	#DIV/0!	1750	0.992	#DIV/0!	0	0		0	N/A	1
	Double blank	Unknown	RC3001	N/A	#DIV/0!	2280	0.994	#DIV/0!	0	0		0	N/A	1
2.0 mg/kg IV Rat1（♀）	RC3001-Plasma-2mpk-IV-24hr-femaleRat1	Unknown	RC3001	N/A	No Peak	0	0	0	266000	0.937		0	N/A	1
	RC3001-Plasma-2mpk-IV-8hr-femaleRat1	Unknown	RC3001	N/A	2.61	3380	0.994	0.013	259000	0.937		0	N/A	1
	RC3001-Plasma-2mpk-IV-6hr-femaleRat1	Unknown	RC3001	N/A	2.95	3490	0.997	0.0145	241000	0.94		0	N/A	1
	RC3001-Plasma-2mpk-IV-4hr-femaleRat1	Unknown	RC3001	N/A	5.9	6830	0.994	0.027	253000	0.937		0	N/A	1
	RC3001-Plasma-2mpk-IV-2hr-femaleRat1	Unknown	RC3001	N/A	50.5	52900	0.995	0.217	244000	0.937		0	N/A	1
	RC3001-Plasma-2mpk-IV-1hr-femaleRat1	Unknown	RC3001	N/A	318	341000	0.994	1.35	252000	0.936		0	N/A	1
	RC3001-Plasma-2mpk-IV-30min-femaleRat1	Unknown	RC3001	N/A	832	905000	0.994	3.54	256000	0.936		0	N/A	1
	RC3001-Plasma-2mpk-IV-15min-femaleRat1 DL10	Unknown	RC3001	N/A	1280	139000	0.994	0.546	255000	0.936		0	N/A	10
	RC3001-Plasma-2mpk-IV-5min-femaleRat1 DL10	Unknown	RC3001	N/A	2270	240000	0.997	0.967	248000	0.939		0	N/A	10
	Double blank	Unknown	RC3001	N/A	#DIV/0!	3950	0.997	#DIV/0!	0	0		0	N/A	1
	Double blank	Unknown	RC3001	N/A	#DIV/0!	10200	0.989	#DIV/0!	0	0		0	N/A	1
2.0 mg/kg IV Rat2（♀）	RC3001-Plasma-2mpk-IV-24hr-femaleRat2	Unknown	RC3001	N/A	No Peak	0	0	0	255000	0.93		0	N/A	1
	RC3001-Plasma-2mpk-IV-8hr-femaleRat2	Unknown	RC3001	N/A	1.39	1940	0.999	0.00784	248000	0.938		0	N/A	1
	RC3001-Plasma-2mpk-IV-6hr-femaleRat2	Unknown	RC3001	N/A	2.23	2790	0.99	0.0114	244000	0.931		0	N/A	1
	RC3001-Plasma-2mpk-IV-4hr-femaleRat2	Unknown	RC3001	N/A	5.67	6360	0.988	0.026	244000	0.93		0	N/A	1
	RC3001-Plasma-2mpk-IV-2hr-femaleRat2	Unknown	RC3001	N/A	53.5	55100	0.994	0.229	240000	0.937		0	N/A	1
	RC3001-Plasma-2mpk-IV-1hr-femaleRat2	Unknown	RC3001	N/A	305	330000	0.989	1.3	254000	0.932		0	N/A	1
	RC3001-Plasma-2mpk-IV-30min-femaleRat2	Unknown	RC3001	N/A	785	811000	0.989	3.34	243000	0.932		0	N/A	1
	RC3001-Plasma-2mpk-IV-15min-femaleRat2 DL10	Unknown	RC3001	N/A	1160	124000	0.99	0.495	251000	0.932		0	N/A	10
	RC3001-Plasma-2mpk-IV-5min-femaleRat2 DL10	Unknown	RC3001	N/A	1890	212000	0.993	0.807	262000	0.935		0	N/A	10
	Double blank	Unknown	RC3001	N/A	#DIV/0!	0	0	#DIV/0!	0	0		0	N/A	1
	Double blank	Unknown	RC3001	N/A	#DIV/0!	2050	0.987	#DIV/0!	0	0		0	N/A	1
2.0 mg/kg IV Rat3（♀）	RC3001-Plasma-2mpk-IV-24hr-femaleRat3	Unknown	RC3001	N/A	No Peak	0	0	0	259000	0.94		0	N/A	1
	RC3001-Plasma-2mpk-IV-8hr-femaleRat3	Unknown	RC3001	N/A	1.88	2560	0.99	0.00991	259000	0.931		0	N/A	1
	RC3001-Plasma-2mpk-IV-6hr-femaleRat3	Unknown	RC3001	N/A	5.4	6090	0.987	0.0249	245000	0.929		0	N/A	1
	RC3001-Plasma-2mpk-IV-4hr-femaleRat3	Unknown	RC3001	N/A	13	14200	0.989	0.0573	248000	0.931		0	N/A	1
	RC3001-Plasma-2mpk-IV-2hr-femaleRat3	Unknown	RC3001	N/A	67.3	71700	0.988	0.288	249000	0.93		0	N/A	1
	RC3001-Plasma-2mpk-IV-1hr-femaleRat3	Unknown	RC3001	N/A	479	515000	0.997	2.04	252000	0.94		0	N/A	1
	RC3001-Plasma-2mpk-IV-30min-femaleRat3	Unknown	RC3001	N/A	1150	1220000	0.994	4.88	250000	0.936		0	N/A	1
	RC3001-Plasma-2mpk-IV-15min-femaleRat3 DL10	Unknown	RC3001	N/A	1530	177000	0.993	0.654	270000	0.935		0	N/A	10
	RC3001-Plasma-2mpk-IV-5min-femaleRat3 DL10	Unknown	RC3001	N/A	2620	289000	0.993	1.12	259000	0.935		0	N/A	10
	Double blank	Unknown	RC3001	N/A	#DIV/0!	1900	0.99	#DIV/0!	0	0		0	N/A	1
	Double blank	Unknown	RC3001	N/A	#DIV/0!	8930	0.986	#DIV/0!	0	0		0	N/A	1
2.0 mg/kg IV Rat4（♀）	RC3001-Plasma-2mpk-IV-24hr-femaleRat4	Unknown	RC3001	N/A	No Peak	0	0	0	258000	0.932		0	N/A	1
	RC3001-Plasma-2mpk-IV-8hr-femaleRat4	Unknown	RC3001	N/A	1.94	2670	0.987	0.0102	263000	0.93		0	N/A	1
	RC3001-Plasma-2mpk-IV-6hr-femaleRat4	Unknown	RC3001	N/A	3.17	3830	0.986	0.0154	249000	0.929		0	N/A	1
	RC3001-Plasma-2mpk-IV-4hr-femaleRat4	Unknown	RC3001	N/A	5.36	6480	0.987	0.0247	262000	0.93		0	N/A	1
	RC3001-Plasma-2mpk-IV-2hr-femaleRat4	Unknown	RC3001	N/A	101	108000	0.995	0.433	249000	0.937		0	N/A	1
	RC3001-Plasma-2mpk-IV-1hr-femaleRat4	Unknown	RC3001	N/A	353	369000	0.987	1.5	246000	0.929		0	N/A	1
	RC3001-Plasma-2mpk-IV-30min-femaleRat4	Unknown	RC3001	N/A	895	990000	0.988	3.81	260000	0.929		0	N/A	1
	RC3001-Plasma-2mpk-IV-15min-femaleRat4 DL10	Unknown	RC3001	N/A	1040	123000	0.987	0.444	276000	0.93		0	N/A	10
	RC3001-Plasma-2mpk-IV-5min-femaleRat4 DL10	Unknown	RC3001	N/A	1850	222000	0.995	0.789	281000	0.936		0	N/A	10
	Double blank	Unknown	RC3001	N/A	#DIV/0!	0	0	#DIV/0!	0	0		0	N/A	1
	Double blank	Unknown	RC3001	N/A	#DIV/0!	2230	0.994	#DIV/0!	0	0		0	N/A	1
2.0 mg/kg IV Rat5（♀）	RC3001-Plasma-2mpk-IV-24hr-femaleRat5	Unknown	RC3001	N/A	1.25	1920	0.994	0.00724	265000	0.937		0	N/A	1
	RC3001-Plasma-2mpk-IV-8hr-femaleRat5	Unknown	RC3001	N/A	3.24	3990	0.996	0.0157	254000	0.938		0	N/A	1
	RC3001-Plasma-2mpk-IV-6hr-femaleRat5	Unknown	RC3001	N/A	7.96	9090	0.991	0.0358	254000	0.933		0	N/A	1
	RC3001-Plasma-2mpk-IV-4hr-femaleRat5	Unknown	RC3001	N/A	10.9	12700	0.998	0.0481	264000	0.939		0	N/A	1
	RC3001-Plasma-2mpk-IV-2hr-femaleRat5	Unknown	RC3001	N/A	91.5	103000	0.988	0.391	263000	0.93		0	N/A	1
	RC3001-Plasma-2mpk-IV-1hr-femaleRat5	Unknown	RC3001	N/A	568	582000	0.992	2.42	241000	0.933		0	N/A	1
	RC3001-Plasma-2mpk-IV-30min-femaleRat5	Unknown	RC3001	N/A	1090	1200000	0.988	4.62	259000	0.93		0	N/A	1
	RC3001-Plasma-2mpk-IV-15min-femaleRat5 DL10	Unknown	RC3001	N/A	1510	168000	0.996	0.644	261000	0.937		0	N/A	10
	RC3001-Plasma-2mpk-IV-5min-femaleRat5 DL10	Unknown	RC3001	N/A	2630	275000	0.994	1.12	245000	0.935		0	N/A	10
	Double blank	Unknown	RC3001	N/A	#DIV/0!	0	0	#DIV/0!	0	0		0	N/A	1
	Double blank	Unknown	RC3001	N/A	#DIV/0!	8960	0.991	#DIV/0!	0	0		0	N/A	1
	B-LQC-2	Quality Control	RC3001	3	2.99	3870	0.993	0.0146	265000	0.934	1	0	99.6	1
	B-MQC-2	Quality Control	RC3001	500	460	519000	0.992	1.96	265000	0.934	1	0	91.99	1
	B-HQC-2	Quality Control	RC3001	1800	1590	1800000	0.998	6.75	266000	0.94	1	0	88.1	1
	Double blank	Unknown	RC3001	N/A	#DIV/0!	1610	0.995	#DIV/0!	0	0		0	N/A	1
	Double blank	Unknown	RC3001	N/A	#DIV/0!	1900	0.997	#DIV/0!	0	0		0	N/A	1
10 mg/kg PO Rat6（♀）	RC3001-Plasma-10mpk-PO-24hr-femaleRat6	Unknown	RC3001	N/A	No Peak	0	0	0	262000	0.929		0	N/A	1
	RC3001-Plasma-10mpk-PO-8hr-femaleRat6	Unknown	RC3001	N/A	7.21	8230	0.995	0.0326	253000	0.938		0	N/A	1
	RC3001-Plasma-10mpk-PO-6hr-femaleRat6	Unknown	RC3001	N/A	25.5	28300	0.989	0.11	257000	0.93		0	N/A	1
	RC3001-Plasma-10mpk-PO-4hr-femaleRat6	Unknown	RC3001	N/A	382	417000	0.987	1.63	256000	0.93		0	N/A	1
	RC3001-Plasma-10mpk-PO-2hr-femaleRat6	Unknown	RC3001	N/A	842	912000	0.986	3.58	255000	0.928		0	N/A	1
	RC3001-Plasma-10mpk-PO-1hr-femaleRat6	Unknown	RC3001	N/A	973	1050000	0.994	4.14	253000	0.935		0	N/A	1
	RC3001-Plasma-10mpk-PO-30min-femaleRat6	Unknown	RC3001	N/A	1130	1270000	0.987	4.82	263000	0.929		0	N/A	1
	RC3001-Plasma-10mpk-PO-15min-femaleRat6	Unknown	RC3001	N/A	990	1090000	0.989	4.21	259000	0.931		0	N/A	1
	RC3001-Plasma-10mpk-PO-5min-femaleRat6	Unknown	RC3001	N/A	530	601000	0.987	2.26	266000	0.929		0	N/A	1
	Double blank	Unknown	RC3001	N/A	#DIV/0!	1730	0.994	#DIV/0!	0	0		0	N/A	1
	Double blank	Unknown	RC3001	N/A	#DIV/0!	8710	0.985	#DIV/0!	0	0		0	N/A	1
10 mg/kg PO Rat7（♀）	RC3001-Plasma-10mpk-PO-24hr-femaleRat7	Unknown	RC3001	N/A	No Peak	0	0	0	258000	0.932		0	N/A	1
	RC3001-Plasma-10mpk-PO-8hr-femaleRat7	Unknown	RC3001	N/A	2.75	3480	0.995	0.0136	255000	0.937		0	N/A	1
	RC3001-Plasma-10mpk-PO-6hr-femaleRat7	Unknown	RC3001	N/A	15.2	16800	0.99	0.0666	252000	0.933		0	N/A	1
	RC3001-Plasma-10mpk-PO-4hr-femaleRat7	Unknown	RC3001	N/A	136	145000	0.991	0.582	249000	0.932		0	N/A	1
	RC3001-Plasma-10mpk-PO-2hr-femaleRat7	Unknown	RC3001	N/A	390	421000	0.99	1.66	253000	0.932		0	N/A	1
	RC3001-Plasma-10mpk-PO-1hr-femaleRat7	Unknown	RC3001	N/A	364	405000	0.989	1.55	261000	0.93		0	N/A	1
	RC3001-Plasma-10mpk-PO-30min-femaleRat7	Unknown	RC3001	N/A	779	866000	0.991	3.32	261000	0.933		0	N/A	1
	RC3001-Plasma-10mpk-PO-15min-femaleRat7	Unknown	RC3001	N/A	807	876000	0.992	3.43	255000	0.934		0	N/A	1
	RC3001-Plasma-10mpk-PO-5min-femaleRat7	Unknown	RC3001	N/A	218	239000	0.989	0.927	257000	0.931		0	N/A	1
	Double blank	Unknown	RC3001	N/A	#DIV/0!	1580	0.988	#DIV/0!	0	0		0	N/A	1
	Double blank	Unknown	RC3001	N/A	#DIV/0!	9300	0.988	#DIV/0!	0	0		0	N/A	1
10 mg/kg PO Rat8（♀）	RC3001-Plasma-10mpk-PO-24hr-femaleRat8	Unknown	RC3001	N/A	No Peak	0	0	0	256000	0.933		0	N/A	1
	RC3001-Plasma-10mpk-PO-8hr-femaleRat8	Unknown	RC3001	N/A	11.1	12300	0.988	0.0491	251000	0.929		0	N/A	1
	RC3001-Plasma-10mpk-PO-6hr-femaleRat8	Unknown	RC3001	N/A	53.1	59800	0.991	0.228	263000	0.933		0	N/A	1
	RC3001-Plasma-10mpk-PO-4hr-femaleRat8	Unknown	RC3001	N/A	304	331000	0.992	1.29	256000	0.933		0	N/A	1
	RC3001-Plasma-10mpk-PO-2hr-femaleRat8	Unknown	RC3001	N/A	520	567000	0.992	2.21	256000	0.933		0	N/A	1
	RC3001-Plasma-10mpk-PO-1hr-femaleRat8	Unknown	RC3001	N/A	822	893000	0.991	3.5	256000	0.932		0	N/A	1
	RC3001-Plasma-10mpk-PO-30min-femaleRat8	Unknown	RC3001	N/A	1080	1160000	0.991	4.58	254000	0.932		0	N/A	1
	RC3001-Plasma-10mpk-PO-15min-femaleRat8	Unknown	RC3001	N/A	618	667000	0.991	2.63	254000	0.932		0	N/A	1
	RC3001-Plasma-10mpk-PO-5min-femaleRat8	Unknown	RC3001	N/A	127	142000	0.988	0.542	261000	0.93		0	N/A	1
	Double blank	Unknown	RC3001	N/A	#DIV/0!	1500	0.987	#DIV/0!	0	0		0	N/A	1
	Double blank	Unknown	RC3001	N/A	#DIV/0!	1720	0.995	#DIV/0!	0	0		0	N/A	1
10 mg/kg PO Rat9（♀）	RC3001-Plasma-10mpk-PO-24hr-femaleRat9	Unknown	RC3001	N/A	No Peak	0	0	0	247000	0.934		0	N/A	1
	RC3001-Plasma-10mpk-PO-8hr-femaleRat9	Unknown	RC3001	N/A	17.9	19400	0.993	0.078	249000	0.935		0	N/A	1
	RC3001-Plasma-10mpk-PO-6hr-femaleRat9	Unknown	RC3001	N/A	32.5	35800	0.996	0.14	256000	0.938		0	N/A	1
	RC3001-Plasma-10mpk-PO-4hr-femaleRat9	Unknown	RC3001	N/A	250	272000	0.996	1.07	255000	0.937		0	N/A	1
	RC3001-Plasma-10mpk-PO-2hr-femaleRat9	Unknown	RC3001	N/A	239	272000	0.994	1.02	267000	0.936		0	N/A	1
	RC3001-Plasma-10mpk-PO-1hr-femaleRat9	Unknown	RC3001	N/A	447	479000	0.994	1.9	252000	0.936		0	N/A	1
	RC3001-Plasma-10mpk-PO-30min-femaleRat9	Unknown	RC3001	N/A	696	780000	0.993	2.96	263000	0.934		0	N/A	1
	RC3001-Plasma-10mpk-PO-15min-femaleRat9	Unknown	RC3001	N/A	814	893000	0.996	3.46	258000	0.937		0	N/A	1
	RC3001-Plasma-10mpk-PO-5min-femaleRat9	Unknown	RC3001	N/A	331	371000	0.992	1.41	263000	0.933		0	N/A	1
	Double blank	Unknown	RC3001	N/A	#DIV/0!	1680	0.996	#DIV/0!	0	0		0	N/A	1
	Double blank	Unknown	RC3001	N/A	#DIV/0!	8870	0.995	#DIV/0!	0	0		0	N/A	1
10 mg/kg PO Rat10（♀）	RC3001-Plasma-10mpk-PO-24hr-femaleRat10	Unknown	RC3001	N/A	No Peak	0	0	0	250000	0.935		0	N/A	1
	RC3001-Plasma-10mpk-PO-8hr-femaleRat10	Unknown	RC3001	N/A	4.8	5630	0.992	0.0223	252000	0.935		0	N/A	1
	RC3001-Plasma-10mpk-PO-6hr-femaleRat10	Unknown	RC3001	N/A	9.84	11500	0.995	0.0438	263000	0.936		0	N/A	1
	RC3001-Plasma-10mpk-PO-4hr-femaleRat10	Unknown	RC3001	N/A	74.3	82400	0.993	0.318	259000	0.935		0	N/A	1
	RC3001-Plasma-10mpk-PO-2hr-femaleRat10	Unknown	RC3001	N/A	381	418000	0.995	1.62	258000	0.937		0	N/A	1
	RC3001-Plasma-10mpk-PO-1hr-femaleRat10	Unknown	RC3001	N/A	411	444000	0.993	1.75	254000	0.935		0	N/A	1
	RC3001-Plasma-10mpk-PO-30min-femaleRat10	Unknown	RC3001	N/A	850	906000	0.995	3.62	251000	0.935		0	N/A	1
	RC3001-Plasma-10mpk-PO-15min-femaleRat10	Unknown	RC3001	N/A	481	524000	0.993	2.05	256000	0.935		0	N/A	1
	RC3001-Plasma-10mpk-PO-5min-femaleRat10	Unknown	RC3001	N/A	128	144000	0.987	0.548	262000	0.929		0	N/A	1
	Double blank	Unknown	RC3001	N/A	#DIV/0!	1700	0.995	#DIV/0!	0	0		0	N/A	1
	Double blank	Unknown	RC3001	N/A	#DIV/0!	1630	0.985	#DIV/0!	0	0		0	N/A	1
	B-LQC-3	Quality Control	RC3001	3	2.57	3410	0.987	0.0128	266000	0.93	1	0	85.51	1
	B-MQC-3	Quality Control	RC3001	500	460	523000	0.996	1.96	267000	0.938	1	0	92.04	1
	B-HQC-3	Quality Control	RC3001	1800	1700	1840000	0.989	7.24	254000	0.931	1	0	94.59	1
	Mean area of internal standard peak（except for Double Blank）	256875
	SD	7612.37
	%CV	2.96345		Acceptance criteria	< ± 30%

## Sheet: RAY1216 in rat LC-MS raw
RAY1216 (RC3002) 2.0 mg/kg (IV) and 10.0 mg/kg (PO) in rat
	Male
	Peak Name: Tolbutamide
	Use as Internal Standard
	Q1/Q3 Masses: 271.10/155.00 Da
	Peak Name: RC3002
	Internal Standard: Tolbutamide
	Q1/Q3 Masses: 640.40/110.30 Da
	Fit	Linear	Weighting	1 / (x * x)	Iterate	No
	Intercept	0.00256
	Slope	0.0041
	Correlation coefficient	0.9984
	Use Area
	Sample Name	Sample Type	Analyte Peak Name	Analyte Concentration (ng/mL)	Calculated Concentration (ng/mL)	Analyte Peak Area (counts)	Analyte Retention Time (min)	Area Ratio	IS Peak Area (counts)	IS Retention Time (min)	Use Record	Record Modified	Accuracy (%)	Dilution Factor
	Double blank	Unknown	RC3002	N/A	#DIV/0!	0	0	#DIV/0!	0	0		0	N/A	1
	Blank	Unknown	RC3002	N/A	No Peak	0	0	0	433000	0.762		0	N/A	1
	B-STD1	Standard	RC3002	2	2.04	4620	0.763	0.0109	422000	0.754	1	0	102.22	1
	B-STD2	Standard	RC3002	5	4.8	10100	0.763	0.0222	453000	0.753	1	0	95.92	1
	B-STD3	Standard	RC3002	20	18.5	33600	0.764	0.0786	427000	0.754	1	0	92.67	1
	B-STD4	Standard	RC3002	100	106	179000	0.765	0.438	408000	0.758	1	0	106.18	1
	B-STD5	Standard	RC3002	500	525	863000	0.766	2.16	400000	0.758	1	0	105.05	1
	B-STD6	Standard	RC3002	1000	1020	1840000	0.764	4.2	439000	0.756	1	0	102.18	1
	B-STD7	Standard	RC3002	2000	1920	3140000	0.767	7.86	399000	0.761	1	0	95.77	1
	Double blank	Unknown	RC3002	N/A	#DIV/0!	0	0	#DIV/0!	0	0		0	N/A	1
	Double blank	Unknown	RC3002	N/A	#DIV/0!	0	0	#DIV/0!	0	0		0	N/A	1
	Double blank	Unknown	RC3002	N/A	#DIV/0!	0	0	#DIV/0!	0	0		0	N/A	1
	B-LQC-1	Quality Control	RC3002	3	2.79	6340	0.765	0.014	453000	0.758	1	0	92.93	1
	B-MQC-1	Quality Control	RC3002	60	56	98500	0.767	0.233	424000	0.76	1	0	93.41	1
	B-HQC-1	Quality Control	RC3002	1600	1800	3250000	0.766	7.4	439000	0.759	1	0	112.71	1
	Double blank	Unknown	RC3002	N/A	#DIV/0!	0	0	#DIV/0!	0	0		0	N/A	1
	Double blank	Unknown	RC3002	N/A	#DIV/0!	0	0	#DIV/0!	0	0		0	N/A	1
	Double blank	Unknown	RC3002	N/A	#DIV/0!	0	0	#DIV/0!	0	0		0	N/A	1
2.0 mg/kg IV Rat11（♂）	RC3002-Plasma-2mpk-IV-24hr-maleRat11	Unknown	RC3002	N/A	3.07	7620	0.764	0.0152	502000	0.757		0	N/A	1
	RC3002-Plasma-2mpk-IV-8hr-maleRat11	Unknown	RC3002	N/A	27.3	63800	0.771	0.115	556000	0.762		0	N/A	1
	RC3002-Plasma-2mpk-IV-6hr-maleRat11	Unknown	RC3002	N/A	55.3	114000	0.765	0.229	498000	0.758		0	N/A	1
	RC3002-Plasma-2mpk-IV-4hr-maleRat11	Unknown	RC3002	N/A	132	280000	0.765	0.546	512000	0.758		0	N/A	1
	RC3002-Plasma-2mpk-IV-2hr-maleRat11	Unknown	RC3002	N/A	580	1290000	0.77	2.38	541000	0.761		0	N/A	1
	RC3002-Plasma-2mpk-IV-1hr-maleRat11	Unknown	RC3002	N/A	1230	2500000	0.769	5.04	496000	0.763		0	N/A	1
	RC3002-Plasma-2mpk-IV-30min-maleRat11	Unknown	RC3002	N/A	1920	3570000	0.766	7.87	453000	0.758		0	N/A	1
	RC3002-Plasma-2mpk-IV-15min-maleRat11	Unknown	RC3002	N/A	2310	4260000	0.771	9.48	450000	0.763		0	N/A	1
	RC3002-Plasma-2mpk-IV-5min-maleRat11 DL10	Unknown	RC3002	N/A	2950	546000	0.756	1.21	450000	0.745		0	N/A	10
	Double blank	Unknown	RC3002	N/A	#DIV/0!	5150	0.766	#DIV/0!	0	0		0	N/A	1
	Double blank	Unknown	RC3002	N/A	#DIV/0!	0	0	#DIV/0!	0	0		0	N/A	1
2.0 mg/kg IV Rat12（♂）	RC3002-Plasma-2mpk-IV-24hr-maleRat12	Unknown	RC3002	N/A	4.15	8820	0.77	0.0196	451000	0.765		0	N/A	1
	RC3002-Plasma-2mpk-IV-8hr-maleRat12	Unknown	RC3002	N/A	35.7	65000	0.765	0.149	436000	0.759		0	N/A	1
	RC3002-Plasma-2mpk-IV-6hr-maleRat12	Unknown	RC3002	N/A	65.2	127000	0.768	0.27	469000	0.762		0	N/A	1
	RC3002-Plasma-2mpk-IV-4hr-maleRat12	Unknown	RC3002	N/A	207	366000	0.772	0.852	430000	0.765		0	N/A	1
	RC3002-Plasma-2mpk-IV-2hr-maleRat12	Unknown	RC3002	N/A	858	1590000	0.767	3.52	452000	0.761		0	N/A	1
	RC3002-Plasma-2mpk-IV-1hr-maleRat12	Unknown	RC3002	N/A	1800	3070000	0.769	7.37	416000	0.764		0	N/A	1
	RC3002-Plasma-2mpk-IV-30min-maleRat12 DL10	Unknown	RC3002	N/A	2600	447000	0.757	1.07	418000	0.75		0	N/A	10
	RC3002-Plasma-2mpk-IV-15min-maleRat12 DL10	Unknown	RC3002	N/A	2890	456000	0.756	1.19	383000	0.75		0	N/A	10
	RC3002-Plasma-2mpk-IV-5min-maleRat12 DL10	Unknown	RC3002	N/A	3670	679000	0.759	1.51	451000	0.749		0	N/A	10
	Double blank	Unknown	RC3002	N/A	#DIV/0!	5460	0.766	#DIV/0!	0	0		0	N/A	1
	Double blank	Unknown	RC3002	N/A	#DIV/0!	0	0	#DIV/0!	0	0		0	N/A	1
2.0 mg/kg IV Rat13（♂）	RC3002-Plasma-2mpk-IV-24hr-maleRat13	Unknown	RC3002	N/A	2.62	6200	0.765	0.0133	466000	0.759		0	N/A	1
	RC3002-Plasma-2mpk-IV-8hr-maleRat13	Unknown	RC3002	N/A	29.4	58100	0.767	0.123	472000	0.761		0	N/A	1
	RC3002-Plasma-2mpk-IV-6hr-maleRat13	Unknown	RC3002	N/A	55.1	103000	0.772	0.229	450000	0.765		0	N/A	1
	RC3002-Plasma-2mpk-IV-4hr-maleRat13	Unknown	RC3002	N/A	142	255000	0.772	0.585	437000	0.767		0	N/A	1
	RC3002-Plasma-2mpk-IV-2hr-maleRat13	Unknown	RC3002	N/A	586	1180000	0.768	2.41	490000	0.76		0	N/A	1
	RC3002-Plasma-2mpk-IV-1hr-maleRat13	Unknown	RC3002	N/A	1370	2460000	0.773	5.62	438000	0.766		0	N/A	1
	RC3002-Plasma-2mpk-IV-30min-maleRat13	Unknown	RC3002	N/A	1820	3400000	0.768	7.49	455000	0.76		0	N/A	1
	RC3002-Plasma-2mpk-IV-15min-maleRat13	Unknown	RC3002	N/A	2350	3810000	0.765	9.63	396000	0.758		0	N/A	1
	RC3002-Plasma-2mpk-IV-5min-maleRat13 DL10	Unknown	RC3002	N/A	2500	425000	0.762	1.03	413000	0.755		0	N/A	10
	Double blank	Unknown	RC3002	N/A	#DIV/0!	0	0	#DIV/0!	0	0		0	N/A	1
	Double blank	Unknown	RC3002	N/A	#DIV/0!	0	0	#DIV/0!	0	0		0	N/A	1
2.0 mg/kg IV Rat14（♂）	RC3002-Plasma-2mpk-IV-24hr-maleRat14	Unknown	RC3002	N/A	4.12	8820	0.766	0.0194	453000	0.76		0	N/A	1
	RC3002-Plasma-2mpk-IV-8hr-maleRat14	Unknown	RC3002	N/A	23.5	47700	0.767	0.0989	483000	0.76		0	N/A	1
	RC3002-Plasma-2mpk-IV-6hr-maleRat14	Unknown	RC3002	N/A	41.7	77200	0.767	0.174	444000	0.761		0	N/A	1
	RC3002-Plasma-2mpk-IV-4hr-maleRat14	Unknown	RC3002	N/A	116	204000	0.775	0.478	426000	0.77		0	N/A	1
	RC3002-Plasma-2mpk-IV-2hr-maleRat14	Unknown	RC3002	N/A	525	1010000	0.773	2.16	470000	0.765		0	N/A	1
	RC3002-Plasma-2mpk-IV-1hr-maleRat14	Unknown	RC3002	N/A	1330	2380000	0.766	5.48	433000	0.759		0	N/A	1
	RC3002-Plasma-2mpk-IV-30min-maleRat14	Unknown	RC3002	N/A	1870	3400000	0.771	7.69	443000	0.763		0	N/A	1
	RC3002-Plasma-2mpk-IV-15min-maleRat14	Unknown	RC3002	N/A	2380	3830000	0.771	9.78	391000	0.765		0	N/A	1
	RC3002-Plasma-2mpk-IV-5min-maleRat14 DL10	Unknown	RC3002	N/A	3740	627000	0.757	1.54	408000	0.749		0	N/A	10
	Double blank	Unknown	RC3002	N/A	#DIV/0!	0	0	#DIV/0!	0	0		0	N/A	1
	Double blank	Unknown	RC3002	N/A	#DIV/0!	0	0	#DIV/0!	0	0		0	N/A	1
2.0 mg/kg IV Rat15（♂）	RC3002-Plasma-2mpk-IV-24hr-maleRat15	Unknown	RC3002	N/A	2.77	6360	0.766	0.0139	456000	0.76		0	N/A	1
	RC3002-Plasma-2mpk-IV-8hr-maleRat15	Unknown	RC3002	N/A	24.9	50700	0.766	0.105	484000	0.76		0	N/A	1
	RC3002-Plasma-2mpk-IV-6hr-maleRat15	Unknown	RC3002	N/A	53.3	91000	0.772	0.221	412000	0.767		0	N/A	1
	RC3002-Plasma-2mpk-IV-4hr-maleRat15	Unknown	RC3002	N/A	136	242000	0.764	0.561	431000	0.757		0	N/A	1
	RC3002-Plasma-2mpk-IV-2hr-maleRat15	Unknown	RC3002	N/A	576	1050000	0.772	2.36	444000	0.765		0	N/A	1
	RC3002-Plasma-2mpk-IV-1hr-maleRat15	Unknown	RC3002	N/A	1520	2470000	0.772	6.23	397000	0.766		0	N/A	1
	RC3002-Plasma-2mpk-IV-30min-maleRat15	Unknown	RC3002	N/A	2070	3500000	0.774	8.51	411000	0.767		0	N/A	1
	RC3002-Plasma-2mpk-IV-15min-maleRat15 DL10	Unknown	RC3002	N/A	2410	472000	0.756	0.993	476000	0.743		0	N/A	10
	RC3002-Plasma-2mpk-IV-5min-maleRat15 DL10	Unknown	RC3002	N/A	3160	524000	0.763	1.3	403000	0.756		0	N/A	10
	Double blank	Unknown	RC3002	N/A	#DIV/0!	0	0	#DIV/0!	0	0		0	N/A	1
	Double blank	Unknown	RC3002	N/A	#DIV/0!	0	0	#DIV/0!	0	0		0	N/A	1
	Double blank	Unknown	RC3002	N/A	#DIV/0!	0	0	#DIV/0!	0	0		0	N/A	1
	B-LQC-2	Quality Control	RC3002	3	3.1	6930	0.774	0.0153	453000	0.768		0	103.38	1
	B-MQC-2	Quality Control	RC3002	60	55.1	94800	0.77	0.229	415000	0.763		0	91.81	1
	B-HQC-2	Quality Control	RC3002	1600	1730	2980000	0.77	7.1	420000	0.763		0	108.14	1
	Double blank	Unknown	RC3002	N/A	#DIV/0!	0	0	#DIV/0!	0	0		0	N/A	1
	Double blank	Unknown	RC3002	N/A	#DIV/0!	0	0	#DIV/0!	0	0		0	N/A	1
10 mg/kg PO Rat16（♂）	RC3002-Plasma-10mpk-PO-24hr-maleRat16	Unknown	RC3002	N/A	5.31	10400	0.773	0.0244	426000	0.767		0	N/A	1
	RC3002-Plasma-10mpk-PO-8hr-maleRat16	Unknown	RC3002	N/A	238	480000	0.772	0.98	489000	0.764		0	N/A	1
	RC3002-Plasma-10mpk-PO-6hr-maleRat16	Unknown	RC3002	N/A	238	441000	0.763	0.977	451000	0.755		0	N/A	1
	RC3002-Plasma-10mpk-PO-4hr-maleRat16	Unknown	RC3002	N/A	755	1330000	0.766	3.1	430000	0.76		0	N/A	1
	RC3002-Plasma-10mpk-PO-2hr-maleRat16	Unknown	RC3002	N/A	1010	1720000	0.765	4.15	414000	0.758		0	N/A	1
	RC3002-Plasma-10mpk-PO-1hr-maleRat16	Unknown	RC3002	N/A	872	1400000	0.765	3.58	390000	0.759		0	N/A	1
	RC3002-Plasma-10mpk-PO-30min-maleRat16	Unknown	RC3002	N/A	1450	2400000	0.764	5.96	402000	0.757		0	N/A	1
	RC3002-Plasma-10mpk-PO-15min-maleRat16	Unknown	RC3002	N/A	1240	2260000	0.768	5.11	443000	0.763		0	N/A	1
	RC3002-Plasma-10mpk-PO-5min-maleRat16	Unknown	RC3002	N/A	367	805000	0.764	1.51	533000	0.756		0	N/A	1
	Double blank	Unknown	RC3002	N/A	#DIV/0!	0	0	#DIV/0!	0	0		0	N/A	1
	Double blank	Unknown	RC3002	N/A	#DIV/0!	0	0	#DIV/0!	0	0		0	N/A	1
10 mg/kg PO Rat17（♂）	RC3002-Plasma-10mpk-PO-24hr-maleRat17	Unknown	RC3002	N/A	6.37	12800	0.769	0.0287	445000	0.764		0	N/A	1
	RC3002-Plasma-10mpk-PO-8hr-maleRat17	Unknown	RC3002	N/A	104	193000	0.764	0.428	452000	0.758		0	N/A	1
	RC3002-Plasma-10mpk-PO-6hr-maleRat17	Unknown	RC3002	N/A	171	306000	0.774	0.705	434000	0.767		0	N/A	1
	RC3002-Plasma-10mpk-PO-4hr-maleRat17	Unknown	RC3002	N/A	664	1200000	0.773	2.73	440000	0.766		0	N/A	1
	RC3002-Plasma-10mpk-PO-2hr-maleRat17	Unknown	RC3002	N/A	783	1330000	0.766	3.21	413000	0.759		0	N/A	1
	RC3002-Plasma-10mpk-PO-1hr-maleRat17	Unknown	RC3002	N/A	693	1340000	0.77	2.85	470000	0.762		0	N/A	1
	RC3002-Plasma-10mpk-PO-30min-maleRat17	Unknown	RC3002	N/A	852	1450000	0.775	3.5	414000	0.769		0	N/A	1
	RC3002-Plasma-10mpk-PO-15min-maleRat17	Unknown	RC3002	N/A	634	1160000	0.767	2.6	444000	0.762		0	N/A	1
	RC3002-Plasma-10mpk-PO-5min-maleRat17	Unknown	RC3002	N/A	254	481000	0.765	1.05	460000	0.76		0	N/A	1
	Double blank	Unknown	RC3002	N/A	#DIV/0!	0	0	#DIV/0!	0	0		0	N/A	1
	Double blank	Unknown	RC3002	N/A	#DIV/0!	0	0	#DIV/0!	0	0		0	N/A	1
10 mg/kg PO Rat18（♂）	RC3002-Plasma-10mpk-PO-24hr-maleRat18	Unknown	RC3002	N/A	5.36	10700	0.771	0.0246	434000	0.765		0	N/A	1
	RC3002-Plasma-10mpk-PO-8hr-maleRat18	Unknown	RC3002	N/A	149	267000	0.769	0.612	436000	0.763		0	N/A	1
	RC3002-Plasma-10mpk-PO-6hr-maleRat18	Unknown	RC3002	N/A	241	455000	0.766	0.991	459000	0.759		0	N/A	1
	RC3002-Plasma-10mpk-PO-4hr-maleRat18	Unknown	RC3002	N/A	819	1400000	0.769	3.36	416000	0.763		0	N/A	1
	RC3002-Plasma-10mpk-PO-2hr-maleRat18	Unknown	RC3002	N/A	1220	2110000	0.774	5.02	420000	0.768		0	N/A	1
	RC3002-Plasma-10mpk-PO-1hr-maleRat18	Unknown	RC3002	N/A	1190	2110000	0.77	4.89	430000	0.764		0	N/A	1
	RC3002-Plasma-10mpk-PO-30min-maleRat18	Unknown	RC3002	N/A	1190	1940000	0.77	4.87	399000	0.765		0	N/A	1
	RC3002-Plasma-10mpk-PO-15min-maleRat18	Unknown	RC3002	N/A	1090	2000000	0.766	4.46	448000	0.76		0	N/A	1
	RC3002-Plasma-10mpk-PO-5min-maleRat18	Unknown	RC3002	N/A	338	629000	0.765	1.39	452000	0.759		0	N/A	1
	Double blank	Unknown	RC3002	N/A	#DIV/0!	0	0	#DIV/0!	0	0		0	N/A	1
	Double blank	Unknown	RC3002	N/A	#DIV/0!	0	0	#DIV/0!	0	0		0	N/A	1
10 mg/kg PO Rat19（♂）	RC3002-Plasma-10mpk-PO-24hr-maleRat19	Unknown	RC3002	N/A	6.17	13100	0.766	0.0279	471000	0.76		0	N/A	1
	RC3002-Plasma-10mpk-PO-8hr-maleRat19	Unknown	RC3002	N/A	135	240000	0.773	0.555	433000	0.768		0	N/A	1
	RC3002-Plasma-10mpk-PO-6hr-maleRat19	Unknown	RC3002	N/A	191	340000	0.769	0.786	432000	0.764		0	N/A	1
	RC3002-Plasma-10mpk-PO-4hr-maleRat19	Unknown	RC3002	N/A	714	1220000	0.773	2.93	417000	0.767		0	N/A	1
	RC3002-Plasma-10mpk-PO-2hr-maleRat19	Unknown	RC3002	N/A	770	1260000	0.768	3.16	399000	0.763		0	N/A	1
	RC3002-Plasma-10mpk-PO-1hr-maleRat19	Unknown	RC3002	N/A	670	1230000	0.767	2.75	447000	0.76		0	N/A	1
	RC3002-Plasma-10mpk-PO-30min-maleRat19	Unknown	RC3002	N/A	849	1440000	0.767	3.48	413000	0.762		0	N/A	1
	RC3002-Plasma-10mpk-PO-15min-maleRat19	Unknown	RC3002	N/A	855	1680000	0.77	3.51	478000	0.764		0	N/A	1
	RC3002-Plasma-10mpk-PO-5min-maleRat19	Unknown	RC3002	N/A	330	629000	0.774	1.36	464000	0.768		0	N/A	1
	Double blank	Unknown	RC3002	N/A	#DIV/0!	0	0	#DIV/0!	0	0		0	N/A	1
	Double blank	Unknown	RC3002	N/A	#DIV/0!	0	0	#DIV/0!	0	0		0	N/A	1
10 mg/kg PO Rat20（♂）	RC3002-Plasma-10mpk-PO-24hr-maleRat20	Unknown	RC3002	N/A	6.86	13600	0.766	0.0307	442000	0.762		0	N/A	1
	RC3002-Plasma-10mpk-PO-8hr-maleRat20	Unknown	RC3002	N/A	144	257000	0.768	0.595	433000	0.763		0	N/A	1
	RC3002-Plasma-10mpk-PO-6hr-maleRat20	Unknown	RC3002	N/A	213	403000	0.767	0.876	460000	0.759		0	N/A	1
	RC3002-Plasma-10mpk-PO-4hr-maleRat20	Unknown	RC3002	N/A	1030	1610000	0.771	4.22	381000	0.766		0	N/A	1
	RC3002-Plasma-10mpk-PO-2hr-maleRat20	Unknown	RC3002	N/A	1200	2150000	0.773	4.93	436000	0.767		0	N/A	1
	RC3002-Plasma-10mpk-PO-1hr-maleRat20	Unknown	RC3002	N/A	997	1710000	0.766	4.09	419000	0.761		0	N/A	1
	RC3002-Plasma-10mpk-PO-30min-maleRat20	Unknown	RC3002	N/A	1190	2320000	0.77	4.9	474000	0.762		0	N/A	1
	RC3002-Plasma-10mpk-PO-15min-maleRat20	Unknown	RC3002	N/A	1180	2130000	0.771	4.84	440000	0.765		0	N/A	1
	RC3002-Plasma-10mpk-PO-5min-maleRat20	Unknown	RC3002	N/A	369	691000	0.768	1.52	456000	0.763		0	N/A	1
	Double blank	Unknown	RC3002	N/A	#DIV/0!	0	0	#DIV/0!	0	0		0	N/A	1
	Double blank	Unknown	RC3002	N/A	#DIV/0!	0	0	#DIV/0!	0	0		0	N/A	1
	B-LQC-3	Quality Control	RC3002	3	2.5	6010	0.771	0.0128	469000	0.763	1	0	83.29	1
	B-MQC-3	Quality Control	RC3002	60	53.7	89700	0.776	0.223	403000	0.77	1	0	89.43	1
	B-HQC-3	Quality Control	RC3002	1600	1980	4660000	0.763	8.11	574000	0.754	1	0	123.55	1
	B-DQC-1	Quality Control	RC3002	5000	5290	930000	0.766	2.17	428000	0.762		0	105.73	10
	B-DQC-2	Quality Control	RC3002	5000	5220	1040000	0.758	2.14	487000	0.749		0	104.4	10
	B-DQC-3	Quality Control	RC3002	5000	5320	1030000	0.759	2.19	473000	0.751		0	106.42	10
	Mean area of internal standard peak（except for Double Blank）	443673
	SD	34600.8
	%CV	7.79871		Acceptance criteria	< ± 30%
	Female
	Peak Name: Tolbutamide
	Use as Internal Standard
	Q1/Q3 Masses: 271.10/155.00 Da
	Peak Name: RC3002
	Internal Standard: Tolbutamide
	Q1/Q3 Masses: 640.40/110.30 Da
	Fit	Linear	Weighting	1 / (x * x)	Iterate	No
	Intercept	0.00151
	Slope	0.00422
	Correlation coefficient	0.9966
	Use Area
	Sample Name	Sample Type	Analyte Peak Name	Analyte Concentration (ng/mL)	Calculated Concentration (ng/mL)	Analyte Peak Area (counts)	Analyte Retention Time (min)	Area Ratio	IS Peak Area (counts)	IS Retention Time (min)	Use Record	Record Modified	Accuracy (%)	Dilution Factor
	Double blank	Unknown	RC3002	N/A	#DIV/0!	0	0	#DIV/0!	0	0		0	N/A	1
	Blank	Unknown	RC3002	N/A	No Peak	0	0	0	439000	0.758		0	N/A	1
	B-STD1	Standard	RC3002	1	0.977	2500	0.767	0.00563	444000	0.76	1	0	97.68	1
	B-STD2	Standard	RC3002	2	1.97	4340	0.766	0.00982	442000	0.759	1	0	98.47	1
	B-STD3	Standard	RC3002	5	5.84	10900	0.766	0.0261	416000	0.759	1	0	116.8	1
	B-STD4	Standard	RC3002	20	19	36800	0.767	0.0817	450000	0.76	1	0	95.14	1
	B-STD5	Standard	RC3002	100	97.1	191000	0.769	0.411	465000	0.761	1	0	97.09	1
	B-STD6	Standard	RC3002	500	476	919000	0.768	2.01	457000	0.76	1	0	95.26	1
	B-STD7	Standard	RC3002	1000	1040	1830000	0.766	4.4	417000	0.76	1	0	104.25	1
	B-STD8	Standard	RC3002	2000	1910	3820000	0.768	8.04	475000	0.759	1	0	95.29	1
	Double blank	Unknown	RC3002	N/A	#DIV/0!	3060	0.769	#DIV/0!	0	0		0	N/A	1
	Double blank	Unknown	RC3002	N/A	#DIV/0!	0	0	#DIV/0!	0	0		0	N/A	1
	Double blank	Unknown	RC3002	N/A	#DIV/0!	0	0	#DIV/0!	0	0		0	N/A	1
	B-LQC-1	Quality Control	RC3002	3	3.16	7640	0.769	0.0148	515000	0.758	1	0	105.41	1
	B-MQC-1	Quality Control	RC3002	60	54.1	112000	0.765	0.23	487000	0.755	1	0	90.11	1
	B-HQC-1	Quality Control	RC3002	1600	1630	3190000	0.771	6.88	463000	0.762	1	0	101.96	1
	Double blank	Unknown	RC3002	N/A	#DIV/0!	0	0	#DIV/0!	0	0		0	N/A	1
	Double blank	Unknown	RC3002	N/A	#DIV/0!	0	0	#DIV/0!	0	0		0	N/A	1
	Dose-1	Quality Control	RC3002	100	98.2	221000	0.768	0.415	531000	0.759	1	0	98.17	1
	Dose-2	Quality Control	RC3002	100	103	220000	0.77	0.436	505000	0.76	1	0	103.02	1
	Dose-3	Quality Control	RC3002	100	107	226000	0.77	0.452	499000	0.76	1	0	106.91	1
	Double blank	Unknown	RC3002	N/A	#DIV/0!	0	0	#DIV/0!	0	0		0	N/A	1
	Double blank	Unknown	RC3002	N/A	#DIV/0!	0	0	#DIV/0!	0	0		0	N/A	1
2.0 mg/kg IV Rat1（♀）	RC3002-Plasma-2mpk-IV-24hr-femaleRat1	Unknown	RC3002	N/A	1.42	4020	0.761	0.0075	536000	0.752		0	N/A	1
	RC3002-Plasma-2mpk-IV-8hr-femaleRat1	Unknown	RC3002	N/A	25.5	57800	0.763	0.109	531000	0.755		0	N/A	1
	RC3002-Plasma-2mpk-IV-6hr-femaleRat1	Unknown	RC3002	N/A	47.5	106000	0.769	0.202	525000	0.759		0	N/A	1
	RC3002-Plasma-2mpk-IV-4hr-femaleRat1	Unknown	RC3002	N/A	148	324000	0.765	0.625	519000	0.756		0	N/A	1
	RC3002-Plasma-2mpk-IV-2hr-femaleRat1	Unknown	RC3002	N/A	537	1310000	0.764	2.27	577000	0.754		0	N/A	1
	RC3002-Plasma-2mpk-IV-1hr-femaleRat1	Unknown	RC3002	N/A	1370	2870000	0.771	5.76	499000	0.762		0	N/A	1
	RC3002-Plasma-2mpk-IV-30min-femaleRat1	Unknown	RC3002	N/A	1930	3560000	0.765	8.16	437000	0.756		0	N/A	1
	RC3002-Plasma-2mpk-IV-15min-femaleRat1	Unknown	RC3002	N/A	2010	3600000	0.766	8.48	424000	0.759		0	N/A	1
	RC3002-Plasma-2mpk-IV-5min-femaleRat1 DL10	Unknown	RC3002	N/A	2690	477000	0.76	1.13	421000	0.75		0	N/A	10
	Double blank	Unknown	RC3002	N/A	#DIV/0!	0	0	#DIV/0!	0	0		0	N/A	1
	Double blank	Unknown	RC3002	N/A	#DIV/0!	0	0	#DIV/0!	0	0		0	N/A	1
2.0 mg/kg IV Rat2（♀）	RC3002-Plasma-2mpk-IV-24hr-femaleRat2	Unknown	RC3002	N/A	1.67	4390	0.763	0.00856	513000	0.753		0	N/A	1
	RC3002-Plasma-2mpk-IV-8hr-femaleRat2	Unknown	RC3002	N/A	28.9	66200	0.765	0.124	535000	0.755		0	N/A	1
	RC3002-Plasma-2mpk-IV-6hr-femaleRat2	Unknown	RC3002	N/A	42.5	93500	0.766	0.181	517000	0.759		0	N/A	1
	RC3002-Plasma-2mpk-IV-4hr-femaleRat2	Unknown	RC3002	N/A	128	273000	0.764	0.541	504000	0.753		0	N/A	1
	RC3002-Plasma-2mpk-IV-2hr-femaleRat2	Unknown	RC3002	N/A	473	1040000	0.771	2	519000	0.761		0	N/A	1
	RC3002-Plasma-2mpk-IV-1hr-femaleRat2	Unknown	RC3002	N/A	1180	2060000	0.764	4.98	414000	0.753		0	N/A	1
	RC3002-Plasma-2mpk-IV-30min-femaleRat2	Unknown	RC3002	N/A	1440	2440000	0.759	6.06	404000	0.751		0	N/A	1
	RC3002-Plasma-2mpk-IV-15min-femaleRat2	Unknown	RC3002	N/A	1590	2530000	0.757	6.7	378000	0.749		0	N/A	1
	RC3002-Plasma-2mpk-IV-5min-femaleRat2	Unknown	RC3002	N/A	2180	3850000	0.764	9.21	418000	0.754		0	N/A	1
	Double blank	Unknown	RC3002	N/A	#DIV/0!	4950	0.763	#DIV/0!	0	0		0	N/A	1
	Double blank	Unknown	RC3002	N/A	#DIV/0!	1570	0.763	#DIV/0!	0	0		0	N/A	1
2.0 mg/kg IV Rat3（♀）	RC3002-Plasma-2mpk-IV-24hr-femaleRat3	Unknown	RC3002	N/A	1.6	4090	0.761	0.00826	496000	0.754		0	N/A	1
	RC3002-Plasma-2mpk-IV-8hr-femaleRat3	Unknown	RC3002	N/A	10.9	22200	0.768	0.0475	468000	0.762		0	N/A	1
	RC3002-Plasma-2mpk-IV-6hr-femaleRat3	Unknown	RC3002	N/A	24.5	52600	0.765	0.105	503000	0.756		0	N/A	1
	RC3002-Plasma-2mpk-IV-4hr-femaleRat3	Unknown	RC3002	N/A	80.9	171000	0.763	0.343	498000	0.754		0	N/A	1
	RC3002-Plasma-2mpk-IV-2hr-femaleRat3	Unknown	RC3002	N/A	297	622000	0.763	1.25	496000	0.755		0	N/A	1
	RC3002-Plasma-2mpk-IV-1hr-femaleRat3	Unknown	RC3002	N/A	857	1700000	0.767	3.62	471000	0.76		0	N/A	1
	RC3002-Plasma-2mpk-IV-30min-femaleRat3	Unknown	RC3002	N/A	1090	2130000	0.762	4.59	463000	0.754		0	N/A	1
	RC3002-Plasma-2mpk-IV-15min-femaleRat3	Unknown	RC3002	N/A	1360	2480000	0.773	5.72	433000	0.764		0	N/A	1
	RC3002-Plasma-2mpk-IV-5min-femaleRat3	Unknown	RC3002	N/A	2040	3390000	0.768	8.59	394000	0.762		0	N/A	1
	Double blank	Unknown	RC3002	N/A	#DIV/0!	3710	0.769	#DIV/0!	0	0		0	N/A	1
	Double blank	Unknown	RC3002	N/A	#DIV/0!	0	0	#DIV/0!	0	0		0	N/A	1
2.0 mg/kg IV Rat4（♀）	RC3002-Plasma-2mpk-IV-24hr-femaleRat4	Unknown	RC3002	N/A	2.18	4110	0.767	0.0107	384000	0.761		0	N/A	1
	RC3002-Plasma-2mpk-IV-8hr-femaleRat4	Unknown	RC3002	N/A	22.9	42500	0.772	0.0982	433000	0.766		0	N/A	1
	RC3002-Plasma-2mpk-IV-6hr-femaleRat4	Unknown	RC3002	N/A	34.6	69300	0.772	0.147	470000	0.764		0	N/A	1
	RC3002-Plasma-2mpk-IV-4hr-femaleRat4	Unknown	RC3002	N/A	106	231000	0.77	0.448	515000	0.76		0	N/A	1
	RC3002-Plasma-2mpk-IV-2hr-femaleRat4	Unknown	RC3002	N/A	557	1040000	0.772	2.35	441000	0.765		0	N/A	1
	RC3002-Plasma-2mpk-IV-1hr-femaleRat4	Unknown	RC3002	N/A	1140	2210000	0.771	4.79	461000	0.763		0	N/A	1
	RC3002-Plasma-2mpk-IV-30min-femaleRat4	Unknown	RC3002	N/A	1500	2730000	0.77	6.31	433000	0.763		0	N/A	1
	RC3002-Plasma-2mpk-IV-15min-femaleRat4	Unknown	RC3002	N/A	1900	3310000	0.764	8.01	413000	0.755		0	N/A	1
	RC3002-Plasma-2mpk-IV-5min-femaleRat4 DL10	Unknown	RC3002	N/A	2690	458000	0.759	1.13	404000	0.751		0	N/A	10
	Double blank	Unknown	RC3002	N/A	#DIV/0!	3400	0.77	#DIV/0!	0	0		0	N/A	1
	Double blank	Unknown	RC3002	N/A	#DIV/0!	0	0	#DIV/0!	0	0		0	N/A	1
2.0 mg/kg IV Rat5（♀）	RC3002-Plasma-2mpk-IV-24hr-femaleRat5	Unknown	RC3002	N/A	1.7	3750	0.764	0.00867	433000	0.757		0	N/A	1
	RC3002-Plasma-2mpk-IV-8hr-femaleRat5	Unknown	RC3002	N/A	25.4	50700	0.764	0.109	467000	0.756		0	N/A	1
	RC3002-Plasma-2mpk-IV-6hr-femaleRat5	Unknown	RC3002	N/A	37.5	78500	0.768	0.16	492000	0.761		0	N/A	1
	RC3002-Plasma-2mpk-IV-4hr-femaleRat5	Unknown	RC3002	N/A	83.4	173000	0.769	0.353	489000	0.76		0	N/A	1
	RC3002-Plasma-2mpk-IV-2hr-femaleRat5	Unknown	RC3002	N/A	461	928000	0.771	1.94	477000	0.763		0	N/A	1
	RC3002-Plasma-2mpk-IV-1hr-femaleRat5	Unknown	RC3002	N/A	1230	2190000	0.771	5.17	423000	0.765		0	N/A	1
	RC3002-Plasma-2mpk-IV-30min-femaleRat5	Unknown	RC3002	N/A	1580	3020000	0.768	6.66	454000	0.76		0	N/A	1
	RC3002-Plasma-2mpk-IV-15min-femaleRat5	Unknown	RC3002	N/A	1860	3290000	0.768	7.85	419000	0.762		0	N/A	1
	RC3002-Plasma-2mpk-IV-5min-femaleRat5 DL10	Unknown	RC3002	N/A	2440	423000	0.76	1.03	411000	0.753		0	N/A	10
	Double blank	Unknown	RC3002	N/A	#DIV/0!	4250	0.769	#DIV/0!	0	0		0	N/A	1
	Double blank	Unknown	RC3002	N/A	#DIV/0!	0	0	#DIV/0!	0	0		0	N/A	1
	Double blank	Unknown	RC3002	N/A	#DIV/0!	968	0.773	#DIV/0!	0	0		0	N/A	1
	B-LQC-2	Quality Control	RC3002	3	3.4	7010	0.768	0.0159	442000	0.762	1	0	113.35	1
	B-MQC-2	Quality Control	RC3002	60	57.8	96300	0.765	0.245	392000	0.759	1	0	96.41	1
	B-HQC-2	Quality Control	RC3002	1600	1710	3360000	0.77	7.19	467000	0.759	1	0	106.6	1
	Double blank	Unknown	RC3002	N/A	#DIV/0!	2360	0.764	#DIV/0!	0	0		0	N/A	1
	Double blank	Unknown	RC3002	N/A	#DIV/0!	0	0	#DIV/0!	0	0		0	N/A	1
10 mg/kg PO Rat6（♀）	RC3002-Plasma-10mpk-PO-24hr-femaleRat6	Unknown	RC3002	N/A	7.51	15300	0.765	0.0332	462000	0.759		0	N/A	1
	RC3002-Plasma-10mpk-PO-8hr-femaleRat6	Unknown	RC3002	N/A	136	282000	0.769	0.575	490000	0.761		0	N/A	1
	RC3002-Plasma-10mpk-PO-6hr-femaleRat6	Unknown	RC3002	N/A	374	742000	0.768	1.58	470000	0.758		0	N/A	1
	RC3002-Plasma-10mpk-PO-4hr-femaleRat6	Unknown	RC3002	N/A	642	1200000	0.77	2.71	443000	0.762		0	N/A	1
	RC3002-Plasma-10mpk-PO-2hr-femaleRat6	Unknown	RC3002	N/A	1020	2000000	0.769	4.3	465000	0.76		0	N/A	1
	RC3002-Plasma-10mpk-PO-1hr-femaleRat6	Unknown	RC3002	N/A	643	1200000	0.767	2.71	441000	0.76		0	N/A	1
	RC3002-Plasma-10mpk-PO-30min-femaleRat6	Unknown	RC3002	N/A	946	1670000	0.768	3.99	418000	0.761		0	N/A	1
	RC3002-Plasma-10mpk-PO-15min-femaleRat6	Unknown	RC3002	N/A	899	1710000	0.764	3.79	450000	0.757		0	N/A	1
	RC3002-Plasma-10mpk-PO-5min-femaleRat6	Unknown	RC3002	N/A	399	890000	0.768	1.68	528000	0.76		0	N/A	1
	Double blank	Unknown	RC3002	N/A	#DIV/0!	2040	0.765	#DIV/0!	0	0		0	N/A	1
	Double blank	Unknown	RC3002	N/A	#DIV/0!	0	0	#DIV/0!	0	0		0	N/A	1
10 mg/kg PO Rat7（♀）	RC3002-Plasma-10mpk-PO-24hr-femaleRat7	Unknown	RC3002	N/A	3.13	6850	0.765	0.0147	465000	0.758		0	N/A	1
	RC3002-Plasma-10mpk-PO-8hr-femaleRat7	Unknown	RC3002	N/A	126	232000	0.765	0.535	434000	0.759		0	N/A	1
	RC3002-Plasma-10mpk-PO-6hr-femaleRat7	Unknown	RC3002	N/A	184	359000	0.77	0.777	462000	0.762		0	N/A	1
	RC3002-Plasma-10mpk-PO-4hr-femaleRat7	Unknown	RC3002	N/A	588	1020000	0.768	2.48	409000	0.761		0	N/A	1
	RC3002-Plasma-10mpk-PO-2hr-femaleRat7	Unknown	RC3002	N/A	697	1210000	0.767	2.94	413000	0.76		0	N/A	1
	RC3002-Plasma-10mpk-PO-1hr-femaleRat7	Unknown	RC3002	N/A	470	801000	0.765	1.98	404000	0.759		0	N/A	1
	RC3002-Plasma-10mpk-PO-30min-femaleRat7	Unknown	RC3002	N/A	1540	2980000	0.77	6.5	459000	0.759		0	N/A	1
	RC3002-Plasma-10mpk-PO-15min-femaleRat7	Unknown	RC3002	N/A	665	1330000	0.761	2.81	474000	0.753		0	N/A	1
	RC3002-Plasma-10mpk-PO-5min-femaleRat7	Unknown	RC3002	N/A	293	637000	0.763	1.24	515000	0.753		0	N/A	1
	Double blank	Unknown	RC3002	N/A	#DIV/0!	1040	0.764	#DIV/0!	0	0		0	N/A	1
	Double blank	Unknown	RC3002	N/A	#DIV/0!	0	0	#DIV/0!	0	0		0	N/A	1
10 mg/kg PO Rat8（♀）	RC3002-Plasma-10mpk-PO-24hr-femaleRat8	Unknown	RC3002	N/A	4.09	9300	0.769	0.0188	496000	0.759		0	N/A	1
	RC3002-Plasma-10mpk-PO-8hr-femaleRat8	Unknown	RC3002	N/A	142	264000	0.766	0.6	440000	0.759		0	N/A	1
	RC3002-Plasma-10mpk-PO-6hr-femaleRat8	Unknown	RC3002	N/A	207	390000	0.767	0.873	446000	0.759		0	N/A	1
	RC3002-Plasma-10mpk-PO-4hr-femaleRat8	Unknown	RC3002	N/A	527	974000	0.768	2.23	438000	0.761		0	N/A	1
	RC3002-Plasma-10mpk-PO-2hr-femaleRat8	Unknown	RC3002	N/A	869	1690000	0.764	3.67	461000	0.754		0	N/A	1
	RC3002-Plasma-10mpk-PO-1hr-femaleRat8	Unknown	RC3002	N/A	634	1270000	0.763	2.67	473000	0.755		0	N/A	1
	RC3002-Plasma-10mpk-PO-30min-femaleRat8	Unknown	RC3002	N/A	778	1460000	0.763	3.28	445000	0.756		0	N/A	1
	RC3002-Plasma-10mpk-PO-15min-femaleRat8	Unknown	RC3002	N/A	727	1420000	0.77	3.07	461000	0.764		0	N/A	1
	RC3002-Plasma-10mpk-PO-5min-femaleRat8	Unknown	RC3002	N/A	103	213000	0.761	0.436	489000	0.754		0	N/A	1
	Double blank	Unknown	RC3002	N/A	#DIV/0!	0	0	#DIV/0!	0	0		0	N/A	1
	Double blank	Unknown	RC3002	N/A	#DIV/0!	0	0	#DIV/0!	0	0		0	N/A	1
10 mg/kg PO Rat9（♀）	RC3002-Plasma-10mpk-PO-24hr-femaleRat9	Unknown	RC3002	N/A	1.39	3340	0.766	0.00737	454000	0.758		0	N/A	1
	RC3002-Plasma-10mpk-PO-8hr-femaleRat9	Unknown	RC3002	N/A	156	313000	0.764	0.659	475000	0.755		0	N/A	1
	RC3002-Plasma-10mpk-PO-6hr-femaleRat9	Unknown	RC3002	N/A	212	391000	0.764	0.895	436000	0.757		0	N/A	1
	RC3002-Plasma-10mpk-PO-4hr-femaleRat9	Unknown	RC3002	N/A	566	1030000	0.766	2.39	432000	0.759		0	N/A	1
	RC3002-Plasma-10mpk-PO-2hr-femaleRat9	Unknown	RC3002	N/A	456	902000	0.768	1.92	469000	0.76		0	N/A	1
	RC3002-Plasma-10mpk-PO-1hr-femaleRat9	Unknown	RC3002	N/A	486	906000	0.766	2.05	441000	0.758		0	N/A	1
	RC3002-Plasma-10mpk-PO-30min-femaleRat9	Unknown	RC3002	N/A	471	844000	0.766	1.99	424000	0.759		0	N/A	1
	RC3002-Plasma-10mpk-PO-15min-femaleRat9	Unknown	RC3002	N/A	647	1220000	0.764	2.73	446000	0.757		0	N/A	1
	RC3002-Plasma-10mpk-PO-5min-femaleRat9	Unknown	RC3002	N/A	170	366000	0.769	0.72	508000	0.761		0	N/A	1
	Double blank	Unknown	RC3002	N/A	#DIV/0!	0	0	#DIV/0!	0	0		0	N/A	1
	Double blank	Unknown	RC3002	N/A	#DIV/0!	0	0	#DIV/0!	0	0		0	N/A	1
10 mg/kg PO Rat10（♀）	RC3002-Plasma-10mpk-PO-24hr-femaleRat10	Unknown	RC3002	N/A	4.23	9130	0.767	0.0194	472000	0.758		0	N/A	1
	RC3002-Plasma-10mpk-PO-8hr-femaleRat10	Unknown	RC3002	N/A	219	415000	0.767	0.924	449000	0.759		0	N/A	1
	RC3002-Plasma-10mpk-PO-6hr-femaleRat10	Unknown	RC3002	N/A	191	384000	0.768	0.807	476000	0.76		0	N/A	1
	RC3002-Plasma-10mpk-PO-4hr-femaleRat10	Unknown	RC3002	N/A	903	1810000	0.764	3.81	474000	0.755		0	N/A	1
	RC3002-Plasma-10mpk-PO-2hr-femaleRat10	Unknown	RC3002	N/A	889	1620000	0.767	3.75	431000	0.761		0	N/A	1
	RC3002-Plasma-10mpk-PO-1hr-femaleRat10	Unknown	RC3002	N/A	708	1380000	0.768	2.99	461000	0.761		0	N/A	1
	RC3002-Plasma-10mpk-PO-30min-femaleRat10	Unknown	RC3002	N/A	679	1370000	0.768	2.87	477000	0.76		0	N/A	1
	RC3002-Plasma-10mpk-PO-15min-femaleRat10	Unknown	RC3002	N/A	854	1650000	0.767	3.6	457000	0.761		0	N/A	1
	RC3002-Plasma-10mpk-PO-5min-femaleRat10	Unknown	RC3002	N/A	566	1100000	0.769	2.39	461000	0.763		0	N/A	1
	Double blank	Unknown	RC3002	N/A	#DIV/0!	1440	0.773	#DIV/0!	0	0		0	N/A	1
	Double blank	Unknown	RC3002	N/A	#DIV/0!	0	0	#DIV/0!	0	0		0	N/A	1
	B-LQC-3	Quality Control	RC3002	3	2.7	6070	0.766	0.0129	470000	0.758	1	0	90.08	1
	B-MQC-3	Quality Control	RC3002	60	50.1	91000	0.771	0.213	427000	0.763	1	0	83.57	1
	B-HQC-3	Quality Control	RC3002	1600	1890	4550000	0.764	7.98	570000	0.757	1	0	118.3	1
	B-DQC-1	Quality Control	RC3002	5000	5020	923000	0.76	2.12	436000	0.752	1	0	100.38	10
	B-DQC-2	Quality Control	RC3002	5000	5160	951000	0.758	2.18	437000	0.75	1	0	103.18	10
	B-DQC-3	Quality Control	RC3002	5000	4960	953000	0.76	2.09	455000	0.752	1	0	99.26	10
	Mean area of internal standard peak（except for Double Blank）	0.5672
	SD	0.330826
	%CV	58.3261		Acceptance criteria	< ± 30%
