# Supplementary material for: Preclinical evaluation of the SARS-CoV-2 Mpro inhibitor RAY1216 shows improved pharmacokinetics compared with nirmatrelvir
Source: Nat Microbiol. 2024 Mar 29;9(4):1075–88. doi: 10.1038/s41564-024-01618-9 (PMC10994847; doi:10.1038/s41564-024-01618-9)
Supplement: Supplementary file 19 — Statistical source data. [file 41564_2024_1618_MOESM19_ESM.xlsx]

## Sheet: Fig.6a_WT
		Normalized inhibition (%)
Replicate1	Concentration (nM)	PF-07321332				RAY1216
	10000	99.5067	99.6988	100.095		95.2191	99.151	100.65
	5000	97.1135	97.987	102.809		100.637	99.9867	99.3762
	2500	100.085	101.398	98.5171		97.3013	99.6038	97.2942
	1250	99.2225	97.346	95.2301		100.155	97.3195	95.6424
	625	98.2868	92.2366	98.2655		99.9066	98.9723	99.6423
	312.5	95.6485	94.4038	98.2808		97.5507	95.329	95.6936
	156.25	91.7031	95.2608	91.564		93.2637	91.9304	92.2802
	78.125	85.2832	86.5338	86.2174		80.9452	77.6886	72.4638
	39.0625	77.3259	61.1948	59.3445		43.8084	38.4612	42.686
	19.5312	0.797068	2.32636	12.6218		22.0419	13.3505	24.3012
	9.76562	-2.34243	13.6514	-11.309		6.27931	-3.70204	-2.57727
	Concentration (nM)	PF-07321332				RAY1216
Replicate2	10000	102.246	98.2443	99.2013		98.3926	100.355	98.4783
	3333.33	95.7215	102.503	101.01		101.359	99.1616	99.4791
	1111.11	98.7201	102.067	99.2131		99.5892	97.7854	93.7523
	370.37	95.3488	99.4513	99.6826		101.218	99.614	98.8364
	123.457	104.366	100.225	93.5589		79.8666	79.1602	77.3386
	41.1523	45.9851	58.2654	47.1796		47.4233	36.1054	35.3761
	13.7174	31.0451	44.7437	39.0874		31.1831	29.1835	28.479
	4.57247	12.6312	1.85478	12.4697		4.91116	6.8034	19.9218
	1.52416	4.11321	14.2361	16.0258		17.9852	14.3618	6.75032
	0.508053	13.0667	9.21272	-22.2794		-7.88089	-2.99804	10.8789
	0.169351	1.59494	10.8508	5.66427		6.83849	4.30817	11.0023
	0.0564503	28.0325	20.2847	15.3535		14.1382	14.5613	5.55263
	Concentration (nM)	PF-07321332				RAY1216
Replicate3	10000	98.3077	97.9462	100.824		85.5654	97.5796	87.2022
	3333.33	89.5433	103.496	92.8098		103.308	97.5958	99.0963
	1111.11	97.8899	95.1484	106.962		100.028	98.0319	100.075
	370.37	91.6342	105.843	93.7308		93.2589	86.973	99.7427
	123.457	90.7833	92.4171	87.8114		70.4078	76.2993	80.5071
	41.1523	52.6498	63.3804	48.9868		45.5111	43.8864	41.8977
	13.7174	35.2467	43.4391	30.0939		31.8193	20.2339	12.9055
	4.57247	22.8367	25.9073	13.109		21.5143	16.0071	25.7754
	1.52416	22.7475	18.7333	22.9203		19.0996	12.5722	17.5823
	0.508053	15.6509	19.4747	9.53119		12.3538	12.2944	10.4033
	0.169351	14.1098	-2.4274	9.32603		12.1081	-0.234832	9.45431
	0.0564503	-25.7509	21.6983	4.05258		-9.84983	0.0840528	9.76578

## Sheet: Fig.6a_G15S
		Normalized inhibition (%)
Replicate1	Concentration (nM)	PF-07321332				RAY1216
	10000	97.0147	100.876	99.5339		100.228	99.0729	98.4115
	3333.33	98.3171	105.408	96.275		98.3243	96.6042	95.0958
	1111.11	96.9295	97.8521	97.4433		102.446	98.4156	99.138
	370.37	92.3211	95.4456	94.1749		96.0244	97.5439	94.7542
	123.457	65.0639	74.2018	64.8457		34.2171	36.3908	35.8199
	41.1523	12.6161	12.4081	15.8895		13.4985	10.9416	10.4708
	13.7174	5.32328	2.54409	5.52674		6.20536	3.23923	3.91544
	4.57247	0.33824	-1.65178	1.51055		8.12347	4.17727	0.131345
	1.52416	13.2004	4.99061	1.16783		6.2989	0.901537	1.33545
	0.508053	6.02816	-5.90188	2.95308		-0.384918	2.92877	-2.54385
	0.169351	1.10119	-0.389921	-0.711268		-2.92215	4.6884	-1.10194
	0.0564503	1.11685	13.3405	7.79286		-2.52101	7.96754	-0.219222
Replicate2	Concentration (nM)	PF-07321332				RAY1216
	10000	98.8397	98.6056	98.5091		99.4117	98.1183	97.9824
	3333.33	97.3145	99.2651	99.7995		101.431	100.076	98.4923
	1111.11	99.7861	100.592	99.6217		98.0371	98.1734	97.277
	370.37	95.4874	97.1649	96.559		95.2907	90.5757	92.9272
	123.457	75.0325	81.9425	76.0165		51.3084	42.5463	45.4366
	41.1523	16.2397	33.1952	34.0071		13.4569	22.2538	6.89106
	13.7174	14.5777	11.2524	19.3862		10.8183	11.7088	7.23327
	4.57247	11.6099	12.2594	17.2193		4.05845	6.50716	4.04902
	1.52416	11.9167	10.4227	10.0294		3.42485	5.67448	4.16595
	0.508053	12.3898	7.80652	7.43154		-0.337414	9.65804	-0.368014
	0.169351	7.79049	12.4937	2.5292		-0.197807	9.64814	-0.304006
	0.0564503	-0.362024	6.9553	-6.59328		4.46381	-3.72924	-0.734564
Replicate3	Concentration (nM)	PF-07321332				RAY1216
	10000	99.4434	98.406	102.151		98.2493	101.003	100.348
	3333.33	98.1483	99.6888	99.1309		99.4697	100.182	100.348
	1111.11	98.1209	99.9092	97.4979		98.9747	100.968	95.799
	370.37	96.3624	93.9015	96.2759		88.7104	93.5069	93.4375
	123.457	78.2681	70.84	75.49		45.3221	57.964	49.1155
	41.1523	36.4523	33.1429	32.7922		19.664	30.1682	18.511
	13.7174	18.8732	11.4599	16.7014		6.28384	6.89402	11.0375
	4.57247	12.1453	8.4985	14.696		9.24555	16.7932	13.8028
	1.52416	12.4666	15.7885	13.3523		4.13298	7.4085	8.08601
	0.508053	9.60217	9.62515	8.06004		11.2095	10.6501	8.40376
	0.169351	7.28653	2.48644	-0.517348		0.756046	7.07666	2.66081
	0.0564503	-0.115416	-0.399125	0.514541		-1.8809	-1.22483	3.10573

## Sheet: Fig.6a_M49L
		Normalized inhibition (%)
Replicate1	Concentration (nM)	PF-07321332				RAY1216
	10000	100.602	99.5152	99.8826		101.752	98.401	99.0819
	3333.33	98.6213	99.5884	99.8436		101.889	98.1661	99.9447
	1111.11	96.4845	97.6867	95.93		98.5688	98.0837	99.0786
	370.37	91.6825	91.3693	90.7032		69.3156	76.52	72.2809
	123.457	32.7831	31.0438	21.0536		10.3904	3.71837	12.0424
	41.1523	11.6021	6.86035	11.7674		6.09863	2.94142	7.14826
	13.7174	6.99649	6.40784	5.63096		3.94853	1.04666	4.51608
	4.57247	-3.61284	3.87286	-0.260026		1.48902	1.10523	7.11358
	1.52416	4.43935	6.96725	3.42102		11.3309	0.885448	8.11864
	0.508053	2.19147	8.39076	6.21208		6.90611	1.94919	4.25818
	0.169351	2.00487	1.1827	0.0823609		4.88731	-2.05082	5.0702
	0.0564503	-3.26322	5.93818	-1.8282		2.14162	-7.7571	5.61548
Replicate2	Concentration (nM)	PF-07321332				RAY1216
	10000	100.062	99.97	99.9682		99.4801	99.9803	99.2603
	3333.33	98.9674	100.047	100.015		100.673	99.6588	99.6683
	1111.11	98.4675	97.2077	97.438		99.4213	97.6736	98.9941
	370.37	93.6382	92.324	90.5075		75.4182	75.9355	75.4891
	123.457	36.3617	34.4198	33.579		16.4717	13.7065	18.3962
	41.1523	10.0652	10.7451	10.7847		9.63158	8.20859	8.70099
	13.7174	5.89639	5.82849	4.38513		5.29659	10.8692	10.8991
	4.57247	9.14579	5.08677	5.85757		6.01487	0.350409	4.50033
	1.52416	2.71999	2.75217	4.47534		0.492039	-3.89053	3.3985
	0.508053	5.86598	-1.15095	2.61219		4.0427	3.1719	5.50808
	0.169351	3.09169	3.33428	-2.31705		7.01466	1.90313	3.31714
	0.0564503	-1.43122	4.73922	-3.308		2.74893	-4.03991	6.57755
Replicate3	Concentration (nM)	PF-07321332				RAY1216
	10000	100.946	98.5499	100.309		102.59	99.0504	98.3601
	3333.33	101.064	99.6816	99.2546		102.425	98.3175	98.782
	1111.11	99.0623	99.126	100.173		99.2124	99.722	98.2324
	370.37	92.8687	92.98	89.828		76.8904	78.698	76.0132
	123.457	33.5221	37.1764	41.4709		19.4809	15.6888	23.1684
	41.1523	10.1916	7.74242	13.6547		14.6728	7.63193	13.5882
	13.7174	5.26324	6.4746	5.04405		9.46473	5.66488	8.85439
	4.57247	5.1811	6.32221	0.308848		1.51166	4.68403	6.19517
	1.52416	1.79439	2.81203	0.34702		4.91838	4.99162	3.32768
	0.508053	6.60307	5.97632	2.51231		6.74528	12.6684	5.28626
	0.169351	2.13654	2.14704	-1.97264		5.39143	4.87679	7.83208
	0.0564503	-5.05743	2.90012	2.15731		0.413341	-3.21735	2.80401

## Sheet: Fig.6a_F140L
		Normalized inhibition (%)
Replicate1	Concentration (nM)	PF-07321332				RAY1216
	10000	100.483	98.8261	100.691		98.6309	99.3303	98.6559
	3333.33	100.896	99.7128	98.9943		100.417	99.6964	99.8869
	1111.11	96.5989	97.2084	91.8267		96.2123	98.5098	97.1483
	370.37	73.6372	64.3908	59.1135		40.9824	37.5689	41.779
	123.457	22.8147	21.9409	17.6797		19.5801	13.8055	12.4547
	41.1523	16.9679	13.4017	15.285		10.2592	11.8729	8.84727
	13.7174	10.52	12.4472	6.91373		7.44918	3.27089	5.14471
	4.57247	7.14978	9.96549	6.56063		10.6433	5.03485	1.42164
	1.52416	10.1866	6.35295	6.63363		7.40507	6.55207	2.10114
	0.508053	8.09692	4.63439	5.98068		0.242898	0.168538	2.69347
	0.169351	-0.0732889	2.22936	-2.15607		4.83095	-1.19629	-3.63465
	0.0564503	2.18785	1.26402	0.266296		5.95383	-2.74039	2.43025
Replicate2	Concentration (nM)	PF-07321332				RAY1216
	10000	100.359	99.8935	99.747		100.227	100.588	98.3555
	3333.33	99.0347	98.557	96.9174		101.564	99.2102	99.2257
	1111.11	91.0033	90.2024	89.9305		98.5957	95.4139	97.8723
	370.37	64.9475	61.9088	59.3088		43.1234	36.9209	48.2213
	123.457	18.4605	21.1464	16.0729		13.0373	9.02556	14.2102
	41.1523	17.5412	13.1424	8.14101		9.98119	10.3985	7.7232
	13.7174	9.93372	14.8451	6.79085		8.56726	10.9026	8.77073
	4.57247	5.17388	3.44507	5.52413		6.99051	5.7583	9.06451
	1.52416	8.69017	10.9582	5.94831		6.00692	10.6693	8.16121
	0.508053	3.99837	3.50949	6.66957		6.80693	8.2413	7.48031
	0.169351	-0.598079	3.91544	-1.5916		2.7001	4.29148	7.32303
	0.0564503	0.97728	2.52039	-3.49767		2.55338	-6.78182	4.22844
Replicate3	Concentration (nM)	PF-07321332				RAY1216
	10000	99.6861	99.2685	101.045		99.3058	100.802	99.8919
	3333.33	98.2195	97.734	98.5049		99.9189	99.5102	98.8538
	1111.11	92.803	92.2093	92.3724		94.6249	97.923	96.3054
	370.37	62.7711	62.4288	66.1778		44.4064	47.769	47.7713
	123.457	15.391	11.4495	13.4378		8.7006	8.46805	10.0236
	41.1523	10.0702	12.2053	10.9754		10.3743	11.2484	10.1676
	13.7174	7.84593	7.78463	6.11201		7.98876	8.80422	7.79959
	4.57247	2.0783	3.17444	3.66944		4.45628	5.4703	5.55592
	1.52416	4.402	7.63426	2.77118		5.41514	7.40045	5.15252
	0.508053	6.76831	5.02816	2.29921		9.64943	2.45025	4.40464
	0.169351	5.94068	4.75939	1.89556		3.66405	-0.3978	5.45005
	0.0564503	-0.0902875	0.902554	-0.812267		-0.432248	-2.85495	3.2872

## Sheet: Fig.6a_DEL P168
		Normalized inhibition (%)
Replicate1	Concentration (nM)	PF-07321332				RAY1216
	10000	100.54	99.2547	100.205		100.204	100.467	99.3294
	3333.33	99.4036	98.3205	97.8626		97.5236	98.6767	99.0025
	1111.11	94.789	89.618	89.7282		90.2537	87.6457	86.8722
	370.37	49.6616	44.6064	45.5082		26.7038	23.5785	23.0614
	123.457	16.3546	11.1271	12.6919		11.7422	12.303	6.76746
	41.1523	8.29656	6.69282	3.01444		13.4555	10.4985	3.59999
	13.7174	-0.790372	2.96126	0.383565		10.1229	1.39437	-0.739974
	4.57247	8.28804	4.96067	0.706016		12.734	0.672884	4.45076
	1.52416	-0.352625	4.54775	1.18311		3.94192	5.63149	-4.57678
	0.508053	-0.189488	-1.68628	6.20966		2.15464	-1.12619	-0.407903
	0.169351	4.27839	-2.4979	-1.78049		-0.623992	5.22892	-1.09707
	0.0564503	2.41308	2.08433	-1.11915		4.17295	-4.72612	0.553174
Replicate2	Concentration (nM)	PF-07321332				RAY1216
	10000	99.9947	99.7305	100.275		99.4655	99.5948	100.94
	3333.33	97.0741	99.78	100.647		100.015	98.9917	99.974
	1111.11	89.9326	91.6904	93.1341		90.8905	89.2905	88.5283
	370.37	42.3253	46.6399	40.4829		29.6406	23.6102	28.5803
	123.457	7.39676	6.90097	6.34285		11.2061	5.30331	11.56
	41.1523	11.1091	2.72259	5.94894		2.6645	5.99275	3.84321
	13.7174	7.32208	4.00989	-1.46947		5.30144	3.63987	2.4874
	4.57247	2.95549	2.64167	8.53617		6.46471	4.95276	0.123403
	1.52416	1.98903	-2.66099	0.671965		-0.987971	0.33044	10.0828
	0.508053	5.35766	0.443282	-3.12861		9.17	5.0334	-3.02641
	0.169351	5.66722	-1.76733	-1.05344		9.18536	1.54897	-0.615752
	0.0564503	4.8786	5.48091	1.08836		1.90495	-4.69895	2.79401
Replicate3	Concentration (nM)	PF-07321332				RAY1216
	10000	100.495	99.7938	99.7113		99.9739	99.1354	100.461
	3333.33	97.4947	99.1953	100.801		100.863	98.4732	100.664
	1111.11	93.8285	88.7424	84.0768		82.2414	88.7854	90.9139
	370.37	47.1704	38.9396	41.182		21.0247	20.6502	28.421
	123.457	9.40862	8.84324	1.35632		6.36881	5.21015	3.35214
	41.1523	5.7547	7.85767	5.16533		1.31084	8.85116	10.2797
	13.7174	2.25188	15.8653	7.29755		1.84668	1.13374	-0.157218
	4.57247	6.81752	2.89975	-0.239302		2.36296	6.45646	0.413277
	1.52416	-0.902054	0.239944	4.82726		2.2718	3.00417	4.82647
	0.508053	5.51356	2.41318	6.91934		6.89083	8.03944	1.9687
	0.169351	0.849628	5.41156	2.5517		3.80137	1.06979	16.9421
	0.0564503	-6.43788	7.77425	-1.33637		2.12254	-2.47433	0.351788

## Sheet: Fig.6a_L50F+E166V
		Normalized inhibition (%)
Replicate1	Concentration (nM)	PF-07321332				RAY1216
	10000	101.961	99.4408	98.5978		98.9864	100.206	97.8447
	3333.33	68.4177	71.786	61.4697		101.102	100.243	98.6555
	1111.11	41.013	48.9223	39.836		99.5886	97.864	93.9307
	370.37	24.8162	31.6771	25.3459		70.8447	70.2593	67.4489
	123.457	22.8548	26.3771	23.5299		35.1249	32.1943	23.9228
	41.1523	11.9479	26.5239	26.5789		21.7375	19.6094	10.8084
	13.7174	16.194	22.2776	19.3416		13.0345	9.04396	4.79626
	4.57247	4.91987	15.1236	15.7867		7.21167	2.38755	3.70943
	1.52416	-0.61189	14.8027	10.8857		2.28007	1.6031	6.48099
	0.508053	9.0235	14.2548	14.3024		-1.8292	5.165	-3.3358
	0.169351	9.45169	8.6564	5.93014		-0.324569	-0.376047	11.2864
	0.0564503	-9.1382	7.67888	1.45932		0.470678	-0.170067	14.1836
Replicate2	Concentration (nM)	PF-07321332				RAY1216
	10000	105.276	96.5589	98.1651		101.625	102.9	95.4745
	3333.33	68.1977	71.3653	47.7227		96.8251	104.592	92.1596
	1111.11	44.0003	37.5176	13.8053		95.5651	91.516	100.723
	370.37	41.4191	36.8816	38.5005		71.2398	77.8481	70.2698
	123.457	13.9308	4.50044	-18.4312		37.2673	35.0471	27.3069
	41.1523	10.5759	7.29667	-0.468587		-14.0417	16.8738	-2.83213
	13.7174	29.0259	36.0656	6.42564		19.709	10.8213	8.69395
	4.57247	30.8428	29.6407	30.6929		17.0641	12.3822	11.4372
	1.52416	18.3659	14.6628	21.5857		14.6182	7.20431	9.38365
	0.508053	27.0593	24.7167	22.7557		15.5653	11.5005	11.9539
	0.169351	12.5133	15.7643	17.7571		11.3142	12.6324	3.48785
	0.0564503	12.3552	13.8032	18.9174		8.77077	-1.43552	11.3449
Replicate3	Concentration (nM)	PF-07321332				RAY1216
	10000	98.8717	104.151	96.9774		97.1447	95.96	95.9027
	3333.33	68.4903	63.6051	66.2517		106.073	97.5896	96.3373
	1111.11	29.1212	41.0516	38.4268		88.446	88.4713	88.1377
	370.37	41.6439	26.2264	32.6591		77.2318	70.5459	70.4375
	123.457	17.6668	20.5154	-1.44283		27.9283	28.4594	25.6516
	41.1523	29.0413	26.8379	13.6477		21.259	13.2885	14.5957
	13.7174	19.5165	30.56	16.2351		16.6218	17.4958	17.3633
	4.57247	14.573	27.9209	17.5283		4.19059	0.340929	6.15063
	1.52416	13.6742	6.21945	8.65578		-1.08363	2.59108	0.825463
	0.508053	22.241	3.21967	12.0624		-0.80401	3.37916	2.63172
	0.169351	26.4637	9.32918	2.56212		-1.25572	-2.24535	3.50107
	0.0564503	10.483	-3.17995	-7.30302		-2.30805	3.38204	2.09856

## Sheet: Fig.6a_E166A+L167F
		Normalized inhibition (%)
Replicate1	Concentration (nM)	PF-07321332				RAY1216
	10000	97.4114	98.8395	103.749		97.9374	101.054	95.7323
	3333.33	93.8266	95.726	90.4636		102.391	102.118	95.491
	1111.11	72.176	70.1281	69.4109		97.8439	93.433	89.7587
	370.37	41.7727	45.2204	39.1188		55.3238	49.2456	56.428
	123.457	25.7895	27.7765	27.0452		26.9751	29.6406	23.9931
	41.1523	11.6223	10.2799	3.62836		10.5487	17.3327	11.4903
	13.7174	14.5566	1.12203	14.9924		14.886	2.34459	9.20445
	4.57247	3.18651	5.23784	-3.83511		8.13316	-5.84515	6.57773
	1.52416	0.424387	1.19407	7.61058		1.38969	5.62158	-1.10457
	0.508053	3.87559	-7.61109	3.7355		-1.3617	-3.02516	4.38686
	0.169351	15.9095	4.79599	10.9744		4.91802	12.6664	9.76288
	0.0564503	-10.1308	14.6665	-3.99119		-0.92724	1.66024	0.135706
Replicate2	Concentration (nM)	PF-07321332				RAY1216
	10000	102.509	96.8537	100.638		99.5114	100.588	99.9004
	3333.33	99.2636	97.9733	93.6582		102.45	98.6455	98.5977
	1111.11	79.4161	77.3572	75.4765		96.8333	93.0138	91.7221
	370.37	53.3759	49.0927	50.0215		57.9346	52.6077	52.6361
	123.457	18.9973	15.8565	16.2738		16.3184	16.8587	16.233
	41.1523	29.6055	33.9236	17.5758		18.2878	19.5709	12.3305
	13.7174	22.3405	20.4184	13.3826		18.0826	8.35121	1.9197
	4.57247	9.32992	-1.76618	6.91394		0.755828	-5.66964	4.91382
	1.52416	16.2787	28.6522	-0.201363		4.00185	5.69905	7.67694
	0.508053	0.656741	-1.5648	0.908056		8.73039	7.18822	1.50783
	0.169351	15.1993	24.039	11.7664		9.41013	-0.830743	4.23383
	0.0564503	19.2561	32.6349	13.3733		0.0601738	2.74833	4.88059
Replicate3	Concentration (nM)	PF-07321332				RAY1216
	10000	99.7995	101.928	98.2721		101.147	100.295	93.1896
	3333.33	94.5391	97.8258	95.4697		101.307	102.73	95.9636
	1111.11	74.766	75.5947	69.5309		95.9129	91.2237	88.2475
	370.37	55.0454	60.5855	54.7262		61.719	54.1977	60.226
	123.457	27.0899	37.8408	36.6755		31.1274	30.7778	27.5609
	41.1523	21.6699	30.3778	30.5545		27.3322	6.3456	1.97702
	13.7174	-13.5937	19.2882	20.8001		11.3545	-6.69564	-1.09476
	4.57247	-12.9645	4.15316	8.81136		-1.14177	8.33624	-7.19447
	1.52416	24.0331	11.0811	19.1478		16.0605	8.90192	20.2797
	0.508053	14.1314	19.8693	24.5363		7.99574	12.192	5.71332
	0.169351	43.1745	22.0111	24.664		17.7335	16.8386	21.441
	0.0564503	41.3116	12.0502	39.0488		4.74068	1.99068	20.6313
