# Supplementary material for: Preclinical evaluation of the SARS-CoV-2 Mpro inhibitor RAY1216 shows improved pharmacokinetics compared with nirmatrelvir
Source: Nat Microbiol. 2024 Mar 29;9(4):1075–88. doi: 10.1038/s41564-024-01618-9 (PMC10994847; doi:10.1038/s41564-024-01618-9)
Supplement: Supplementary file 20 — Statistical source data. [file 41564_2024_1618_MOESM20_ESM.xlsx]

## Sheet: Extended Fig.1a
	Tm (°C)
WT Mpro	RAY1216:Mpro	PF332:Mpro	apo Mpro
Biological replicate 1	68.84	60.41	49.26
Biological replicate 2	68.88	60.6	48.83
Biological replicate 3	68.83	60.76	48.58
Average	68.85	60.59	48.89
SD	0.0216025	0.143062	0.280832

## Sheet: Extended Fig.1b
	Tm (°C)
P132H Mpro	RAY1216:Mpro	PF332:Mpro	apo Mpro
Biological replicate 1	67.43	58.23	45.77
Biological replicate 2	65.78	52.08	46.62
Biological replicate 3	65.5	57.27	46.42
Average	66.2367	55.86	46.27
SD	0.851522	2.70144	0.362859
