# Supplementary material for: Preclinical evaluation of the SARS-CoV-2 Mpro inhibitor RAY1216 shows improved pharmacokinetics compared with nirmatrelvir
Source: Nat Microbiol. 2024 Mar 29;9(4):1075–88. doi: 10.1038/s41564-024-01618-9 (PMC10994847; doi:10.1038/s41564-024-01618-9)
Supplement: Supplementary file 21 — Statistical source data. [file 41564_2024_1618_MOESM21_ESM.xlsx]

## Sheet: Extended Fig. 2a
Antiviral activity of RAY1216 by CPE inhibition assay
		Inhibition
WT	Concentration (nM)	Mean	SD
	390.8	100	0
	195.4	86.25	10.3078
	97.7	47.5	9.57427
	48.85	21.25	8.53913
	24.425	6.25	2.5
Alpha	Concentration (nM)	Mean	SD
	1221.26	100	0
	610.628	100	0
	305.314	88.75	2.5
	152.657	48.75	6.29153
	76.329	31.25	6.29153
	38.164	12.5	2.88675
Beta	Concentration (nM)	Mean	SD
	1221.26	100	0
	610.628	88.75	2.5
	305.314	47.5	5
	152.657	27.5	2.88675
	76.329	8.75	2.5
	38.164	0	0
Delta	Concentration (nM)	Mean	SD
	390.8	100	0
	195.4	82.5	8.66025
	97.7	45	10
	48.85	23.75	4.78714
	24.425	7.5	2.88675
Omicron BA.1	Concentration (nM)	Mean	SD
	390.8	100	0
	195.4	95	5.7735
	97.7	47.5	9.57427
	48.85	26.25	4.78714
	24.425	12.5	5
Omicron BA.5	Concentration (nM)	Mean	SD
	781.6	100	0
	390.8	95	5.7735
	195.4	52.5	9.57427
	97.7	30	7.07107
	48.85	8.75	2.5
Omicron XBB.1.9	Concentration (nM)	Mean	SD
	781.592	100	0
	390.796	86.25	9.46485
	195.398	58.75	10.3078
	97.699	27.5	6.45497
	48.8495	6.25	2.5

## Sheet: Extended Fig. 2b
Antiviral activity of PF-07321332 by plaque reduction assay
		Inhibition
WT	Concentration nM	Mean	SD
	500.475	100	0
	250.238	98.75	2.5
	125.119	66.25	7.5
	62.5594	25	5.7735
	31.2797	7.5	2.88675
Alpha	Concentration nM	Mean	SD
	781.969	100	0
	390.984	100	0
	195.492	88.75	2.5
	97.746	58.75	2.5
	48.873	35	5.7735
	24.437	13.75	4.78714
Beta	Concentration nM	Mean	SD
	781.969	100	0
	390.984	97.5	5
	195.492	61.25	10.3078
	97.746	30	4.08248
	48.873	11.25	2.5
	24.437	0	0
Delta	Concentration nM	Mean	SD
	500.475	100	0
	250.238	98.75	2.5
	125.119	72.5	2.88675
	62.5594	45	5.7735
	31.2797	16.25	7.5
Omicron BA.1	Concentration nM	Mean	SD
	500.475	100	0
	250.238	98.75	2.5
	125.119	55	10
	62.5594	22.5	5
	31.2797	6.25	2.5
Omicron BA.5	Concentration nM	Mean	SD
	500.475	100	0
	250.238	91.6667	9.46485
	125.119	46.6667	12.5831
	62.5594	30	4.08248
	31.2797	6.66667	2.88675
Omicron XBB.1.9.1	Concentration nM	Mean	SD
	1000.9	100	0
	500.45	95	5.7735
	250.225	71.25	7.5
	125.112	42.5	8.66025
	62.5562	21.25	4.78714
	31.2781	6.25	2.5

## Sheet: Extended Fig. 2c
Antiviral activity of PF-07321332 by CPE inhibition assay
		Inhibition
WT	Concentration (nM)	Mean	SD
	500.475	100	0
	250.238	98.75	2.5
	125.119	66.25	7.5
	62.5594	25	5.7735
	31.2797	7.5	2.88675
Alpha	Concentration (nM)	Mean	SD
	781.969	100	0
	390.984	100	0
	195.492	88.75	2.5
	97.746	58.75	2.5
	48.873	35	5.7735
	24.437	13.75	4.78714
Beta	Concentration (nM)	Mean	SD
	781.969	100	0
	390.984	97.5	5
	195.492	61.25	10.3078
	97.746	30	4.08248
	48.873	11.25	2.5
	24.437	0	0
Delta	Concentration (nM)	Mean	SD
	500.475	100	0
	250.238	98.75	2.5
	125.119	72.5	2.88675
	62.5594	45	5.7735
	31.2797	16.25	7.5
Omicron BA.1	Concentration (nM)	Mean	SD
	500.475	100	0
	250.238	98.75	2.5
	125.119	55	10
	62.5594	22.5	5
	31.2797	6.25	2.5
Omicron BA.5	Concentration (nM)	Mean	SD
	500.475	100	0
	250.238	93.75	9.46485
	125.119	52.5	12.5831
	62.5594	30	4.08248
	31.2797	7.5	2.88675
Omicron XBB.1.9	Concentration (nM)	Mean	SD
	1000.9	100	0
	500.45	95	5.7735
	250.225	71.25	7.5
	125.112	42.5	8.66025
	62.5562	21.25	4.78714
	31.2781	6.25	2.5
