# Supplementary material for: Preclinical evaluation of the SARS-CoV-2 Mpro inhibitor RAY1216 shows improved pharmacokinetics compared with nirmatrelvir
Source: Nat Microbiol. 2024 Mar 29;9(4):1075–88. doi: 10.1038/s41564-024-01618-9 (PMC10994847; doi:10.1038/s41564-024-01618-9)
Supplement: Supplementary file 22 — Statistical source data. [file 41564_2024_1618_MOESM22_ESM.xlsx]

## Sheet: Extended Fig.3a
WT	Group	Virus	PF-332-500nM	PF-332-250nM	PF-332-125nM	PF-332-62.5nM	PF-332-31.25nM	RAY1216-781.60nM	RAY1216-390.80nM	RAY1216-195.40nM	RAY1216-97.70nM	RAY1216-48.85nM
	Virus gene expression (Log10)	6.35029	2.06058	2.84543	4.73549	6.07752	7.67759	2.09784	3.40468	5.20459	6.49803	7.67339
		6.42542	2.46944	2.87823	4.94547	5.99094	7.59458	2.11982	3.25673	5.22484	6.24182	7.30971
		7.23255	2.6976	2.75332	4.78647	6.31513	7.14414	2.03858	3.42242	5.18981	6.2752	7.43681

## Sheet: Extended Fig.3b
Alpha	Group	Virus	PF-332-500nM	PF-332-250nM	PF-332-125nM	PF-332-62.5nM	PF-332-31.25nM	RAY1216-781.60nM	RAY1216-390.80nM	RAY1216-195.40nM	RAY1216-97.70nM	RAY1216-48.85nM
	Virus gene expression (Log10)	6.43522	1.73623	1.61838	4.41917	5.18393	6.5469	0.808431	3.24295	4.2363	5.4618	6.52419
		6.31986	2.37824	4.08823	3.2816	4.10518	6.3531	0.885312	1.84418	3.632	4.23958	6.36854
		6.33116	1.49015	3.29986	3.55889	4.2231	6.3699	1.81437	2.25703	2.94098	4.01579	6.43268

## Sheet: Extended Fig.3c
Beta	Group	Virus	PF-332-500nM	PF-332-250nM	PF-332-125nM	PF-332-62.5nM	PF-332-31.25nM	RAY1216-781.60nM	RAY1216-390.80nM	RAY1216-195.40nM	RAY1216-97.70nM	RAY1216-48.85nM
	Virus gene expression (Log10)	8.96824	3.03952	5.12357	5.81025	7.2465	8.88409	2.79022	6.75241	8.05515	7.04812	8.57625
		8.88786	3.12391	5.60266	7.7667	7.03452	8.82035	4.02247	6.67727	7.38246	7.80392	8.62855
		8.86344	3.83481	5.73234	6.35499	8.02891	8.90651	4.39811	6.96006	8.06132	8.23825	8.89149

## Sheet: Extended Fig.3d
Delta	Group	Virus	PF-332-500nM	PF-332-250nM	PF-332-125nM	PF-332-62.5nM	PF-332-31.25nM	RAY1216-781.60nM	RAY1216-390.80nM	RAY1216-195.40nM	RAY1216-97.70nM	RAY1216-48.85nM
	Virus gene expression (Log10)	6.95283	0.400624	3.7908	4.90599	2.83741	5.63792	0.291975	2.16814	1.8736	4.21715	6.67938
		5.99379	1.25862	4.57489	3.42551	2.57688	6.4156	1.46082	0.658347	1.50746	5.61947	5.60225
		6.25014	2.44025	3.27344	3.26588	2.09596	4.50333	0.234128	1.19343	1.28875	5.7008	6.20355

## Sheet: Extended Fig.3e
Omicron BA.1	Group	Virus	PF-332-500nM	PF-332-250nM	PF-332-125nM	PF-332-62.5nM	PF-332-31.25nM	RAY1216-781.60nM	RAY1216-390.80nM	RAY1216-195.40nM	RAY1216-97.70nM	RAY1216-48.85nM
	Virus gene expression (Log10)	5.03478	1.47798	2.85476	3.77831	3.95575	6.18569	1.51194	2.05958	2.65129	3.33707	6.00866
		6.23452	0.802275	1.63565	2.57974	3.11608	7.15637	1.65401	2.6865	2.23722	4.26248	5.07122
		5.20033	0.785962	1.92247	2.46535	3.78471	6.36582	1.17969	2.67879	2.33857	5.00208	5.71392

## Sheet: Extended Fig.3f
Omicron BA.5	Group	Virus	PF-332-500nM	PF-332-250nM	PF-332-125nM	PF-332-62.5nM	PF-332-31.25nM	RAY1216-781.60nM	RAY1216-390.80nM	RAY1216-195.40nM	RAY1216-97.70nM	RAY1216-48.85nM
	Virus gene expression (Log10)	3.98372	0.34347	1.15901	2.77322	3.91898	4.31577	0.477955	2.94675	2.93586	3.92421	3.89497
		4.51153	0.234474	0.308002	3.00582	3.94728	4.50939	0.424976	2.41803	2.92891	3.32429	3.3652
		3.89903	0.533905	0.012202	2.48101	3.88576	3.76549	0.253542	2.79201	3.18945	3.89008	3.71573
