# Supplementary material for: Preclinical evaluation of the SARS-CoV-2 Mpro inhibitor RAY1216 shows improved pharmacokinetics compared with nirmatrelvir
Source: Nat Microbiol. 2024 Mar 29;9(4):1075–88. doi: 10.1038/s41564-024-01618-9 (PMC10994847; doi:10.1038/s41564-024-01618-9)
Supplement: Supplementary file 23 — Statistical source data. [file 41564_2024_1618_MOESM23_ESM.xlsx]

## Sheet: Extended Fig.4
Compound	Time Point (min)	% Remaining					%Formation
		Mouse	Rat	Dog	Monkey	Human	Mouse	Rat	Dog	Monkey	Human
RAY1216	0	100	100	100	100	100	1.41174	1.39988	0.447966	0.681839	1.42179
	10	95.4879	78.1172	94.9513	103.337	98.6733	2.66611	1.33819	4.75252	14.9309	5.1424
	30	89.3391	92.1105	88.7806	79.9245	97.4963	2.99483	1.77112	22.4806	19.8632	9.4807
	60	88.5479	98.2097	52.4101	71.3697	88.4404	3.76007	2.67121	35.1316	19.1105	13.421
	120	84.2005	82.3046	38.91	58.8299	71.7682	4.00529	2.59136	51.9051	13.1725	10.5837

## Sheet: RAY1216 LC-MS raw data
The LC-MS/MS examination for the remain of RAY1216 in plasma
Mouse	Sample Name	Analyte	Plate Position	Vial Position	Analyte Peak Area (counts)	Analyte Peak Height (cps)	Analyte Retention Time (min)	Area Ratio	IS Peak Area (counts)	IS Peak Height (cps)	IS Retention Time (min)	Record Modified	Acquisition Date	File Name	Analyte Peak Name	BATCHID	MATRIX	REPLICATE
	RAY1216_M_BK	RAY1216	1	1	0	0	0	0	76600	9880	5.94	0	2023-06-07 01:26:14	420533-20230525-PLS-20230606.wiff	RAY1216		M	1
	RAY1216_M_BK	RAY1216	1	2	0	0	0	0	75200	9740	5.94	0	2023-06-07 01:35:31	420533-20230525-PLS-20230606.wiff	RAY1216		M	2
	RAY1216_M_120	RAY1216	1	3	23500000	1320000	2.94	306	76600	9970	5.95	0	2023-06-07 01:44:48	420533-20230525-PLS-20230606.wiff	RAY1216		M	1
	RAY1216_M_120	RAY1216	1	4	23600000	1320000	2.94	317	74400	9760	5.95	0	2023-06-07 01:54:06	420533-20230525-PLS-20230606.wiff	RAY1216		M	2
	RAY1216_M_60	RAY1216	1	5	25700000	1430000	2.94	347	74000	9680	5.94	0	2023-06-07 02:03:24	420533-20230525-PLS-20230606.wiff	RAY1216		M	1
	RAY1216_M_60	RAY1216	1	6	25300000	1410000	2.93	308	81900	10600	5.94	0	2023-06-07 02:12:42	420533-20230525-PLS-20230606.wiff	RAY1216		M	2
	RAY1216_M_30	RAY1216	1	7	25800000	1430000	2.93	345	74600	9730	5.94	0	2023-06-07 02:21:59	420533-20230525-PLS-20230606.wiff	RAY1216		M	1
	RAY1216_M_30	RAY1216	1	8	26500000	1480000	2.93	317	83800	10900	5.94	0	2023-06-07 02:31:16	420533-20230525-PLS-20230606.wiff	RAY1216		M	2
	RAY1216_M_10	RAY1216	1	9	27700000	1540000	2.94	363	76500	10000	5.94	0	2023-06-07 02:40:35	420533-20230525-PLS-20230606.wiff	RAY1216		M	1
	RAY1216_M_10	RAY1216	1	10	26400000	1500000	2.94	346	76400	9770	5.94	0	2023-06-07 02:49:54	420533-20230525-PLS-20230606.wiff	RAY1216		M	2
	RAY1216_M_0	RAY1216	1	11	29100000	1620000	2.94	372	78200	10100	5.94	0	2023-06-07 02:59:12	420533-20230525-PLS-20230606.wiff	RAY1216		M	1
	RAY1216_M_0	RAY1216	1	12	29000000	1620000	2.94	368	78600	10100	5.94	0	2023-06-07 03:08:30	420533-20230525-PLS-20230606.wiff	RAY1216		M	2
Rat	Sample Name	Analyte	Rack Number	Vial Number	Analyte Peak Area (counts)	Analyte Peak Height (cps)	Retention Time	IS Name	IS Area	IS Height	IS Retention Time	Area Ratio	Modified	Original Filename	Component Name	GROUPID	MATRIX	REPLICATE
	RAY1216_R_BK	RAY1216	1	14	0	0	0	0	85900	11200	5.94	0	2023-06-07 04:04:21	420533-20230525-PLS-20230606.wiff	RAY1216		R	2
	RAY1216_R_120	RAY1216	1	15	20600000	1180000	2.94	228	90400	11600	5.94	0	2023-06-07 04:13:39	420533-20230525-PLS-20230606.wiff	RAY1216		R	1
	RAY1216_R_120	RAY1216	1	16	21500000	1230000	2.94	246	87400	11300	5.94	0	2023-06-07 04:22:58	420533-20230525-PLS-20230606.wiff	RAY1216		R	2
	RAY1216_R_60	RAY1216	1	17	24500000	1400000	2.93	281	87200	11200	5.94	0	2023-06-07 04:32:17	420533-20230525-PLS-20230606.wiff	RAY1216		R	1
	RAY1216_R_60	RAY1216	1	18	26400000	1490000	2.93	284	92800	11900	5.94	0	2023-06-07 04:41:36	420533-20230525-PLS-20230606.wiff	RAY1216		R	2
	RAY1216_R_30	RAY1216	1	19	23300000	1330000	2.93	260	89700	11700	5.94	0	2023-06-07 04:50:56	420533-20230525-PLS-20230606.wiff	RAY1216		R	1
	RAY1216_R_30	RAY1216	1	20	24000000	1360000	2.94	271	88700	11600	5.94	0	2023-06-07 05:00:15	420533-20230525-PLS-20230606.wiff	RAY1216		R	2
	RAY1216_R_10	RAY1216	1	21	18300000	1060000	2.94	192	95500	12400	5.94	0	2023-06-07 05:09:35	420533-20230525-PLS-20230606.wiff	RAY1216		R	1
	RAY1216_R_10	RAY1216	1	22	22200000	1270000	2.93	258	86000	11000	5.94	0	2023-06-07 05:18:55	420533-20230525-PLS-20230606.wiff	RAY1216		R	2
	RAY1216_R_0	RAY1216	1	23	25500000	1440000	2.93	314	81200	10400	5.94	0	2023-06-07 05:28:15	420533-20230525-PLS-20230606.wiff	RAY1216		R	1
	RAY1216_R_0	RAY1216	1	24	22900000	1300000	2.94	261	87500	11400	5.94	0	2023-06-07 05:37:37	420533-20230525-PLS-20230606.wiff	RAY1216		R	2
Rat-positive control	Sample Name	Analyte	Rack Number	Vial Number	Analyte Peak Area (counts)	Analyte Peak Height (cps)	Retention Time	IS Name	IS Area	IS Height	IS Retention Time	Area Ratio	Modified	Original Filename	Component Name	GROUPID	MATRIX	REPLICATE
	Procaine Hydrochloride_C_BK	Unknown	11	37	N/A	N/A	N/A	Labetalol (329.2 / 162.1)	5.45198e+06	4.81035e+06	0.841978	N/A	FALSE	D:\Analyst Data\2023-EJ\Projects\000000\2023_06_06_PLS\Data\other control-PLS-20230606.wiff (sample 3)	Procaine Hydrochloride_3 (237.1 / 163.9)		C	1
	Enalapril maleate salt_R_BK	Enalapril	11	13	N/A	N/A	N/A	Labetalol (329.2 / 162.1)	1.08491e+06	1.08941e+06	0.873696	N/A	FALSE	D:\Analyst Data\2023-EJ\Projects\000000\2023_06_06_PLS\Data\other control-PLS-20230606.wiff (sample 27)	Enalapril-1 (377.5 / 91.0 (2))		R	1
	Enalapril maleate salt_R_BK	Enalapril	11	14	N/A	N/A	N/A	Labetalol (329.2 / 162.1)	1.09049e+06	1.03033e+06	0.861455	N/A	FALSE	D:\Analyst Data\2023-EJ\Projects\000000\2023_06_06_PLS\Data\other control-PLS-20230606.wiff (sample 28)	Enalapril-1 (377.5 / 91.0 (2))		R	2
	Enalapril maleate salt_R_120	Enalapril	11	15	N/A	N/A	N/A	Labetalol (329.2 / 162.1)	1.02188e+06	929171	0.861152	N/A	FALSE	D:\Analyst Data\2023-EJ\Projects\000000\2023_06_06_PLS\Data\other control-PLS-20230606.wiff (sample 29)	Enalapril-1 (377.5 / 91.0 (2))		R	1
	Enalapril maleate salt_R_120	Enalapril	11	16	N/A	N/A	N/A	Labetalol (329.2 / 162.1)	1.08589e+06	1.02888e+06	0.853822	N/A	FALSE	D:\Analyst Data\2023-EJ\Projects\000000\2023_06_06_PLS\Data\other control-PLS-20230606.wiff (sample 30)	Enalapril-1 (377.5 / 91.0 (2))		R	2
	Enalapril maleate salt_R_60	Enalapril	11	17	1.16965e+06	1.38006e+06	0.858591	Labetalol (329.2 / 162.1)	1.05944e+06	1.01359e+06	0.851891	1.10403	FALSE	D:\Analyst Data\2023-EJ\Projects\000000\2023_06_06_PLS\Data\other control-PLS-20230606.wiff (sample 31)	Enalapril-1 (377.5 / 91.0 (2))		R	1
	Enalapril maleate salt_R_60	Enalapril	11	18	1.10691e+06	1.25161e+06	0.869609	Labetalol (329.2 / 162.1)	1.13367e+06	1.09359e+06	0.862485	0.976395	FALSE	D:\Analyst Data\2023-EJ\Projects\000000\2023_06_06_PLS\Data\other control-PLS-20230606.wiff (sample 32)	Enalapril-1 (377.5 / 91.0 (2))		R	2
	Enalapril maleate salt_R_30	Enalapril	11	19	8.66429e+06	9.37801e+06	0.866952	Labetalol (329.2 / 162.1)	1.0162e+06	971682	0.859936	8.52618	FALSE	D:\Analyst Data\2023-EJ\Projects\000000\2023_06_06_PLS\Data\other control-PLS-20230606.wiff (sample 33)	Enalapril-1 (377.5 / 91.0 (2))		R	1
	Enalapril maleate salt_R_30	Enalapril	11	20	8.75895e+06	1.03164e+07	0.871183	Labetalol (329.2 / 162.1)	1.01588e+06	1.00303e+06	0.864	8.62202	FALSE	D:\Analyst Data\2023-EJ\Projects\000000\2023_06_06_PLS\Data\other control-PLS-20230606.wiff (sample 34)	Enalapril-1 (377.5 / 91.0 (2))		R	2
	Enalapril maleate salt_R_10	Enalapril	11	21	2.53973e+07	2.68524e+07	0.866019	Labetalol (329.2 / 162.1)	978758	973488	0.858199	25.9485	FALSE	D:\Analyst Data\2023-EJ\Projects\000000\2023_06_06_PLS\Data\other control-PLS-20230606.wiff (sample 35)	Enalapril-1 (377.5 / 91.0 (2))		R	1
	Enalapril maleate salt_R_10	Enalapril	11	22	2.56566e+07	2.6468e+07	0.860694	Labetalol (329.2 / 162.1)	983132	957267	0.853181	26.0968	FALSE	D:\Analyst Data\2023-EJ\Projects\000000\2023_06_06_PLS\Data\other control-PLS-20230606.wiff (sample 36)	Enalapril-1 (377.5 / 91.0 (2))		R	2
	Enalapril maleate salt_R_0	Enalapril	11	23	3.68953e+07	3.69555e+07	0.87379	Labetalol (329.2 / 162.1)	924709	935263	0.866129	39.8993	FALSE	D:\Analyst Data\2023-EJ\Projects\000000\2023_06_06_PLS\Data\other control-PLS-20230606.wiff (sample 37)	Enalapril-1 (377.5 / 91.0 (2))		R	1
	Enalapril maleate salt_R_0	Enalapril	11	24	3.67754e+07	3.7047e+07	0.866792	Labetalol (329.2 / 162.1)	956262	956302	0.858769	38.4575	FALSE	D:\Analyst Data\2023-EJ\Projects\000000\2023_06_06_PLS\Data\other control-PLS-20230606.wiff (sample 38)	Enalapril-1 (377.5 / 91.0 (2))		R	2
Mouse-positive control	Sample Name	Analyte	Plate Position	Vial Position	Analyte Peak Area (counts)	Analyte Peak Height (cps)	Analyte Retention Time (min)	Area Ratio	IS Peak Area (counts)	IS Peak Height (cps)	IS Retention Time (min)	Record Modified	Acquisition Date	File Name	Analyte Peak Name	GROUPID	MATRIX	REPLICATE
	Propantheline bromide_M_BK	Propantheline bromide	11	1	N/A	N/A	N/A	Labetalol (329.2 / 162.1)	5.42625e+06	4.38993e+06	1.01351	N/A	FALSE	D:\Analyst Data\2023-EJ\Projects\000000\2023_06_06_PLS\Data\other control-PLS-20230606.wiff (sample 39)	Propantheline Bromide (368.3 / 181.0)		M	1
	Propantheline bromide_M_BK	Propantheline bromide	11	2	N/A	N/A	N/A	Labetalol (329.2 / 162.1)	5.20577e+06	4.32493e+06	1.02405	N/A	FALSE	D:\Analyst Data\2023-EJ\Projects\000000\2023_06_06_PLS\Data\other control-PLS-20230606.wiff (sample 40)	Propantheline Bromide (368.3 / 181.0)		M	2
	Propantheline bromide_M_120	Propantheline bromide	11	3	1.24871e+06	1.10157e+06	1.09407	Labetalol (329.2 / 162.1)	4.75032e+06	3.81001e+06	1.03237	0.262869	FALSE	D:\Analyst Data\2023-EJ\Projects\000000\2023_06_06_PLS\Data\other control-PLS-20230606.wiff (sample 41)	Propantheline Bromide (368.3 / 181.0)		M	1
	Propantheline bromide_M_120	Propantheline bromide	11	4	13158.5	11359.9	1.07881	Labetalol (329.2 / 162.1)	4.70255e+06	3.8003e+06	1.01718	0.00279817	FALSE	D:\Analyst Data\2023-EJ\Projects\000000\2023_06_06_PLS\Data\other control-PLS-20230606.wiff (sample 42)	Propantheline Bromide (368.3 / 181.0)		M	2
	Propantheline bromide_M_60	Propantheline bromide	11	5	4.13746e+06	3.68837e+06	1.08873	Labetalol (329.2 / 162.1)	5.11221e+06	4.12407e+06	1.02699	0.80933	FALSE	D:\Analyst Data\2023-EJ\Projects\000000\2023_06_06_PLS\Data\other control-PLS-20230606.wiff (sample 43)	Propantheline Bromide (368.3 / 181.0)		M	1
	Propantheline bromide_M_60	Propantheline bromide	11	6	4.20267e+06	3.67725e+06	1.07589	Labetalol (329.2 / 162.1)	5.21949e+06	4.14583e+06	1.01396	0.805187	FALSE	D:\Analyst Data\2023-EJ\Projects\000000\2023_06_06_PLS\Data\other control-PLS-20230606.wiff (sample 44)	Propantheline Bromide (368.3 / 181.0)		M	2
	Propantheline bromide_M_30	Propantheline bromide	11	7	6.70785e+06	5.91127e+06	1.0763	Labetalol (329.2 / 162.1)	5.00989e+06	4.05266e+06	1.0151	1.33892	FALSE	D:\Analyst Data\2023-EJ\Projects\000000\2023_06_06_PLS\Data\other control-PLS-20230606.wiff (sample 45)	Propantheline Bromide (368.3 / 181.0)		M	1
	Propantheline bromide_M_30	Propantheline bromide	11	8	7.16251e+06	6.14611e+06	1.08829	Labetalol (329.2 / 162.1)	5.16207e+06	4.17323e+06	1.02716	1.38753	FALSE	D:\Analyst Data\2023-EJ\Projects\000000\2023_06_06_PLS\Data\other control-PLS-20230606.wiff (sample 46)	Propantheline Bromide (368.3 / 181.0)		M	2
	Propantheline bromide_M_10	Propantheline bromide	11	9	1.00807e+07	8.84113e+06	1.0935	Labetalol (329.2 / 162.1)	5.14777e+06	4.1858e+06	1.03443	1.95826	FALSE	D:\Analyst Data\2023-EJ\Projects\000000\2023_06_06_PLS\Data\other control-PLS-20230606.wiff (sample 47)	Propantheline Bromide (368.3 / 181.0)		M	1
	Propantheline bromide_M_10	Propantheline bromide	11	10	9.88188e+06	8.40138e+06	1.07759	Labetalol (329.2 / 162.1)	5.18128e+06	4.31693e+06	1.01654	1.90723	FALSE	D:\Analyst Data\2023-EJ\Projects\000000\2023_06_06_PLS\Data\other control-PLS-20230606.wiff (sample 48)	Propantheline Bromide (368.3 / 181.0)		M	2
	Propantheline bromide_M_0	Propantheline bromide	11	11	1.19389e+07	1.04321e+07	1.0848	Labetalol (329.2 / 162.1)	5.3541e+06	4.36774e+06	1.02398	2.22986	FALSE	D:\Analyst Data\2023-EJ\Projects\000000\2023_06_06_PLS\Data\other control-PLS-20230606.wiff (sample 49)	Propantheline Bromide (368.3 / 181.0)		M	1
	Propantheline bromide_M_0	Propantheline bromide	11	12	1.19913e+07	1.04167e+07	1.07701	Labetalol (329.2 / 162.1)	5.45171e+06	4.53846e+06	1.01662	2.19954	FALSE	D:\Analyst Data\2023-EJ\Projects\000000\2023_06_06_PLS\Data\other control-PLS-20230606.wiff (sample 50)	Propantheline Bromide (368.3 / 181.0)		M	2
Cynomolgus monkey	Sample Name	Analyte	Plate Position	Vial Position	Analyte Peak Area (counts)	Analyte Peak Height (cps)	Analyte Retention Time (min)	Area Ratio	IS Peak Area (counts)	IS Peak Height (cps)	IS Retention Time (min)	Record Modified	Acquisition Date	File Name	Analyte Peak Name	GROUPID	MATRIX	REPLICATE
	RAY1216_C_BK	RAY1216	1	1	0	0	0	#DIV/0!	0	0	0	0	2023-06-26 14:21:50	420533-20230525-PLS-20230626.wiff	RAY1216		C	1
	RAY1216_C_BK	RAY1216	1	1	0	0	0	0	18000	2430	5.92	0	2023-06-26 14:29:26	420533-20230525-PLS-20230626.wiff	RAY1216		C	1
	RAY1216_C_BK	RAY1216	1	2	0	0	0	0	16500	2260	5.92	0	2023-06-26 14:38:37	420533-20230525-PLS-20230626.wiff	RAY1216		C	2
	RAY1216_C_120	RAY1216	1	13	16900000	961000	2.91	977	17300	2380	5.92	0	2023-06-26 14:47:48	420533-20230525-PLS-20230626.wiff	RAY1216		C	1
	RAY1216_C_120	RAY1216	1	14	17900000	941000	2.91	940	19100	2600	5.92	0	2023-06-26 14:56:59	420533-20230525-PLS-20230626.wiff	RAY1216		C	2
	RAY1216_C_60	RAY1216	1	25	21600000	1220000	2.91	1300	16600	2310	5.92	0	2023-06-26 15:06:11	420533-20230525-PLS-20230626.wiff	RAY1216		C	1
	RAY1216_C_60	RAY1216	1	26	19600000	1090000	2.92	1020	19200	2610	5.92	0	2023-06-26 15:15:24	420533-20230525-PLS-20230626.wiff	RAY1216		C	2
	RAY1216_C_30	RAY1216	1	37	21200000	1270000	2.91	1440	14700	2010	5.92	0	2023-06-26 15:24:37	420533-20230525-PLS-20230626.wiff	RAY1216		C	1
	RAY1216_C_30	RAY1216	1	38	20500000	1150000	2.91	1160	17700	2380	5.92	0	2023-06-26 15:33:50	420533-20230525-PLS-20230626.wiff	RAY1216		C	2
	RAY1216_C_10	RAY1216	1	49	26200000	1360000	2.91	1870	14000	1940	5.92	0	2023-06-26 15:43:01	420533-20230525-PLS-20230626.wiff	RAY1216		C	1
	RAY1216_C_10	RAY1216	1	50	24000000	1350000	2.91	1490	16100	2120	5.92	0	2023-06-26 15:52:15	420533-20230525-PLS-20230626.wiff	RAY1216		C	2
	RAY1216_C_0	RAY1216	1	61	30100000	1540000	2.91	1630	18500	2590	5.92	0	2023-06-26 16:01:29	420533-20230525-PLS-20230626.wiff	RAY1216		C	1
	RAY1216_C_0	RAY1216	1	62	27000000	1450000	2.91	1620	16600	2280	5.92	0	2023-06-26 16:10:42	420533-20230525-PLS-20230626.wiff	RAY1216		C	2
Human	Sample Name	Analyte	Rack Number	Vial Number	Area	Height	Retention Time	IS Name	IS Area	IS Height	IS Retention Time	Area Ratio	Modified	Original Filename	Component Name	GROUPID	MATRIX	REPLICATE	SUBSTRATE
	RAY1216_H_BK	RAY1216	1	3	5890	362	2.91	0.329	17900	2440	5.92	0	2023-06-26 16:56:49	420533-20230525-PLS-20230626.wiff	RAY1216		H	1
	RAY1216_H_BK	RAY1216	1	4	0	0	0	0	19400	2640	5.92	0	2023-06-26 17:06:05	420533-20230525-PLS-20230626.wiff	RAY1216		H	2
	RAY1216_H_120	RAY1216	1	15	15300000	962000	2.92	834	18400	2540	5.92	0	2023-06-26 17:15:20	420533-20230525-PLS-20230626.wiff	RAY1216		H	1
	RAY1216_H_120	RAY1216	1	16	14300000	923000	2.92	799	17900	2490	5.92	0	2023-06-26 17:24:34	420533-20230525-PLS-20230626.wiff	RAY1216		H	2
	RAY1216_H_60	RAY1216	1	27	15100000	1080000	2.91	833	18200	2550	5.92	0	2023-06-26 17:33:48	420533-20230525-PLS-20230626.wiff	RAY1216		H	1
	RAY1216_H_60	RAY1216	1	28	18400000	1090000	2.93	1180	15600	2220	5.92	0	2023-06-26 17:43:01	420533-20230525-PLS-20230626.wiff	RAY1216		H	2
	RAY1216_H_30	RAY1216	1	39	17100000	1090000	2.92	1090	15700	2190	5.92	0	2023-06-26 17:52:15	420533-20230525-PLS-20230626.wiff	RAY1216		H	1
	RAY1216_H_30	RAY1216	1	40	19700000	1160000	2.91	1130	17500	2390	5.92	0	2023-06-26 18:01:29	420533-20230525-PLS-20230626.wiff	RAY1216		H	2
	RAY1216_H_10	RAY1216	1	51	19700000	1200000	2.92	1160	17000	2300	5.92	0	2023-06-26 18:10:43	420533-20230525-PLS-20230626.wiff	RAY1216		H	1
	RAY1216_H_10	RAY1216	1	52	17000000	1200000	2.91	1080	15700	2130	5.92	0	2023-06-26 18:19:57	420533-20230525-PLS-20230626.wiff	RAY1216		H	2
	RAY1216_H_0	RAY1216	1	63	21200000	1270000	2.91	1140	18600	2590	5.92	0	2023-06-26 18:29:12	420533-20230525-PLS-20230626.wiff	RAY1216		H	1
	RAY1216_H_0	RAY1216	1	64	22300000	1350000	2.91	1130	19700	2800	5.92	0	2023-06-26 18:38:27	420533-20230525-PLS-20230626.wiff	RAY1216		H	2
Cynomolgus monkey-positive control	Sample Name	Analyte	Rack Number	Vial Number	Area	Height	Retention Time	IS Name	IS Area	IS Height	IS Retention Time	Area Ratio	Modified	Original Filename	Component Name	GROUPID	MATRIX	REPLICATE	SUBSTRATE
	Procaine Hydrochloride_C_BK	Procaine Hydrochloride	17	1	4561.68	3221.04	0.787807	Labetalol (329.2 / 162.1)	3.45902e+06	2.6067e+06	0.91966	0.00131878	FALSE	\\10.21.22.73\Analyst Data\2023-EJ\Projects\000000\2023_06_26_PLS\Data\other control-PLS-20230626.wiff (sample 3)	Procaine Hydrochloride_1 (237.1 / 100.0)		C	1
	Procaine Hydrochloride_C_BK	Procaine Hydrochloride	17	2	3489.6	2960.23	0.777389	Labetalol (329.2 / 162.1)	3.39505e+06	2.60348e+06	0.90837	0.00102785	FALSE	\\10.21.22.73\Analyst Data\2023-EJ\Projects\000000\2023_06_26_PLS\Data\other control-PLS-20230626.wiff (sample 4)	Procaine Hydrochloride_1 (237.1 / 100.0)		C	2
	Procaine Hydrochloride_C_120	Procaine Hydrochloride	17	13	11659.4	7484.55	0.770916	Labetalol (329.2 / 162.1)	3.16882e+06	2.41285e+06	0.910292	0.00367942	FALSE	\\10.21.22.73\Analyst Data\2023-EJ\Projects\000000\2023_06_26_PLS\Data\other control-PLS-20230626.wiff (sample 5)	Procaine Hydrochloride_1 (237.1 / 100.0)		C	1
	Procaine Hydrochloride_C_120	Procaine Hydrochloride	17	14	12475.8	8696.99	0.777233	Labetalol (329.2 / 162.1)	3.16451e+06	2.41389e+06	0.917989	0.00394241	FALSE	\\10.21.22.73\Analyst Data\2023-EJ\Projects\000000\2023_06_26_PLS\Data\other control-PLS-20230626.wiff (sample 6)	Procaine Hydrochloride_1 (237.1 / 100.0)		C	2
	Procaine Hydrochloride_C_60	Procaine Hydrochloride	17	25	106091	74877.2	0.777516	Labetalol (329.2 / 162.1)	3.22036e+06	2.43511e+06	0.919526	0.0329437	FALSE	\\10.21.22.73\Analyst Data\2023-EJ\Projects\000000\2023_06_26_PLS\Data\other control-PLS-20230626.wiff (sample 7)	Procaine Hydrochloride_1 (237.1 / 100.0)		C	1
	Procaine Hydrochloride_C_60	Procaine Hydrochloride	17	26	148046	109362	0.775678	Labetalol (329.2 / 162.1)	3.11944e+06	2.35833e+06	0.914182	0.0474591	FALSE	\\10.21.22.73\Analyst Data\2023-EJ\Projects\000000\2023_06_26_PLS\Data\other control-PLS-20230626.wiff (sample 8)	Procaine Hydrochloride_1 (237.1 / 100.0)		C	2
	Procaine Hydrochloride_C_30	Procaine Hydrochloride	17	37	765529	553978	0.774147	Labetalol (329.2 / 162.1)	3.31044e+06	2.51718e+06	0.916297	0.231247	FALSE	\\10.21.22.73\Analyst Data\2023-EJ\Projects\000000\2023_06_26_PLS\Data\other control-PLS-20230626.wiff (sample 9)	Procaine Hydrochloride_1 (237.1 / 100.0)		C	1
	Procaine Hydrochloride_C_30	Procaine Hydrochloride	17	38	798019	587528	0.778192	Labetalol (329.2 / 162.1)	3.22455e+06	2.46779e+06	0.918961	0.247483	FALSE	\\10.21.22.73\Analyst Data\2023-EJ\Projects\000000\2023_06_26_PLS\Data\other control-PLS-20230626.wiff (sample 10)	Procaine Hydrochloride_1 (237.1 / 100.0)		C	2
	Procaine Hydrochloride_C_10	Procaine Hydrochloride	17	49	3.05909e+06	2.05178e+06	0.764651	Labetalol (329.2 / 162.1)	3.26168e+06	2.50541e+06	0.905607	0.937886	FALSE	\\10.21.22.73\Analyst Data\2023-EJ\Projects\000000\2023_06_26_PLS\Data\other control-PLS-20230626.wiff (sample 11)	Procaine Hydrochloride_1 (237.1 / 100.0)		C	1
	Procaine Hydrochloride_C_10	Procaine Hydrochloride	17	50	3.73934e+06	2.4885e+06	0.78302	Labetalol (329.2 / 162.1)	3.3031e+06	2.52718e+06	0.924574	1.13207	FALSE	\\10.21.22.73\Analyst Data\2023-EJ\Projects\000000\2023_06_26_PLS\Data\other control-PLS-20230626.wiff (sample 12)	Procaine Hydrochloride_1 (237.1 / 100.0)		C	2
	Procaine Hydrochloride_C_0	Procaine Hydrochloride	17	61	5.6893e+06	3.58356e+06	0.754573	Labetalol (329.2 / 162.1)	3.26924e+06	2.49913e+06	0.895747	1.74025	FALSE	\\10.21.22.73\Analyst Data\2023-EJ\Projects\000000\2023_06_26_PLS\Data\other control-PLS-20230626.wiff (sample 13)	Procaine Hydrochloride_1 (237.1 / 100.0)		C	1
	Procaine Hydrochloride_C_0	Procaine Hydrochloride	17	62	6.07482e+06	3.80158e+06	0.778267	Labetalol (329.2 / 162.1)	3.20754e+06	2.41615e+06	0.918796	1.89392	FALSE	\\10.21.22.73\Analyst Data\2023-EJ\Projects\000000\2023_06_26_PLS\Data\other control-PLS-20230626.wiff (sample 14)	Procaine Hydrochloride_1 (237.1 / 100.0)		C	2
Human-positive control	Sample Name	Analyte	Plate Position	Vial Position	Analyte Peak Area (counts)	Analyte Peak Height (cps)	Analyte Retention Time (min)	Area Ratio	IS Peak Area (counts)	IS Peak Height (cps)	IS Retention Time (min)	Record Modified	Acquisition Date	File Name	Analyte Peak Name	GROUPID	MATRIX	REPLICATE
	Propantheline bromide_H_BK	Propantheline Bromide	17	3	N/A	N/A	N/A	Labetalol (329.2 / 162.1)	2.89711e+06	2.05462e+06	1.08067	N/A	FALSE	\\10.21.22.73\Analyst Data\2023-EJ\Projects\000000\2023_06_26_PLS\Data\other control-PLS-20230626.wiff (sample 15)	Propantheline Bromide (368.3 / 181.0)		H	1
	Propantheline bromide_H_BK	Propantheline Bromide	17	4	N/A	N/A	N/A	Labetalol (329.2 / 162.1)	2.95686e+06	2.0878e+06	1.0895	N/A	FALSE	\\10.21.22.73\Analyst Data\2023-EJ\Projects\000000\2023_06_26_PLS\Data\other control-PLS-20230626.wiff (sample 16)	Propantheline Bromide (368.3 / 181.0)		H	2
	Propantheline bromide_H_120	Propantheline Bromide	17	15	N/A	N/A	N/A	Labetalol (329.2 / 162.1)	2.96429e+06	2.10746e+06	1.09232	N/A	FALSE	\\10.21.22.73\Analyst Data\2023-EJ\Projects\000000\2023_06_26_PLS\Data\other control-PLS-20230626.wiff (sample 17)	Propantheline Bromide (368.3 / 181.0)		H	1
	Propantheline bromide_H_120	Propantheline Bromide	17	16	N/A	N/A	N/A	Labetalol (329.2 / 162.1)	2.87539e+06	2.05282e+06	1.08787	N/A	FALSE	\\10.21.22.73\Analyst Data\2023-EJ\Projects\000000\2023_06_26_PLS\Data\other control-PLS-20230626.wiff (sample 18)	Propantheline Bromide (368.3 / 181.0)		H	2
	Propantheline bromide_H_60	Propantheline Bromide	17	27	142454	106745	1.153	Labetalol (329.2 / 162.1)	2.86007e+06	2.02573e+06	1.08505	0.0498077	FALSE	\\10.21.22.73\Analyst Data\2023-EJ\Projects\000000\2023_06_26_PLS\Data\other control-PLS-20230626.wiff (sample 19)	Propantheline Bromide (368.3 / 181.0)		H	1
	Propantheline bromide_H_60	Propantheline Bromide	17	28	110030	76853.7	1.15869	Labetalol (329.2 / 162.1)	2.77974e+06	1.91966e+06	1.0908	0.0395827	FALSE	\\10.21.22.73\Analyst Data\2023-EJ\Projects\000000\2023_06_26_PLS\Data\other control-PLS-20230626.wiff (sample 20)	Propantheline Bromide (368.3 / 181.0)		H	2
	Propantheline bromide_H_30	Propantheline Bromide	17	39	1.8327e+06	1.38198e+06	1.16595	Labetalol (329.2 / 162.1)	2.8164e+06	1.9835e+06	1.0979	0.650725	FALSE	\\10.21.22.73\Analyst Data\2023-EJ\Projects\000000\2023_06_26_PLS\Data\other control-PLS-20230626.wiff (sample 21)	Propantheline Bromide (368.3 / 181.0)		H	1
	Propantheline bromide_H_30	Propantheline Bromide	17	40	1.35853e+06	1.00879e+06	1.16746	Labetalol (329.2 / 162.1)	2.84318e+06	1.95264e+06	1.09966	0.477821	FALSE	\\10.21.22.73\Analyst Data\2023-EJ\Projects\000000\2023_06_26_PLS\Data\other control-PLS-20230626.wiff (sample 22)	Propantheline Bromide (368.3 / 181.0)		H	2
	Propantheline bromide_H_10	Propantheline Bromide	17	51	7.83717e+06	5.62416e+06	1.16618	Labetalol (329.2 / 162.1)	2.78125e+06	1.93108e+06	1.09753	2.81786	FALSE	\\10.21.22.73\Analyst Data\2023-EJ\Projects\000000\2023_06_26_PLS\Data\other control-PLS-20230626.wiff (sample 23)	Propantheline Bromide (368.3 / 181.0)		H	1
	Propantheline bromide_H_10	Propantheline Bromide	17	52	6.61529e+06	4.67467e+06	1.16782	Labetalol (329.2 / 162.1)	2.84383e+06	1.94749e+06	1.09976	2.32619	FALSE	\\10.21.22.73\Analyst Data\2023-EJ\Projects\000000\2023_06_26_PLS\Data\other control-PLS-20230626.wiff (sample 24)	Propantheline Bromide (368.3 / 181.0)		H	2
	Propantheline bromide_H_0	Propantheline Bromide	17	63	1.34018e+07	9.17175e+06	1.16506	Labetalol (329.2 / 162.1)	2.77195e+06	1.90567e+06	1.09727	4.8348	FALSE	\\10.21.22.73\Analyst Data\2023-EJ\Projects\000000\2023_06_26_PLS\Data\other control-PLS-20230626.wiff (sample 25)	Propantheline Bromide (368.3 / 181.0)		H	1
	Propantheline bromide_H_0	Propantheline Bromide	17	64	1.23165e+07	8.52108e+06	1.16115	Labetalol (329.2 / 162.1)	2.88827e+06	2.02028e+06	1.09387	4.26432	FALSE	\\10.21.22.73\Analyst Data\2023-EJ\Projects\000000\2023_06_26_PLS\Data\other control-PLS-20230626.wiff (sample 26)	Propantheline Bromide (368.3 / 181.0)		H	2
Dog	Sample Name	Analyte	Plate Position	Vial Position	Analyte Peak Area (counts)	Analyte Peak Height (cps)	Analyte Retention Time (min)	Area Ratio	IS Peak Area (counts)	IS Peak Height (cps)	IS Retention Time (min)	Record Modified	Acquisition Date	File Name	Analyte Peak Name	GROUPID	MATRIX	REPLICATE
	RAY1216__BK	RAY1216	1	1	0	0	0	0	25100	3460	5.92	0	2023-06-19 16:25:42	420533-20230525-PLS-20230619.wiff	RAY1216			1
	RAY1216__BK	RAY1216	1	2	0	0	0	0	21600	2990	5.92	0	2023-06-19 16:34:52	420533-20230525-PLS-20230619.wiff	RAY1216			2
	RAY1216__120	RAY1216	1	13	5850000	350000	2.9	276	21200	2540	5.92	0	2023-06-19 16:44:02	420533-20230525-PLS-20230619.wiff	RAY1216			1
	RAY1216__120	RAY1216	1	14	5830000	332000	2.9	265	22000	2720	5.92	0	2023-06-19 16:53:13	420533-20230525-PLS-20230619.wiff	RAY1216			2
	RAY1216__60	RAY1216	1	25	7990000	398000	2.91	374	21400	3070	5.92	0	2023-06-19 17:02:24	420533-20230525-PLS-20230619.wiff	RAY1216			1
	RAY1216__60	RAY1216	1	26	9450000	533000	2.92	355	26600	2990	5.92	0	2023-06-19 17:11:35	420533-20230525-PLS-20230619.wiff	RAY1216			2
	RAY1216__30	RAY1216	1	37	15100000	826000	2.91	739	20400	3010	5.92	0	2023-06-19 17:20:45	420533-20230525-PLS-20230619.wiff	RAY1216			1
	RAY1216__30	RAY1216	1	38	12500000	653000	2.91	493	25300	2970	5.92	0	2023-06-19 17:29:56	420533-20230525-PLS-20230619.wiff	RAY1216			2
	RAY1216__10	RAY1216	1	49	16700000	919000	2.9	686	24300	2630	5.92	0	2023-06-19 17:39:07	420533-20230525-PLS-20230619.wiff	RAY1216			1
	RAY1216__10	RAY1216	1	50	16200000	846000	2.9	631	25600	3580	5.92	0	2023-06-19 17:48:19	420533-20230525-PLS-20230619.wiff	RAY1216			2
	RAY1216__0	RAY1216	1	61	2750000	152000	2.9	103	26600	3110	5.92	0	2023-06-19 17:57:30	420533-20230525-PLS-20230619.wiff	RAY1216			1
	RAY1216__0	RAY1216	1	62	17100000	951000	2.9	694	24600	3480	5.91	0	2023-06-19 18:06:42	420533-20230525-PLS-20230619.wiff	RAY1216			2
Dog-positive control	Sample Name	Analyte	Plate Number	Vial Number	Component Name	Area	Height	Retention Time	IS Name	IS Area	IS Height	IS Retention Time	Area Ratio	Modified	Original Filename	Component Name	GROUPID	MATRIX	REPLICATE
	Bisacodyl_D_BK	Bisacodyl	6	1	Bisacodyl (362.0 / 184.1)	N/A	N/A	N/A	Labetalol (329.2 / 162.1)	2.81547e+06	2.97613e+06	0.783603	N/A	FALSE	D:\Analyst Data\2023-CR\Projects\000000\2023_06_19_PLS\Data\other control-PLS-20230619.wiff (sample 3)	Bisacodyl (362.0 / 184.1)		D	1
	Bisacodyl_D_BK	Bisacodyl	6	2	Bisacodyl (362.0 / 184.1)	N/A	N/A	N/A	Labetalol (329.2 / 162.1)	2.94982e+06	3.12131e+06	0.783684	N/A	FALSE	D:\Analyst Data\2023-CR\Projects\000000\2023_06_19_PLS\Data\other control-PLS-20230619.wiff (sample 4)	Bisacodyl (362.0 / 184.1)		D	2
	Bisacodyl_D_120	Bisacodyl	6	13	Bisacodyl (362.0 / 184.1)	1.73431e+06	1.72435e+06	1.14115	Labetalol (329.2 / 162.1)	2.4587e+06	2.60993e+06	0.78423	0.705376	FALSE	D:\Analyst Data\2023-CR\Projects\000000\2023_06_19_PLS\Data\other control-PLS-20230619.wiff (sample 5)	Bisacodyl (362.0 / 184.1)		D	1
	Bisacodyl_D_120	Bisacodyl	6	14	Bisacodyl (362.0 / 184.1)	65978.6	68089.5	1.14065	Labetalol (329.2 / 162.1)	2.57753e+06	2.67683e+06	0.783898	0.0255976	FALSE	D:\Analyst Data\2023-CR\Projects\000000\2023_06_19_PLS\Data\other control-PLS-20230619.wiff (sample 6)	Bisacodyl (362.0 / 184.1)		D	2
	Bisacodyl_D_60	Bisacodyl	6	25	Bisacodyl (362.0 / 184.1)	42105.3	41876.1	1.14101	Labetalol (329.2 / 162.1)	2.34647e+06	2.50603e+06	0.783994	0.0179441	FALSE	D:\Analyst Data\2023-CR\Projects\000000\2023_06_19_PLS\Data\other control-PLS-20230619.wiff (sample 7)	Bisacodyl (362.0 / 184.1)		D	1
	Bisacodyl_D_60	Bisacodyl	6	26	Bisacodyl (362.0 / 184.1)	8392.37	7993.81	1.14116	Labetalol (329.2 / 162.1)	2.4384e+06	2.62646e+06	0.784024	0.00344175	FALSE	D:\Analyst Data\2023-CR\Projects\000000\2023_06_19_PLS\Data\other control-PLS-20230619.wiff (sample 8)	Bisacodyl (362.0 / 184.1)		D	2
	Bisacodyl_D_30	Bisacodyl	6	37	Bisacodyl (362.0 / 184.1)	1.20066e+06	1.20714e+06	1.14104	Labetalol (329.2 / 162.1)	2.50632e+06	2.64705e+06	0.784227	0.479053	FALSE	D:\Analyst Data\2023-CR\Projects\000000\2023_06_19_PLS\Data\other control-PLS-20230619.wiff (sample 9)	Bisacodyl (362.0 / 184.1)		D	1
	Bisacodyl_D_30	Bisacodyl	6	38	Bisacodyl (362.0 / 184.1)	984542	973506	1.14113	Labetalol (329.2 / 162.1)	2.33951e+06	2.46997e+06	0.784077	0.420832	FALSE	D:\Analyst Data\2023-CR\Projects\000000\2023_06_19_PLS\Data\other control-PLS-20230619.wiff (sample 10)	Bisacodyl (362.0 / 184.1)		D	2
	Bisacodyl_D_10	Bisacodyl	6	49	Bisacodyl (362.0 / 184.1)	2.41649e+07	2.32698e+07	1.14097	Labetalol (329.2 / 162.1)	2.48033e+06	2.6777e+06	0.784288	9.74261	FALSE	D:\Analyst Data\2023-CR\Projects\000000\2023_06_19_PLS\Data\other control-PLS-20230619.wiff (sample 11)	Bisacodyl (362.0 / 184.1)		D	1
	Bisacodyl_D_10	Bisacodyl	6	50	Bisacodyl (362.0 / 184.1)	1.85307e+07	1.79915e+07	1.14157	Labetalol (329.2 / 162.1)	2.48704e+06	2.55858e+06	0.785017	7.45088	FALSE	D:\Analyst Data\2023-CR\Projects\000000\2023_06_19_PLS\Data\other control-PLS-20230619.wiff (sample 12)	Bisacodyl (362.0 / 184.1)		D	2
	Bisacodyl_D_0	Bisacodyl	6	61	Bisacodyl (362.0 / 184.1)	4.40143e+07	3.87836e+07	1.14326	Labetalol (329.2 / 162.1)	2.48784e+06	2.66307e+06	0.786122	17.6918	FALSE	D:\Analyst Data\2023-CR\Projects\000000\2023_06_19_PLS\Data\other control-PLS-20230619.wiff (sample 13)	Bisacodyl (362.0 / 184.1)		D	1
	Bisacodyl_D_0	Bisacodyl	6	62	Bisacodyl (362.0 / 184.1)	4.06025e+07	3.60592e+07	1.14153	Labetalol (329.2 / 162.1)	2.47037e+06	2.55411e+06	0.784846	16.4358	FALSE	D:\Analyst Data\2023-CR\Projects\000000\2023_06_19_PLS\Data\other control-PLS-20230619.wiff (sample 14)	Bisacodyl (362.0 / 184.1)		D	2

## Sheet: RAY1216-E LC-MS raw data
The LC-MS/MS examination for the formation of RAY1216-E in plasma
Mouse	Sample Name	Analyte	Plate Position	Vial Position	Analyte Peak Area (counts)	Analyte Peak Height (cps)	Analyte Retention Time (min)	Area Ratio	IS Peak Area (counts)	IS Peak Height (cps)	IS Retention Time (min)	Record Modified	Acquisition Date	File Name	Analyte Peak Name	BATCHID	COMPOUNDID	MATRIX	REPLICATE
	RAY1216_M_BK	RAY1216-E	1	1	0	0	0	0	76600	9880	5.94	0	2023-06-07 01:26:14	420533-20230525-PLS-20230606.wiff	RAY1216-E		RAY1216	M	1
	RAY1216_M_BK	RAY1216-E	1	2	0	0	0	0	75200	9740	5.94	0	2023-06-07 01:35:31	420533-20230525-PLS-20230606.wiff	RAY1216-E		RAY1216	M	2
	RAY1216_M_120	RAY1216-E	1	3	841000	32700	4.32	11	76600	9970	5.95	0	2023-06-07 01:44:48	420533-20230525-PLS-20230606.wiff	RAY1216-E		RAY1216	M	1
	RAY1216_M_120	RAY1216-E	1	4	847000	32900	4.31	11.4	74400	9760	5.95	0	2023-06-07 01:54:06	420533-20230525-PLS-20230606.wiff	RAY1216-E		RAY1216	M	2
	RAY1216_M_60	RAY1216-E	1	5	819000	32400	4.31	11.1	74000	9680	5.94	0	2023-06-07 02:03:24	420533-20230525-PLS-20230606.wiff	RAY1216-E		RAY1216	M	1
	RAY1216_M_60	RAY1216-E	1	6	813000	31400	4.31	9.92	81900	10600	5.94	0	2023-06-07 02:12:42	420533-20230525-PLS-20230606.wiff	RAY1216-E		RAY1216	M	2
	RAY1216_M_30	RAY1216-E	1	7	659000	26100	4.31	8.83	74600	9730	5.94	0	2023-06-07 02:21:59	420533-20230525-PLS-20230606.wiff	RAY1216-E		RAY1216	M	1
	RAY1216_M_30	RAY1216-E	1	8	661000	25900	4.3	7.89	83800	10900	5.94	0	2023-06-07 02:31:16	420533-20230525-PLS-20230606.wiff	RAY1216-E		RAY1216	M	2
	RAY1216_M_10	RAY1216-E	1	9	531000	21300	4.3	6.95	76500	10000	5.94	0	2023-06-07 02:40:35	420533-20230525-PLS-20230606.wiff	RAY1216-E		RAY1216	M	1
	RAY1216_M_10	RAY1216-E	1	10	607000	22900	4.32	7.96	76400	9770	5.94	0	2023-06-07 02:49:54	420533-20230525-PLS-20230606.wiff	RAY1216-E		RAY1216	M	2
	RAY1216_M_0	RAY1216-E	1	11	305000	12400	4.32	3.9	78200	10100	5.94	0	2023-06-07 02:59:12	420533-20230525-PLS-20230606.wiff	RAY1216-E		RAY1216	M	1
	RAY1216_M_0	RAY1216-E	1	12	313000	12700	4.31	3.98	78600	10100	5.94	0	2023-06-07 03:08:30	420533-20230525-PLS-20230606.wiff	RAY1216-E		RAY1216	M	2
	RAY1216-E_M_BK	RAY1216-E	1	61	0	0	0	0	80000	10300	5.94	0	2023-06-07 03:17:47	420533-20230525-PLS-20230606.wiff	RAY1216-E		RAY1216-E	M	1
	RAY1216-E_M_BK	RAY1216-E	1	62	0	0	0	0	77000	9950	5.94	0	2023-06-07 03:27:06	420533-20230525-PLS-20230606.wiff	RAY1216-E		RAY1216-E	M	2
	RAY1216-E_M_0	RAY1216-E	1	73	20200000	606000	4.32	275	73500	9400	5.94	0	2023-06-07 03:36:25	420533-20230525-PLS-20230606.wiff	RAY1216-E		RAY1216-E	M	1
	RAY1216-E_M_0	RAY1216-E	1	74	20300000	615000	4.33	283	71600	9150	5.94	0	2023-06-07 03:45:44	420533-20230525-PLS-20230606.wiff	RAY1216-E		RAY1216-E	M	2
Rat	Sample Name	Analyte	Plate Position	Vial Position	Analyte Peak Area (counts)	Analyte Peak Height (cps)	Analyte Retention Time (min)	Area Ratio	IS Peak Area (counts)	IS Peak Height (cps)	IS Retention Time (min)	Record Modified	Acquisition Date	File Name	Analyte Peak Name	BATCHID	COMPOUNDID	MATRIX	REPLICATE
	RAY1216_R_BK	RAY1216-E	1	13	0	0	0	0	98300	12700	5.94	0	2023-06-07 03:55:01	420533-20230525-PLS-20230606.wiff	RAY1216-E		RAY1216	R	1
	RAY1216_R_BK	RAY1216-E	1	14	0	0	0	0	85900	11200	5.94	0	2023-06-07 04:04:21	420533-20230525-PLS-20230606.wiff	RAY1216-E		RAY1216	R	2
	RAY1216_R_120	RAY1216-E	1	15	549000	21500	4.31	6.07	90400	11600	5.94	0	2023-06-07 04:13:39	420533-20230525-PLS-20230606.wiff	RAY1216-E		RAY1216	R	1
	RAY1216_R_120	RAY1216-E	1	16	546000	21900	4.32	6.25	87400	11300	5.94	0	2023-06-07 04:22:58	420533-20230525-PLS-20230606.wiff	RAY1216-E		RAY1216	R	2
	RAY1216_R_60	RAY1216-E	1	17	569000	21900	4.28	6.52	87200	11200	5.94	0	2023-06-07 04:32:17	420533-20230525-PLS-20230606.wiff	RAY1216-E		RAY1216	R	1
	RAY1216_R_60	RAY1216-E	1	18	573000	23000	4.29	6.18	92800	11900	5.94	0	2023-06-07 04:41:36	420533-20230525-PLS-20230606.wiff	RAY1216-E		RAY1216	R	2
	RAY1216_R_30	RAY1216-E	1	19	368000	14700	4.3	4.1	89700	11700	5.94	0	2023-06-07 04:50:56	420533-20230525-PLS-20230606.wiff	RAY1216-E		RAY1216	R	1
	RAY1216_R_30	RAY1216-E	1	20	383000	15200	4.31	4.31	88700	11600	5.94	0	2023-06-07 05:00:15	420533-20230525-PLS-20230606.wiff	RAY1216-E		RAY1216	R	2
	RAY1216_R_10	RAY1216-E	1	21	280000	11300	4.3	2.93	95500	12400	5.94	0	2023-06-07 05:09:35	420533-20230525-PLS-20230606.wiff	RAY1216-E		RAY1216	R	1
	RAY1216_R_10	RAY1216-E	1	22	295000	11900	4.3	3.43	86000	11000	5.94	0	2023-06-07 05:18:55	420533-20230525-PLS-20230606.wiff	RAY1216-E		RAY1216	R	2
	RAY1216_R_0	RAY1216-E	1	23	301000	11500	4.27	3.71	81200	10400	5.94	0	2023-06-07 05:28:15	420533-20230525-PLS-20230606.wiff	RAY1216-E		RAY1216	R	1
	RAY1216_R_0	RAY1216-E	1	24	258000	9960	4.31	2.95	87500	11400	5.94	0	2023-06-07 05:37:37	420533-20230525-PLS-20230606.wiff	RAY1216-E		RAY1216	R	2
	RAY1216-E_R_BK	RAY1216-E	1	63	0	0	0	0	81800	10500	5.94	0	2023-06-07 05:46:58	420533-20230525-PLS-20230606.wiff	RAY1216-E		RAY1216-E	R	1
	RAY1216-E_R_BK	RAY1216-E	1	64	0	0	0	0	83900	11000	5.95	0	2023-06-07 05:56:19	420533-20230525-PLS-20230606.wiff	RAY1216-E		RAY1216-E	R	2
	RAY1216-E_R_0	RAY1216-E	1	75	20000000	594000	4.33	236	84800	11100	5.95	0	2023-06-07 06:05:39	420533-20230525-PLS-20230606.wiff	RAY1216-E		RAY1216-E	R	1
	RAY1216-E_R_0	RAY1216-E	1	76	20700000	618000	4.33	240	86400	11500	5.95	0	2023-06-07 06:15:00	420533-20230525-PLS-20230606.wiff	RAY1216-E		RAY1216-E	R	2
Cynomolgus monkey	Sample Name	Analyte	Plate Position	Vial Position	Analyte Peak Area (counts)	Analyte Peak Height (cps)	Analyte Retention Time (min)	Area Ratio	IS Peak Area (counts)	IS Peak Height (cps)	IS Retention Time (min)	Record Modified	Acquisition Date	File Name	Analyte Peak Name	BATCHID	COMPOUNDID	MATRIX	REPLICATE
	RAY1216_C_BK	RAY1216-E	1	1	0	0	0	#DIV/0!	0	0	0	0	2023-06-26 14:21:50	420533-20230525-PLS-20230626.wiff	RAY1216-E		RAY1216	C	1
	RAY1216_C_BK	RAY1216-E	1	1	0	0	0	0	18000	2430	5.92	0	2023-06-26 14:29:26	420533-20230525-PLS-20230626.wiff	RAY1216-E		RAY1216	C	1
	RAY1216_C_BK	RAY1216-E	1	2	0	0	0	0	16500	2260	5.92	0	2023-06-26 14:38:37	420533-20230525-PLS-20230626.wiff	RAY1216-E		RAY1216	C	2
	RAY1216_C_120	RAY1216-E	1	13	2020000	82300	4.1	117	17300	2380	5.92	0	2023-06-26 14:47:48	420533-20230525-PLS-20230626.wiff	RAY1216-E		RAY1216	C	1
	RAY1216_C_120	RAY1216-E	1	14	1680000	66400	4.09	88.2	19100	2600	5.92	0	2023-06-26 14:56:59	420533-20230525-PLS-20230626.wiff	RAY1216-E		RAY1216	C	2
	RAY1216_C_60	RAY1216-E	1	25	2570000	95300	4.15	155	16600	2310	5.92	0	2023-06-26 15:06:11	420533-20230525-PLS-20230626.wiff	RAY1216-E		RAY1216	C	1
	RAY1216_C_60	RAY1216-E	1	26	2730000	101000	4.12	143	19200	2610	5.92	0	2023-06-26 15:15:24	420533-20230525-PLS-20230626.wiff	RAY1216-E		RAY1216	C	2
	RAY1216_C_30	RAY1216-E	1	37	2470000	91800	4.13	168	14700	2010	5.92	0	2023-06-26 15:24:37	420533-20230525-PLS-20230626.wiff	RAY1216-E		RAY1216	C	1
	RAY1216_C_30	RAY1216-E	1	38	2490000	103000	4.14	141	17700	2380	5.92	0	2023-06-26 15:33:50	420533-20230525-PLS-20230626.wiff	RAY1216-E		RAY1216	C	2
	RAY1216_C_10	RAY1216-E	1	49	1640000	71000	4.11	118	14000	1940	5.92	0	2023-06-26 15:43:01	420533-20230525-PLS-20230626.wiff	RAY1216-E		RAY1216	C	1
	RAY1216_C_10	RAY1216-E	1	50	1850000	70600	4.09	115	16100	2120	5.92	0	2023-06-26 15:52:15	420533-20230525-PLS-20230626.wiff	RAY1216-E		RAY1216	C	2
	RAY1216_C_0	RAY1216-E	1	61	186000	16600	3.99	10.1	18500	2590	5.92	0	2023-06-26 16:01:29	420533-20230525-PLS-20230626.wiff	RAY1216-E		RAY1216	C	1
	RAY1216_C_0	RAY1216-E	1	62	9010	2440	4.12	0.542	16600	2280	5.92	0	2023-06-26 16:10:42	420533-20230525-PLS-20230626.wiff	RAY1216-E		RAY1216	C	2
	RAY1216-E_C_BK	RAY1216-E	1	5	2210	258	4.04	0.139	15900	2180	5.92	0	2023-06-26 16:19:56	420533-20230525-PLS-20230626.wiff	RAY1216-E		RAY1216-E	C	1
	RAY1216-E_C_BK	RAY1216-E	1	6	547	82.1	4.09	0.0328	16700	2260	5.92	0	2023-06-26 16:29:11	420533-20230525-PLS-20230626.wiff	RAY1216-E		RAY1216-E	C	2
	RAY1216-E_C_0	RAY1216-E	1	65	16000000	506000	4.13	824	19400	2610	5.92	0	2023-06-26 16:38:22	420533-20230525-PLS-20230626.wiff	RAY1216-E		RAY1216-E	C	1
	RAY1216-E_C_0	RAY1216-E	1	66	12400000	430000	4.15	729	17000	2360	5.92	0	2023-06-26 16:47:36	420533-20230525-PLS-20230626.wiff	RAY1216-E		RAY1216-E	C	2
Human	Sample Name	Analyte	Plate Position	Vial Position	Analyte Peak Area (counts)	Analyte Peak Height (cps)	Analyte Retention Time (min)	Area Ratio	IS Peak Area (counts)	IS Peak Height (cps)	IS Retention Time (min)	Record Modified	Acquisition Date	File Name	Analyte Peak Name	BATCHID	COMPOUNDID	MATRIX	REPLICATE
	RAY1216_H_BK	RAY1216-E	1	3	2240	180	4.03	0.125	17900	2440	5.92	0	2023-06-26 16:56:49	420533-20230525-PLS-20230626.wiff	RAY1216-E		RAY1216	H	1
	RAY1216_H_BK	RAY1216-E	1	4	1230	79.4	4.11	0.0636	19400	2640	5.92	0	2023-06-26 17:06:05	420533-20230525-PLS-20230626.wiff	RAY1216-E		RAY1216	H	2
	RAY1216_H_120	RAY1216-E	1	15	1650000	60600	4.15	89.5	18400	2540	5.92	0	2023-06-26 17:15:20	420533-20230525-PLS-20230626.wiff	RAY1216-E		RAY1216	H	1
	RAY1216_H_120	RAY1216-E	1	16	1430000	56200	4.11	79.9	17900	2490	5.92	0	2023-06-26 17:24:34	420533-20230525-PLS-20230626.wiff	RAY1216-E		RAY1216	H	2
	RAY1216_H_60	RAY1216-E	1	27	1650000	63100	4.09	90.7	18200	2550	5.92	0	2023-06-26 17:33:48	420533-20230525-PLS-20230626.wiff	RAY1216-E		RAY1216	H	1
	RAY1216_H_60	RAY1216-E	1	28	1940000	66100	4.2	124	15600	2220	5.92	0	2023-06-26 17:43:01	420533-20230525-PLS-20230626.wiff	RAY1216-E		RAY1216	H	2
	RAY1216_H_30	RAY1216-E	1	39	1030000	49200	4.13	66	15700	2190	5.92	0	2023-06-26 17:52:15	420533-20230525-PLS-20230626.wiff	RAY1216-E		RAY1216	H	1
	RAY1216_H_30	RAY1216-E	1	40	1510000	49300	4.14	86.2	17500	2390	5.92	0	2023-06-26 18:01:29	420533-20230525-PLS-20230626.wiff	RAY1216-E		RAY1216	H	2
	RAY1216_H_10	RAY1216-E	1	51	1210000	53300	4.16	71.1	17000	2300	5.92	0	2023-06-26 18:10:43	420533-20230525-PLS-20230626.wiff	RAY1216-E		RAY1216	H	1
	RAY1216_H_10	RAY1216-E	1	52	176000	14300	4.2	11.2	15700	2130	5.92	0	2023-06-26 18:19:57	420533-20230525-PLS-20230626.wiff	RAY1216-E		RAY1216	H	2
	RAY1216_H_0	RAY1216-E	1	63	283000	19000	4.12	15.2	18600	2590	5.92	0	2023-06-26 18:29:12	420533-20230525-PLS-20230626.wiff	RAY1216-E		RAY1216	H	1
	RAY1216_H_0	RAY1216-E	1	64	149000	13000	4.09	7.55	19700	2800	5.92	0	2023-06-26 18:38:27	420533-20230525-PLS-20230626.wiff	RAY1216-E		RAY1216	H	2
	RAY1216-E_H_BK	RAY1216-E	1	7	843	141	4.17	0.0457	18500	2560	5.92	0	2023-06-26 18:47:41	420533-20230525-PLS-20230626.wiff	RAY1216-E		RAY1216-E	H	1
	RAY1216-E_H_BK	RAY1216-E	1	8	0	0	0	0	19400	2710	5.92	0	2023-06-26 18:56:56	420533-20230525-PLS-20230626.wiff	RAY1216-E		RAY1216-E	H	2
	RAY1216-E_H_0	RAY1216-E	1	67	12700000	418000	4.15	635	20000	2830	5.92	0	2023-06-26 19:06:11	420533-20230525-PLS-20230626.wiff	RAY1216-E		RAY1216-E	H	1
	RAY1216-E_H_0	RAY1216-E	1	68	14700000	441000	4.15	969	15200	2110	5.92	0	2023-06-26 19:15:26	420533-20230525-PLS-20230626.wiff	RAY1216-E		RAY1216-E	H	2
Dog	Sample Name	Analyte	Plate Position	Vial Position	Analyte Peak Area (counts)	Analyte Peak Height (cps)	Analyte Retention Time (min)	Area Ratio	IS Peak Area (counts)	IS Peak Height (cps)	IS Retention Time (min)	Record Modified	Acquisition Date	File Name	Analyte Peak Name	BATCHID	COMPOUNDID	MATRIX	REPLICATE
	RAY1216__BK	Unknown	1	1	0	0	0	0	25100	3460	5.92	0	2023-06-19 16:25:42	420533-20230525-PLS-20230619.wiff	RAY1216-E		RAY1216		1
	RAY1216__BK	RAY1216-E	1	2	0	0	0	0	21600	2990	5.92	0	2023-06-19 16:34:52	420533-20230525-PLS-20230619.wiff	RAY1216-E		RAY1216		2
	RAY1216__120	RAY1216-E	1	13	4520000	152000	4.27	214	21200	2540	5.92	0	2023-06-19 16:44:02	420533-20230525-PLS-20230619.wiff	RAY1216-E		RAY1216		1
	RAY1216__120	RAY1216-E	1	14	4480000	152000	4.24	203	22000	2720	5.92	0	2023-06-19 16:53:13	420533-20230525-PLS-20230619.wiff	RAY1216-E		RAY1216		2
	RAY1216__60	RAY1216-E	1	25	3230000	115000	4.26	151	21400	3070	5.92	0	2023-06-19 17:02:24	420533-20230525-PLS-20230619.wiff	RAY1216-E		RAY1216		1
	RAY1216__60	RAY1216-E	1	26	3490000	121000	4.27	131	26600	2990	5.92	0	2023-06-19 17:11:35	420533-20230525-PLS-20230619.wiff	RAY1216-E		RAY1216		2
	RAY1216__30	RAY1216-E	1	37	2280000	77700	4.26	112	20400	3010	5.92	0	2023-06-19 17:20:45	420533-20230525-PLS-20230619.wiff	RAY1216-E		RAY1216		1
	RAY1216__30	RAY1216-E	1	38	1740000	62600	4.26	68.5	25300	2970	5.92	0	2023-06-19 17:29:56	420533-20230525-PLS-20230619.wiff	RAY1216-E		RAY1216		2
	RAY1216__10	RAY1216-E	1	49	450000	18500	4.25	18.5	24300	2630	5.92	0	2023-06-19 17:39:07	420533-20230525-PLS-20230619.wiff	RAY1216-E		RAY1216		1
	RAY1216__10	RAY1216-E	1	50	503000	20500	4.24	19.6	25600	3580	5.92	0	2023-06-19 17:48:19	420533-20230525-PLS-20230619.wiff	RAY1216-E		RAY1216		2
	RAY1216__0	RAY1216-E	1	61	0	0	0	0	26600	3110	5.92	0	2023-06-19 17:57:30	420533-20230525-PLS-20230619.wiff	RAY1216-E		RAY1216		1
	RAY1216__0	RAY1216-E	1	62	88500	3820	4.22	3.59	24600	3480	5.91	0	2023-06-19 18:06:42	420533-20230525-PLS-20230619.wiff	RAY1216-E		RAY1216		2
	RAY1216-E__BK	RAY1216-E	1	3	0	0	0	0	28800	3480	5.92	0	2023-06-19 18:15:54	420533-20230525-PLS-20230619.wiff	RAY1216-E		RAY1216-E		1
	RAY1216-E__BK	RAY1216-E	1	4	0	0	0	0	22200	2880	5.92	0	2023-06-19 18:25:05	420533-20230525-PLS-20230619.wiff	RAY1216-E		RAY1216-E		2
	RAY1216-E__0	RAY1216-E	1	15	5560000	173000	4.28	191	29000	3560	5.92	0	2023-06-19 18:34:17	420533-20230525-PLS-20230619.wiff	RAY1216-E		RAY1216-E		1
	RAY1216-E__0	RAY1216-E	1	16	10400000	296000	4.27	402	25900	2980	5.92	0	2023-06-19 18:43:29	420533-20230525-PLS-20230619.wiff	RAY1216-E		RAY1216-E		2
