# Supplementary material for: Preclinical evaluation of the SARS-CoV-2 Mpro inhibitor RAY1216 shows improved pharmacokinetics compared with nirmatrelvir
Source: Nat Microbiol. 2024 Mar 29;9(4):1075–88. doi: 10.1038/s41564-024-01618-9 (PMC10994847; doi:10.1038/s41564-024-01618-9)
Supplement: Supplementary file 24 — Statistical source data. [file 41564_2024_1618_MOESM24_ESM.xlsx]

## Sheet: Extended Fig.5 a and b
Replicate 1													Replicate 2													Replicate 3
# [I] (nM)	0	26.0123	39.0184	58.5277	87.7915	131.687	197.531	296.296	444.444	666.667	1000		# [I] (nM)	0	26.0123	39.0184	58.5277	87.7915	131.687	197.531	296.296	444.444	666.667	1000		# [I] (nM)	0	26.0123	39.0184	58.5277	87.7915	131.687	197.531	296.296	444.444	666.667	1000
# time s	ΔF(rfu)												# time s	ΔF(rfu)												# time s	ΔF(rfu)
0	0	0	0	0	0	0	0	0	0	0	0		0	0	0	0	0	0	0	0	0	0	0	0		0	0	0	0	0	0	0	0	0	0	0	0
12	12.68	7.373	5.012	1.446	8.876	-0.419	2.633	7.883	2.902	4.063	2.646		12	4.593	6.388	-0.342	-5.877	0.412	3.839	0.371	3.664	3.903	-0.639	1.617		12	3.633	4.223	-2.157	6.38	4.412	5.912	-5.138	-1.122	2.738	0.221	2.267
24	7.183	15.262	7.008	7.138	3.044	1.976	4.023	11.202	5.844	8.613	6.573		24	12.087	11.476	5.831	3.661	6.418	0.182	5.01	2.16	-0.321	2.304	8.25		24	8.118	7.695	6.201	9.185	3.203	9.274	2.055	11.603	6.26	3.03	2.448
36	9.762	23.199	10.919	10.385	12.373	6.016	13.709	10.224	2.477	9.675	5.985		36	7.973	9.545	11.991	5.706	22.217	13.168	5.485	12.94	4.235	6.302	11.649		36	12.214	18.383	10.657	15.281	10.633	16.797	5.524	7.406	10.844	7.296	6.383
48	12.722	24.334	16.772	9.821	17.804	9.323	6.628	10.226	9.254	6.312	7.397		48	18.79	19.209	15.357	10.421	19.2	11.661	8.118	12.236	7.152	6.716	13.562		48	15.65	17.958	13.192	18.731	11.954	20.269	9.251	15.933	9.437	10.593	7.292
60	19.868	25.756	20.341	12.164	15.649	14.288	18.09	15.169	9.548	1.756	4.582		60	21.523	15.465	19.259	18.432	23.93	10.429	14.25	12.623	12.364	11.974	9.436		60	22.191	19.217	21.821	22.01	24.774	23.449	14.316	21.167	11.788	5.253	7.596
72	23.308	31.82	27.19	23.328	26.631	12.256	19.451	18.288	11.458	6.419	3.801		72	25.697	24.381	25.796	19.299	21.342	22.149	18.216	12.213	10.928	6.898	10.335		72	25.213	28.774	23.835	23.753	18.39	23.702	14.926	17.153	13.429	2.749	10.709
84	29.025	28.09	29.57	29.366	24.798	14.774	19.53	17.427	15.58	5.432	1.452		84	28.716	30.041	25.745	20.003	27.903	20.086	12.255	13.596	16.171	4.91	5.242		84	35.737	32.396	27.864	25.421	27.152	28.045	21.409	18.631	9.189	5.56	12.629
96	34.55	33.022	34.357	29.972	32.92	22.355	15.418	20.5	17.535	9.552	6.274		96	31.722	35.908	31.424	29.435	28.292	23.267	22.496	18.453	15.532	7.629	7.997		96	35.873	32.849	28.299	32.233	29.971	34.404	22.779	23.587	17.386	10.05	14.432
108	39.144	40.024	32.805	27.328	29.547	25.719	27.615	26.951	18.07	7.893	6.458		108	35.272	41.811	29.721	30.06	33.689	25.135	24.883	22.176	8.618	14.057	13.134		108	33.622	39.001	25.723	32.745	28.306	35.835	18.82	17.026	10.59	10.027	16.275
120	35.472	41.562	39.045	35.088	34.095	26.542	21.719	21.29	14.01	10.564	10.586		120	37.563	45.389	35.455	33.623	42.695	29.638	23.555	21.656	20.065	13.187	6.952		120	46.411	45.857	38.948	40.029	35.78	32.746	21.262	23.242	18.437	7.197	9.851
132	39.714	44.62	38.321	33.954	39.975	28.77	22.274	25.78	16.13	12.513	10.443		132	47.539	40.712	36.767	32.993	39.309	31.507	20.418	19.864	14.148	8.648	12.607		132	49.199	44.063	41.817	45.475	34.166	30.376	27.327	23.941	15.369	12.169	4.585
144	45.64	45.152	45.131	38.899	40.26	24.098	26.932	27.586	20.432	7.144	11.44		144	52.427	51.942	41.902	34.693	43.44	30.468	32.87	23.965	14.415	15.289	10.744		144	48.547	51.32	44.921	41.446	44.446	42.78	30.176	27.8	22.075	5.895	12.281
156	50.643	50.285	45.34	45.694	41.131	34.071	28.327	30.704	18.889	11.104	5.068		156	50.43	51.095	43.155	37.5	46.762	34.108	31.364	24.657	18.141	11.827	12.944		156	58.623	50.052	41.377	52.731	43.333	45.297	33.359	26.661	18.415	14.838	14.049
168	53.837	54.684	49.544	46.437	41.426	31.055	31.455	30.12	17.491	10.13	7.179		168	57.039	53.86	53.239	46.922	44.936	40.563	30.331	24.006	19.813	13.201	14.413		168	53.853	59.121	49.375	51.39	44.478	48.816	32.614	21.747	18.671	12.403	9.097
180	55.272	54.609	54.97	50.71	54.662	44.777	32.955	28.62	26.607	17.303	7.283		180	65.857	55.596	50.77	45.232	47.573	36.322	27.2	26.628	20.048	14.607	11.896		180	64.057	59.655	57.052	55.708	44.922	45.301	35.721	32.494	24.428	13.054	11.791
192	64.437	64.893	55.454	54.085	54.175	36.483	40.661	34.278	22.635	15.441	9.696		192	63.751	65.808	60.247	46.813	50.08	44.344	34.365	21.352	19.751	14.706	14.811		192	69.763	58.019	57.324	55.959	51.381	53.636	34.172	27.281	17.643	12.436	9.892
204	63.359	63.243	61.831	54.914	55.788	49.682	36.891	31.352	20.33	14.06	9.781		204	76.235	61.781	56.661	52.235	54.303	45.724	36.033	32.422	19.19	15.763	16.24		204	77.177	70.112	59.93	63.059	57.475	52.134	42.137	32.733	24.456	14.037	16.539
216	66.292	66.718	65.794	60.496	56.684	47.572	35.426	34.901	24.089	10.223	11.947		216	68.618	68.798	65.149	55.688	55.11	42.188	35.599	37.006	21.735	10.489	17.946		216	72.728	75.714	61.256	62.842	55.381	56.159	38.211	28.977	25.882	12.449	17.207
228	69.953	73.208	66.064	57.115	64.127	51.08	39.233	35.774	24.966	16.165	7.402		228	78.167	71.969	68.42	57.658	61.26	51.613	41.849	37.336	17.468	18.232	17.646		228	80.921	74.038	76.697	66.593	59.01	55.591	41.461	29.114	26.521	20.381	17.196
240	72.047	70.612	66.315	64.575	64.664	44.141	43.99	41.631	21.717	15.369	12.656		240	83.704	73.144	71.328	67.883	54.647	53.491	42.121	32.371	20.544	14.142	18.66		240	85.112	77.233	70.143	64.51	60.058	61.48	43.906	31.84	25.126	16.282	13.092
252	79.959	81.006	72.941	65.321	70.357	53.076	47.351	38.383	30.063	18.632	7.896		252	81.642	77.49	69.972	64.782	64.425	48.728	48.844	37.139	18.017	13.548	8.572		252	88.704	88.759	75.455	71.021	67.083	57.752	47.492	30.241	27.249	17.312	20.941
264	81.483	77.754	73.508	69.247	69.021	56.838	49.662	34.334	28.02	19.932	7.049		264	87.215	79.977	77.338	61.09	66.694	52.347	44.448	34.084	25.711	19.954	14.02		264	91.177	89.213	80.325	74.932	66.343	64.653	50.417	31.99	25.76	20.09	12.792
276	84.909	81.88	78.357	69.925	65.251	53.131	43.125	40.404	25.997	14.886	10.863		276	92.433	82.034	82.733	72.48	71.206	55.787	47.629	36.51	25.359	17.49	18.784		276	96.546	91.769	83.252	79.231	67.06	70.062	50.436	35.948	31.221	16.433	13.991
288	83.671	88.49	78.51	77.995	70.617	57.003	45.778	37.552	22.306	16.105	11.399		288	98.234	90.671	84.7	74.262	71.28	59.203	44.602	37.86	24.708	18.644	17.364		288	101.204	85.234	85.329	80.146	75.734	68.419	50.401	39.781	28.635	15.358	14.564
300	88.996	86.974	90.289	75.335	75.8	62.928	51.771	38.112	21.739	17.426	9.248		300	96.712	93.745	90.904	79.051	73.009	64.361	48.327	47.884	27.494	14.152	15.875		300	97.559	96.114	82.966	84.038	78.636	74.572	54.378	37.17	31.082	19.684	17.488
312	90.687	101.07	92.773	80.057	74.971	64.999	48.272	41.207	23.96	17.182	10.051		312	100.639	95.211	93.258	80.454	79.392	64.85	54.139	38.172	25.562	19.991	14.7		312	103.011	100.309	87.812	89.911	76.217	72.6	50.349	43.094	31.923	21.092	18.176
324	100.823	100.891	88.182	81.748	76.772	58.561	61.551	44.121	22.269	12.491	12.407		324	107.929	99.379	99.26	83.364	75.561	63.913	50.706	42.599	25.163	19.4	17.649		324	109.861	100.459	92.966	93.414	80.031	72.054	55.165	41.539	32.055	18.477	14.871
336	102.681	103.095	97.105	83.853	82.447	62.579	53.729	46.052	27.421	15.166	8.832		336	105.259	105.978	101.547	89.364	82.546	70.271	53.61	39.384	28.913	17.394	16.803		336	108.723	107.816	101.479	96.458	90.1	77.417	59.868	45.241	32.958	18.688	21.539
348	105.886	107.793	96.183	89.521	83.295	65.717	57.155	42.173	28.137	18.568	12.122		348	112.98	115.831	100.572	88.389	88.351	74.325	57.932	40.901	27.044	23.576	14.273		348	120.114	109.071	102.905	92.931	86.296	82.003	55.704	41.127	33.19	18.747	16.528
360	112.564	110.69	97.683	89.574	85.844	73.608	62.946	44.89	26.002	16.123	7.421		360	119.62	116.448	104.777	90.328	82.331	75.229	52.486	43.225	27.026	19.178	14.625		360	116.064	108.266	99.527	98.089	86.586	75.139	64.161	41.99	32.547	17.168	13.66
372	118.396	113.567	109.383	96.993	91.933	74.366	56.904	44.901	26.062	17.531	12.939		372	121.753	114.392	107.068	93.902	89.413	79.408	60.259	44.786	31.2	19.61	16.753		372	122.503	115.848	107.554	105.869	86.342	80.215	54.562	46.961	37.795	18.686	17.486
384	119.11	110.534	107.611	98.359	92.385	74.326	58.797	49.251	29.313	19.14	15.256		384	119.883	116.657	110.866	96.379	90.542	74.227	60.497	45.534	28.157	21.111	20.62		384	129.811	120.181	112.407	108.465	90.173	84.368	62.176	45.173	33.766	24.549	12.546
396	118.548	115.29	109.076	96.604	88.918	79.56	59.201	50.892	27.68	22.891	14.068		396	127.45	122.628	113.095	99.732	95.865	74.733	61.015	49.956	35.715	22.582	19.785		396	125.161	124.238	114.735	110.43	94.451	83.973	62.211	46.886	31.78	21.315	23.018
408	128.428	116.735	107.203	102.944	95.603	81.151	60.485	54.047	32.457	19.657	14.383		408	136.013	125.557	109.942	103.669	89.572	77.579	65.405	51.291	29.498	22.24	19.19		408	132.372	121.231	115.723	110.636	91.039	89.939	66.775	46.87	32.928	22.047	15.996
420	128.771	125.588	118.95	108.197	102.705	77.064	62.311	48.429	36.346	21.373	13.346		420	141.84	132.912	118.794	104.395	94.659	84.944	57.831	51.838	33.66	18.88	22.083		420	135.728	126.753	118.053	116.365	95.428	81.688	63.319	44.664	37.546	27.23	19.649
432	129.729	128.228	118.471	107.598	105.445	81.317	66.705	54.106	39.91	20.439	18.977		432	138.149	131.722	116.34	103.661	102.48	79.237	63.435	47.456	34.683	22.238	20.399		432	136.507	133.399	123.397	116.865	104.039	92.707	66.536	51.811	39.11	22.349	22.167
444	131.63	132.171	120.406	108.678	98.387	85.689	67.142	52.916	35.226	18.495	12.303		444	139.736	133.063	127.272	106.708	104.709	88.149	65.839	52.486	34.741	20.431	13.772		444	148.906	139.331	128.436	120.24	104.691	92.716	67.397	45.919	34.187	24.714	19.162
456	137.013	135.441	122.047	118.956	110.183	88.119	73.304	50.241	34.049	21.488	14.866		456	146.775	135.755	125.942	114.036	103.097	82.835	68.242	47.369	29.549	27.882	24.376		456	142.144	143.774	126.536	120.026	105.322	92.13	66.123	52.974	41.701	24.814	18.574
468	138.597	136.983	131.763	112.93	110.927	89.02	72.729	51.315	35.28	18.884	18.702		468	151.54	143.432	130.691	113.235	108.205	86.32	72.482	45.99	37.127	22.303	20.41		468	157.463	142.64	132.108	124.219	105.97	94.496	74.076	55.38	37.577	24.291	17.494
480	142.127	141.352	130.026	118.324	115.292	84.97	71.326	53.146	32.016	22.585	19.141		480	151.784	147.816	136.476	115.683	105.261	90.521	59.654	52.643	27.531	25.868	19.308		480	163.143	142.45	126.586	126.59	103.724	102.53	72.384	52.7	39.339	28.399	18.988
492	148.203	147.042	135.294	125.215	106.661	89.412	63.831	54.337	34.322	23.286	12.023		492	156.698	154.718	131.328	128.131	106.278	96.272	73.414	49.473	37.354	24.113	19.321		492	162.88	148.295	137.625	126.441	113.268	99.859	74.225	53.378	39.285	21.315	24.312
504	149.388	152.704	136.701	121.525	114.033	89.077	75.543	57.278	35.61	21.682	18.532		504	163.125	150.468	142.719	128.112	109.336	87.836	76.139	55.756	36.114	21.667	18.839		504	160.488	149.5	142.329	127.443	112.907	101.567	72.842	56.771	37.198	25.581	17.291
516	149.957	144.763	144.182	131.623	118.461	90.055	79.963	57.106	35.129	24.707	16.08		516	162.282	145.861	143.48	126.731	117.703	93.006	75.04	57.038	33.7	20.486	24.519		516	167.198	153.65	148.596	133.93	111.654	101.331	80.289	55	41.651	25.699	21.761
528	158.419	154.114	142.526	126.152	118.849	96.817	77.204	55.707	38.077	19.931	14.368		528	169.856	149.242	147.954	126.132	121.504	93.229	76.33	46.06	34.005	24.148	21.281		528	167.051	157.981	156.116	141.678	125.044	100.597	80.015	53.253	43.939	26.029	24.039
540	154.221	157.8	139.581	133.714	120.085	91.644	74.131	57.267	40.627	21.515	15.268		540	172.34	162.552	153.565	125.697	119.763	99.584	78.023	56.959	36.028	27.001	23.972		540	170.075	157.605	152.179	139.108	125.567	105.811	77.047	56.366	41.949	30.063	19.022
552	165.951	154.949	146.549	137.367	116.852	104.547	82.705	56.596	38.751	23.668	16.622		552	175.843	168.802	149.867	134.301	122.143	100.256	72.531	50.361	42.064	26.468	23.421		552	175.172	160.629	153.304	142.291	122.773	102.658	80.436	56.371	43.13	24.822	21.744
564	163.646	156.561	153.294	140.255	128.715	93.734	80.515	56.591	36.526	26.49	15.243		564	179.309	171.886	156.074	132.745	123.188	103.445	78.552	54.293	43.975	20.031	17.797		564	180.656	165.151	155.636	151.39	127.115	101.705	79.384	59.533	44.149	24.183	20.212
576	171.964	167.639	149.198	141.7	129.106	101.597	82.735	61.526	33.566	20.845	18.773		576	180.772	175.15	163.436	140.708	129.15	102.604	82.908	56.574	38.922	23.112	16.676		576	190.394	166.105	153.45	144.713	126.301	111.168	79.567	58.449	43.309	29.058	20.931
588	176.428	169.783	153.873	143.763	132.801	105.59	77.363	61.161	41.764	18.357	13.74		588	187.44	173.47	162.835	141.479	131.513	108.668	81.048	57.806	36.974	20.594	21.835		588	186.22	174.862	163.609	149.39	132.274	109.548	89.177	55.743	40.562	25.928	20.479
600	181.311	167.272	158.614	145.428	136.317	105.25	80.278	53.688	38.94	25.322	20.552		600	189.857	169.041	163.295	140.084	125.334	101.585	74.248	58.929	38.194	25.949	17.65		600	191.199	178.817	161.951	148.794	127.949	111.912	84.741	60.637	42.17	25.083	19.356
612	180.748	188.574	164.861	143.58	135.36	102.735	84.211	58.577	37.455	24.829	11.556		612	190.81	179.624	162.46	143.53	132.766	108.169	78.574	59.58	41.837	24.96	21.46		612	192.087	178.602	166.58	157.306	129.37	110.893	83.314	61.453	42.433	29.194	22.223
624	186.701	178.309	158.531	145.533	139.727	109.127	80.823	62.594	37.118	25.466	15.899		624	192.31	178.979	175.936	147.081	136.811	117.833	81.563	58.183	39.978	27.182	23.704		624	195.728	187.205	172.111	156.292	141.586	110.693	87.391	61.154	41.801	24.572	22.76
636	188.562	179.595	168.569	149.471	137.152	103.414	81.105	59.294	38.401	17.733	14.811		636	205.523	184.327	171.729	145.41	138.649	106.436	79.839	58.619	43.208	28.416	17.144		636	203.585	186.454	170.681	160.871	135.16	111.846	83.006	57.681	47.786	23.238	22.052
648	193.226	180.934	166.373	148.798	141.424	108.67	81.295	63.701	35.027	24.788	15.225		648	208.426	187.122	178.178	151.595	132.687	111.47	85.149	64.839	39.444	27.075	22.256		648	204.961	182.221	176.579	165.846	142.796	111.39	84.774	61.654	43.84	25.493	19.927
660	194.265	183.243	167.801	151.146	140.946	113.303	81.934	68.94	37.968	29.895	12.869		660	204.19	192.254	173.322	154.967	139.016	112.209	83.866	59.391	36.921	27.614	19.78		660	212.085	198.145	182.927	166.087	142.335	115.984	90.087	61.645	45.3	23.392	21.424
672	193.768	193.665	171.26	164.561	140.137	115.193	87.419	63.243	35.976	27.799	12.698		672	210.166	189.295	181.914	161.483	139.932	107.054	92.769	62.509	36.774	29.049	24.875		672	205.526	194.603	180.342	167.149	139.463	118.408	83.507	62.162	46.305	31.049	21.036
684	199.109	195.23	176.621	162.888	147.053	113.141	90.226	67.333	44.607	30.307	16.984		684	210.791	196.444	187.708	166.329	141.422	116.825	87.92	59.229	39.033	24.872	24.281		684	218.324	199.122	183.479	176.872	147.609	120.066	89.268	62.774	51.025	29.616	23.291
696	208.307	195.069	178.762	168.044	146.262	118.074	89.046	66.503	35.918	23.406	13.978		696	210.626	202.307	190.36	165.893	145.658	117.305	87.776	64.494	47.187	28.937	16.775		696	224.129	202.248	192.218	169.765	149.005	126.584	95.897	70.752	43.308	29.62	18.28
708	213.708	198.655	182.554	168.366	149.09	117.38	90.252	64.39	38.093	21.051	15.408		708	219.402	200.222	185.946	167.169	150.555	122.498	91.467	66.635	41.77	24.478	21.995		708	227.319	207.459	187.082	175.42	144.482	125.668	95.194	61.876	48.006	24.988	22.569
720	206.296	206.751	191.665	166.137	150.975	116.677	94.009	64.781	41.442	25.386	21.855		720	229.134	211.88	191.072	162.091	146.387	120.139	87.793	68.822	43.97	25.965	26.935		720	226.661	210.289	193.903	177.949	149.055	118.284	99.017	66.335	51.646	31.555	26.813
732	217.574	209.843	186.781	174.696	142.881	125.065	90.747	65.498	41.439	25.325	15.221		732	225.449	206.158	193.689	171.603	144.978	123.793	96.141	63.926	41.757	29.362	21.454		732	236.194	216.135	201.552	184.42	149.143	131.175	94.304	70.941	51.14	32.508	22.416
744	216.065	209.214	189.346	170.284	161.5	123.332	90.746	70.966	43.784	31.349	19.545		744	230.976	212.36	201.365	168.757	151.607	120.335	94.12	64.714	43.399	26.293	22.47		744	239.803	218.99	203.271	177.127	150.754	127.207	94.888	62.344	48.647	27.616	26.148
756	221.812	205.773	199.989	174.583	159.412	129.399	91.944	65.546	38.738	28.338	12.718		756	232.349	214.106	208.149	175.376	150.496	122.85	92.274	66.614	44.565	31.729	22.803		756	241.39	218.17	204.715	187.929	151.801	129.316	94.57	63.056	50.474	29.788	24.937
768	224.04	206.042	202.342	174.196	161.834	120.255	91.507	63.945	43.511	30.2	20.903		768	246.592	223.412	199.078	180.456	155.82	125.33	91.648	61.893	44.189	26.07	23.783		768	243.187	220.795	210.606	188.465	157.773	136.259	95.661	65.321	46.363	29.092	20.711
780	238.381	210.102	204.486	181.24	166.036	119.512	95.591	69.284	47.574	29.795	16.856		780	237.965	223.621	212.672	182.832	156.537	120.724	95.804	64.087	44.837	29.411	27.951		780	246.919	227.088	210.256	187.054	159.16	129.194	103.536	68.931	49.716	28.043	21.242
792	229.973	219.321	203.218	188.181	163.706	128.393	94.856	67.046	43.272	23.762	23.07		792	247.301	231.74	205.246	181.481	156.69	129.404	94.85	67.662	47.242	26.694	24.737		792	251.084	236.28	216.374	194.916	165.702	130.634	102.478	65.628	49.351	31.857	25.19
804	239.26	225.948	204.796	181.679	166.589	126.193	94.238	69.91	46.788	32.237	16.694		804	250.027	233.994	216.652	184.717	157.727	133.726	102.907	69.871	45.893	33.763	22.037		804	251.197	228.604	212.46	192.733	157.606	135.525	95.904	68.631	52.413	33.011	25.334
816	235.306	227.235	218.86	187.844	173.324	130.74	94.49	64.815	54.389	32.121	22.714		816	251.829	228.606	221.394	189.456	158.577	126.937	94.404	69.571	41.598	30.07	19.679		816	254.157	230.066	218.269	197.446	168.726	140.696	102.895	75.734	56.45	34.685	21.42
828	233.938	234.839	215.155	186.544	172.028	131.916	103.741	72.145	39.761	27.16	24.018		828	253.842	232.611	225.471	183.947	166.524	124.304	95.394	71.744	44.964	27.989	22.284		828	261.311	238.285	219.939	199.433	167.044	138.004	102.987	68.909	49.131	29.712	25.079
840	246.716	238.531	220.194	190.161	170.841	127.484	95.743	72.377	47.448	28.027	21.232		840	257.574	243.842	219.875	190.397	158.505	137.466	98.425	71.347	46.243	26.833	21.05		840	270.229	240.831	227.14	203.512	162.487	144.004	106.708	68.079	47.563	30.973	20.807
852	250.841	238.394	214.947	196.586	176.469	134.217	103.451	73.612	40.763	32.682	20.778		852	260.834	246.666	223.557	192.382	171.533	137.376	101.614	68.376	40.811	33.105	25.035		852	261.653	243.703	227.422	205.839	170.601	140.847	105.977	70.342	55.74	29.892	24.513
864	253.053	242.085	216.977	201.616	174.542	137.22	102.834	69.876	48.598	25.676	22.996		864	264.89	244.924	224.589	204.222	166.384	133.646	101.246	72.946	40.922	30.469	21.618		864	270.724	239.227	234.763	211.701	168.902	139.428	106.534	70.803	50.468	25.677	25.232
876	255.397	241.058	220.709	200.741	173.576	141.338	96.629	74.455	48.474	28.827	16.2		876	277.788	249.967	233.99	202.215	166.684	137.558	104.178	73.101	46.146	32.858	25.647		876	266.9	243.747	230.269	209.04	171.663	149.906	103.862	70.346	47.244	30.607	23.436
888	255.348	242.935	223.673	200.498	184.04	138.108	98.409	70.928	44.57	27.909	19.289		888	272.531	253.247	234.435	204.603	169.937	136.286	104.485	70.956	43.886	31.149	24.317		888	282.183	254.61	236.944	204.976	180.684	144.694	105.934	70.544	48.672	30.298	19.951
900	259.678	246.407	231.331	210.564	185.559	137.411	104.015	74.549	46.904	31.777	19.653		900	278.596	257.393	234.04	198.431	168.285	134.828	100.946	71.118	46.328	37.136	22.48		900	277.572	249.908	237.104	211.357	172.162	142.795	105.443	76.182	51.76	32.822	23.516
912	263.691	247.96	233.707	202.27	185.642	142	102.25	75.603	45.889	24.185	25.037		912	282.886	259.125	246.492	202.35	172.291	145.673	98.16	73.102	38.122	33.491	21.996		912	283.161	258.477	247.083	214.653	174.603	145.36	98.338	74.53	47.594	33.808	25.35
924	273.339	259.925	232.218	215.851	180.388	142.618	109.08	74.403	46.98	25.368	21.045		924	279.99	263.872	240.358	203.378	177.725	140.719	110.379	70.845	48.317	38.409	25.985		924	285.638	261.093	234.987	221.345	178.875	149.344	109.263	68.6	51.056	32.6	22.883
936	278.999	248.134	237.934	205.016	184.482	139.747	110.278	69.616	45.53	31.447	26.804		936	278.276	275.299	242.655	199.709	175.915	148.275	106.169	74.673	49.98	29.392	18.084		936	294.771	265.197	240.246	226.394	178.62	152.05	107.866	78.163	53.824	34.404	26.597
948	271.063	255.475	236.128	215.317	190.779	141.107	104.764	77.182	46.231	29.813	21.061		948	291.735	266.327	247.615	211.075	174.984	151.455	105.776	69.268	48.676	27.998	24.725		948	303.811	263.357	250.996	216.877	180.889	144.286	102.621	71.384	51.674	32.163	25.755
960	282.426	258.893	240.94	216.875	195.094	143.456	105.252	70.421	44.973	29.372	14.185		960	285.021	266.686	251.47	213.624	181.032	144.37	104.532	72.255	51.188	32.045	23.374		960	294.035	267.853	264.077	221.955	176.869	150.649	108.885	78.741	59.13	31.241	24.908
972	278.501	269.324	242.687	215.419	189.693	144.809	109.405	78.527	49.74	26.912	23.993		972	300.467	272.197	257.03	216.807	183.238	153.003	104.642	76.886	48.918	31.661	29.059		972	303.163	268.723	250.781	224.396	184.789	159.943	106.125	71.305	49.609	36.953	24.933
984	285.932	266.877	247.588	228.286	183.361	145.415	111.378	78.946	46.733	29.545	13.771		984	305.059	287.824	252.408	217.852	182.567	149.717	104.133	71.654	47.861	35.89	23.569		984	303.033	274.083	256.458	231.115	193.217	144.585	110.659	74.857	56.383	29.769	21.588
996	286.413	268.792	250.091	222.919	204.352	148.373	106.452	73.376	47.173	30.988	19.905		996	299.831	276.645	261.677	216.412	185.821	155.317	108.656	75.377	47.045	34.42	23.071		996	310.406	278.085	255.882	229.982	186.958	152.351	107.06	71.437	55.901	32.433	29.212
1008	290.93	271.512	254.371	226.815	197.305	151.783	106	77.698	48.724	32.367	20.077		1008	313.492	290.052	258.561	228.613	188.666	143.558	109.969	73.548	47.866	36.882	27.942		1008	310.25	279.112	264.198	229.208	190.037	158.818	116.32	79.281	52.554	37.113	25.817
1020	295.376	272.39	250.248	230.287	193.868	148.945	110.316	76.259	47.287	33.545	19.079		1020	308.607	294.199	259.801	226.641	182.243	149.045	107.401	72.365	50.936	33.361	27.658		1020	310.383	283.863	265.55	240.448	193.875	162.133	115.306	76.764	55.356	39.268	23.005
1032	295.503	280.865	255.661	230.721	201.722	150.578	110.714	71.309	44.347	29.102	24.416		1032	321.47	295.686	268.839	230.435	197.697	158.125	111.417	80.733	49.949	39.529	25.563		1032	313.535	284.539	272.201	235.501	196.25	155.348	110.81	72.951	59.349	36.329	25.574
1044	307.714	279.264	257.36	230.473	206.352	154.677	109.965	82.158	50.333	31.272	26.311		1044	319.108	295.16	258.265	234.964	186.347	159.024	106.93	76.926	48.278	30.62	26.45		1044	318.976	293.993	269.663	232.665	200.798	162.472	113.875	76.452	53.329	37.898	24.35
1056	300.167	277.397	263.574	233.103	203.921	151.101	115.74	77.839	49.093	30.578	20.552		1056	325.377	298.506	268.043	230.449	188.599	154.603	114.553	79.733	48.447	32.326	25.457		1056	332.225	293.848	274.654	239.868	189.474	156.983	115.842	78.295	59.378	37.499	22.425
1068	306.916	285.337	277.899	230.814	200.236	154.26	114.151	81.181	49.132	28.211	17.533		1068	320.428	294.731	275.295	231.98	189.045	155.488	112.749	72.561	46.539	36.828	22.364		1068	327.365	287.852	277.824	252.184	191.982	157.072	113.123	75.137	56.92	30.496	25.85
1080	308.688	294.407	276.327	236.153	207.794	147.667	110.965	83.991	53.414	33.713	20.771		1080	324.99	303.45	272.031	234.788	193.967	156.889	112.554	82.687	48.885	33.403	27.188		1080	327.022	294.234	283.46	242.634	200.849	160.337	120.754	83.763	52.711	30.838	26.145
1092	316.631	295.634	267.585	239.363	208.604	161.431	118.575	81.904	51.68	26.765	23.901		1092	330.523	310.046	285.484	236.625	190.297	156.992	112.648	82.778	47.644	35.209	24.934		1092	334.275	301.419	293.68	252.854	200.046	167.663	121.024	74.842	57.745	34.934	26.251
1104	322.997	291.339	277.609	239.758	208.776	157.561	115.835	78.973	50.89	38.133	23.186		1104	326.472	310.637	277.836	242.343	202.176	153.795	118.384	76.722	63.086	30.552	26.192		1104	336.276	302.781	278.921	251.834	199.357	161.545	118.219	76.658	59.17	36.313	25.996
1116	315.277	296.319	281.217	242.122	209.779	160.678	115.357	75.049	53.447	36.264	22.11		1116	336.517	318.026	277.592	243.594	189.328	161.811	117.174	83.636	48.718	38.37	25.053		1116	346.329	307.557	291.436	251.549	203.735	166.803	119.59	77.824	62.779	36.807	27.17
1128	320.932	296.043	280.047	246.341	207.944	162.937	120.344	81.329	53.702	33.88	20.943		1128	347.109	318.076	284.186	237.259	201.478	162.752	110.283	76.643	51.123	39.516	30.433		1128	350.264	316.517	283.602	248.887	204.136	172.387	121.09	78.166	57.748	36.361	26.862
1140	326.818	303.745	285.331	245.204	209.291	164.447	115.351	79.421	54.094	36.916	24.616		1140	338.011	321.437	280.779	238.25	203.888	164.953	121.22	77.778	54.962	36.706	33.338		1140	356.179	319.356	291.317	252.83	207.292	172.443	123.621	80.846	54.605	37.581	27.858
1152	335.57	306.405	282.203	248.563	219.495	157.868	115.369	82.706	45.867	35.084	17.278		1152	349.105	330.923	295.289	249.412	210.509	165.942	118.57	83.708	50.124	37.123	27.463		1152	347.27	320.844	295.792	258.108	207.608	169.9	121.515	81.053	59.144	33.088	23.134
1164	334.987	307.473	284.065	255.045	224.708	165.271	117.846	79.956	50.674	34.778	20.398		1164	355.487	322.853	300.81	257.307	200.971	159.676	119.308	73.42	53.053	37.362	28.031		1164	358.343	323.212	299.345	259.803	213.719	166.372	117.139	80.975	57.958	37.329	29.486
1176	329.082	310.259	285.258	256.387	219.41	166.778	113.721	85.811	52.641	37.959	24.573		1176	352.619	328.55	297.547	254.127	199.852	164.814	114.246	78.994	54.955	31.508	24.339		1176	366.023	318.892	295.466	258.208	208.13	175.281	123.354	84.452	53.462	33.586	28.056
1188	343.478	313.007	285.658	256.464	226.204	165.579	120.832	81.765	46.628	34.304	24.986		1188	353.744	324.351	293.897	260.372	207.466	162.715	116.896	81.408	51.24	35.727	24.958		1188	359.611	326.873	305.62	262.362	219.614	177.388	126.022	81.763	58.419	34.352	27.604
1200	343.542	316.521	293.321	269.374	224.349	165.376	116.506	84.159	51.623	32.041	23.819		1200	355.791	326.467	308.235	257.152	204.606	163.238	115.704	77.669	47.005	33.786	25.239		1200	358.024	326.738	310.191	264.688	218.09	164.89	123.838	84.715	58.339	38.613	26.408
1212	346.217	328.08	293.1	260.421	223.778	159.282	123.387	80.376	50.127	33.604	19.746		1212	358.811	333.567	306.607	260.483	216.087	169.827	119.22	84.271	48.426	40.147	27.743		1212	366.136	327.263	311.335	266.978	204.495	173.1	123.708	81.043	62.199	39.201	25.168
1224	348.243	325.145	293.029	258.847	229.487	171.097	118.3	85.417	53.743	33.14	21.192		1224	374.228	347.661	310.317	260.897	216.968	167.095	121.412	82.858	49.733	37.65	26.319		1224	370.553	335.67	302.706	271.776	211.363	180.593	123.95	81.215	59.939	35.532	26.483
1236	350.157	321.717	298.02	268.177	223.089	165.009	120.842	81.869	56.575	31.799	20.616		1236	378.519	338.725	305.584	259.937	208.269	168.299	122.979	86.576	54.319	36.254	33.671		1236	371.39	344.443	313.861	271.321	221.989	173.217	125.974	84.439	63.55	39.674	25.76
1248	351.389	332.308	302.593	255.961	232.747	167.883	121.253	81.088	55.026	38.534	23.109		1248	381.63	333.698	313.043	263.157	213.685	168.313	121.218	78.722	49.515	34.646	30.962		1248	385.683	339.283	315.338	268.198	218.675	179.429	128.763	84.064	54.862	37.027	27.665
1260	353.806	339.325	305.738	263.993	236.96	171.032	126.36	85.014	56.071	33.023	18.057		1260	380.265	346.283	316.819	263.089	217.504	163.508	126.244	81.723	49.876	38.86	24.525		1260	381.985	345.698	316.9	278.685	224.958	174.644	127.616	89.33	61.53	34.957	25.723
1272	356.809	345.299	307.013	268.107	241.03	176.125	124.685	88.79	56.716	26.502	21.718		1272	375.988	342.33	320.648	264.144	208.789	164.086	124.688	84.21	49.709	39.204	29.9		1272	390.612	346.927	317.774	277.464	224.978	178.165	127.73	89.219	57.41	40.071	31.961
1284	368.009	340.365	307.686	278.375	231.93	169.482	124.534	88.821	51.616	34.001	24.571		1284	380.736	349.169	323.698	271.354	217.587	178.003	120.316	85.511	49.577	36.05	27.23		1284	389.891	349.315	319.399	284.98	229.488	183.899	117.671	79.685	58.307	39.916	21.96
1296	369.576	346.373	314.253	272.785	234.681	183.266	118.999	90.881	60.147	35.186	24.292		1296	392.14	357.765	321.233	267.704	216.552	173.27	127.199	87.609	58.626	37.295	25.336		1296	392.588	352.979	323.928	276.128	224.965	184.109	133.109	87.713	59.466	34.776	24.045
1308	374.573	339.327	324.569	268.674	243.57	170.724	118.836	86.658	52.115	31.959	21.153		1308	389.015	359.98	330.145	271.501	219.406	178.888	120.879	85.794	55.869	35.945	25.044		1308	394.417	352.608	327.255	281.124	230.144	181.705	116.593	86.614	59.475	37.971	24.578
1320	370.869	340.952	316.226	277.906	238.476	171.225	126.67	88.597	57.911	35.569	21.673		1320	401.47	358.198	328.682	271.785	220.548	172.444	125.661	85.596	55.448	41.303	27.023		1320	404.246	346.084	330.442	278.496	224.501	180.939	132.717	86.425	62.148	41.95	33.752
1332	376.224	348.568	317.346	286.543	239.246	166.297	130.558	78.574	55.387	30.797	19.75		1332	392.191	364.966	328.49	277.642	228.671	173.515	124.228	86.114	49.557	38.715	22.648		1332	397.648	358.211	331.429	285.945	232.865	179.289	127.135	87.742	60.278	36.561	26.105
1344	384.261	346.212	317.323	283.751	247.129	177.722	130.351	81.119	55.69	33.196	26.414		1344	401.191	375.197	327.688	275.338	222.186	176.239	122.33	88.328	52.65	35.034	26.279		1344	397.683	364.434	335.768	290.616	228.412	183.735	130.241	87.671	61.904	38.559	31.542
1356	382.576	356.826	328.337	283.828	237	181.657	132.41	87.468	55.903	37.261	19.2		1356	404.742	367.292	335.539	284.41	216.876	178.422	122.356	88.417	55.505	35.555	30.45		1356	407.279	369.322	343.084	296.792	228.346	186.297	132.351	83.769	67.839	33.12	29.295
1368	383.797	356.878	329.081	292.108	251.47	175.99	131.367	87.118	53.543	31.427	27.971		1368	408.54	379.74	329.079	283.856	223.354	175.136	121.468	86.185	60.05	37.21	30.214		1368	410.512	371.916	342.811	286.777	228.87	187.265	131.513	86.114	62.375	38.851	31.47
1380	399.967	354.347	327.98	286.067	245.895	181.33	125.783	91.557	53.36	32.594	21.2		1380	405.253	370.244	333.933	284.12	233.675	172.984	129.242	82.799	53.618	39.462	24.327		1380	418.188	371.891	344.973	292.4	232.831	184.973	131.102	86.491	61.761	37.295	30.097
1392	389.999	359.901	333.006	293.022	242.685	183.201	131.802	91.075	55.893	36.752	21.536		1392	404.395	378.097	339.043	286.939	226.077	179.779	128.973	85.08	58.093	41.705	27.708		1392	428.539	373.978	346.594	286.631	230.437	182.116	133.135	84.99	66.537	36.242	28.907
1404	393.871	367.242	338.298	294.147	244.784	185.792	123.508	84.822	54.267	31.44	18.498		1404	419.91	385.445	344.756	291.381	236.939	179.164	124.722	83.664	53.738	39.274	26.301		1404	414.406	375.363	352.345	294.339	236.832	186.956	135.754	87.457	61.588	34.686	35.576
1416	392.971	376.024	332.889	297.22	251.231	180.453	123.618	87.722	56.323	29.102	24.171		1416	417.161	389.821	344.811	287.484	233.844	177.897	130.378	89.14	50.948	39.369	25.749		1416	421.557	379.3	345.535	305.408	236.599	181.176	143.458	91.56	60.228	40.304	34.963
1428	410.651	369.537	336.518	300.409	242.728	183.404	129.711	86.715	56.972	38.326	26.824		1428	430.331	385.053	345.857	291.406	229.824	176.294	129.992	83.84	53.374	37.439	27.21		1428	433.278	378.955	349.09	301.712	239.898	194.547	133.514	78.315	65.61	38.345	24.401
1440	404.135	376.345	343.081	297.227	255.009	179.607	134.693	92.1	51.143	36.828	16.617		1440	428.822	391.001	350.351	288.911	235.085	182.165	133.383	87.05	54.776	41.015	33.941		1440	430.725	384.126	358.011	299.791	242.569	196.111	135.915	86.144	57.851	37.56	29.034
1452	404.741	375.574	337.397	302.453	253.124	188.861	125.974	91.174	53.247	35.158	21.273		1452	425.156	395.381	349.053	299.695	235.011	178.806	131.616	82.308	56.958	36.818	24.735		1452	423.961	391.07	361.573	299.2	238.163	190.633	133.351	87.285	65.292	34.178	29.563
1464	404.049	382.046	346.854	293.18	256.235	187.92	129.754	95.272	57.454	35.504	25.549		1464	437.61	400.423	365.886	291.362	240.809	185.797	128.369	81.622	49.559	33.552	28.206		1464	433.902	387.609	363.052	301.467	246.923	186.889	134.936	86.695	63.173	36.064	23.055
1476	415.45	381.667	351.852	301.219	255.943	180.727	131.109	90.889	56.967	37.044	23.232		1476	431.329	397.765	355.986	305.012	248.937	187.493	128.522	86.942	55.42	41.199	26.86		1476	440.62	388.138	362.478	307.815	247.658	192.552	134.061	87.474	58.572	37.065	25.581
1488	418.324	389.29	348.708	308.597	262.613	186.634	135.061	88.533	57.974	38.819	25.074		1488	435.563	404.32	365.036	298.892	242.707	188.063	130.539	85.308	58.853	41.775	30.995		1488	445.249	396.591	368.575	309.247	244.89	199.587	135.396	87.634	61.988	42.948	31.574
1500	415.719	395.007	351.96	314.472	264.282	192.049	131.045	90.284	52.96	39.066	22.057		1500	446.491	397.707	361.705	304.906	245.899	182.557	133.569	90.87	61.15	41.072	29.648		1500	449.974	389.556	368.368	311.132	241.157	198.101	135.345	87.785	64.292	41.269	31.425
1512	437.779	387.921	355.567	307.991	264.219	188.961	132.273	92.433	57.235	34.93	24.238		1512	442.674	415.351	365.093	313.54	247.038	186.091	136.668	85.364	56.703	42.737	30.317		1512	457.455	395.97	376.844	313.331	240.686	196.349	135.656	92.335	65.283	42.146	25.638
1524	417.308	390.817	363.14	306.468	257.263	193.327	133.097	87.88	58.058	31.289	24.264		1524	450.75	415.353	367.171	307.396	251.791	188.853	133.379	89.674	57.851	37.693	27.619		1524	451.527	412.387	376.203	315.373	246.681	195.189	137.052	92.142	66.614	40.959	34.128
1536	428.242	397.357	368.239	306.3	263.892	186.568	138.656	90.532	56.708	36.057	28.994		1536	451.623	428.719	369.212	307.052	242.245	189.338	131.947	86.874	56.993	43.697	24.682		1536	454.11	410.38	373.008	317.057	244.82	196.634	140.93	91.431	64.791	39.667	22.556
1548	436.499	395.203	363.393	312.786	267.587	190.749	129.91	92.74	63.397	39.891	26.895		1548	442.973	419.078	380.96	311.02	242.514	187.51	133.811	88.788	63.047	41.621	32.8		1548	459.988	415.185	381.07	320.466	243.715	194.72	140.561	88.051	66.739	44.648	26.869
1560	425.467	408.306	372.183	320.068	266.576	192.897	141.87	92.446	58.32	38.726	25.657		1560	462.408	416.039	375.822	316.255	246.761	195.762	135.968	86.214	57.896	36.993	27.421		1560	466.637	407.783	379.417	319.609	256.16	205.061	137.814	88.6	63.746	40.542	34.831
1572	439.055	404.86	366.756	327.539	260.823	194.448	137.903	94.789	59.156	38.113	25.028		1572	471.074	424.853	389.147	315.116	254.084	191.736	139.729	91.904	57.947	43.852	32.599		1572	472.606	420.913	387.674	318.183	260.228	200.332	135.246	98.249	64.53	37.9	25.371
1584	445.737	402.075	372.68	320.409	270.516	192.82	133.29	93.899	54.872	36.96	26.25		1584	457.507	429.402	374.412	311.362	250.758	191.237	138.846	94.253	58.271	38.968	28.315		1584	472.666	420.832	381.555	325.773	250.713	200.889	136.388	99.653	67.072	44.312	33.306
1596	451.287	404.512	372.265	321.864	270.098	190.381	141.097	88.647	58.758	37.764	24.864		1596	470.966	431.32	381.979	323.155	252.458	197.795	131.925	95.653	57.179	42.071	32.637		1596	471.683	417.085	395.989	332.443	253.461	197.179	145.473	93.95	68.473	35.19	28.634
1608	444.319	405.808	379.454	327.02	270.794	200.777	135.148	90.553	59.898	41.177	23.777		1608	470.71	435.549	390.13	318.271	244.408	189.891	135.298	91.029	57.819	37.8	28.308		1608	466.488	422.988	386.166	323.361	256.966	203.051	140.649	96.798	68.597	38.682	32.913
1620	445.794	410.443	376.917	328.797	278.263	196.522	136.705	91.604	54.544	41.104	26.374		1620	475.162	431.065	387.001	318.553	257.401	190.309	139.517	93.595	58.173	38.423	27.208		1620	483.313	423.492	391.442	327.685	260.179	198.89	147.14	96.55	66.814	39.168	31.171
1632	449.525	417.746	379.195	333.351	277.602	192.037	140.709	95.445	62.599	38.409	26.311		1632	480.427	433.122	399.386	322.618	253.39	198.298	134.459	92.603	61.246	43.938	27.814		1632	478.348	425.91	396.288	326.771	259.754	199.34	146.648	94.525	68.684	41.887	29.161
1644	458.672	417.203	381.105	331.625	270.701	197.201	137.847	94.786	60.493	32.605	20.645		1644	475.436	427.503	390.926	325.797	256.245	198.139	136.222	96.656	57.383	41.003	27.915		1644	487.272	427.181	396.621	328.784	262.379	208.16	146.398	89.479	59.749	40.555	25.373
1656	458.997	421.23	375.153	335.044	270.888	192.556	145.881	95.672	56.828	34.568	28.53		1656	488.203	449.234	393.47	330.22	248.532	200.544	131.289	90.557	56.008	35.341	26.749		1656	485.732	434.053	406.658	334.197	260.799	206.035	141.023	99.045	61.928	40.726	34.52
1668	460.569	416.208	388.688	334.028	280.709	195.836	138.732	98.386	61.142	39.269	25.121		1668	491.298	451.645	386.566	330.575	249.577	196.012	137.959	92.815	61.183	39.582	29.811		1668	490.618	438.292	407.825	333.641	268.223	209.236	144.397	96.136	69.998	36.5	30.7
1680	466.827	437.98	389.361	334.462	270.778	201.307	141.894	90.761	62.641	32.296	28.216		1680	489.63	438.993	395.953	334.171	258.473	201.99	133.704	87.047	61.137	42.386	30.596		1680	495.981	444.422	397.22	340.528	260.753	211.766	153.965	99.827	68.908	39.34	27.681
1692	470.486	440.888	393.33	340.34	281.601	199.855	137.218	94.604	63.956	33.813	26.288		1692	496.26	452.003	395.568	329.804	254.35	200.714	142.162	97.334	59.951	36.581	29.668		1692	497.231	443.835	407.683	343.185	265.702	205.309	143.288	90.552	64.893	37.958	27.759
1704	469.406	432.936	394.786	335.245	281.989	199.567	138.206	93.958	63.891	36.073	28.268		1704	494.748	451.772	402.239	331.322	264.592	209.181	143.102	91.944	61.922	38.504	31.65		1704	503.048	443.757	401.329	336.206	264.73	207.106	149.386	93.49	63.004	39.762	32.27
1716	470.322	438.639	390.811	335.899	273.856	202.143	143.612	97.379	60.227	33.805	26.096		1716	507.156	444.419	403.941	332.446	257.715	201.731	148.089	88.088	61.292	40.661	30.351		1716	503.951	448.978	409.614	339.356	264.787	202.894	142.755	95.438	67.144	40.595	29.418
1728	478.288	438.489	390.024	336.425	284.352	206.607	143.22	97.198	62.507	36.126	22.896		1728	512.869	458.141	407.205	341.409	265.502	205.272	141.482	94.68	64.611	46.056	28.274		1728	500.723	446.891	422.555	345.711	266.86	208.261	136.836	93.924	74.162	41.766	30.777
1740	483.603	438.072	406.716	341.483	289.346	203.055	151.441	89.522	58.709	36.613	25.539		1740	503.298	460.086	404.948	337.889	259.561	204.416	141.434	100.002	61.581	39.706	28.96		1740	504.885	445.125	405.266	346.931	270.97	211.729	148.326	93.717	64.589	43.509	27.674
1752	480.137	438.686	403.48	344.674	291.142	202.207	144.511	93.241	65.151	39.744	27.397		1752	510.63	456.858	407.296	344.421	270.276	204.173	142.696	90.496	66.639	42.283	32.635		1752	514.755	460.041	417.603	350.737	272.445	208.233	144.134	100.254	66.071	41.399	30.525
1764	491.298	449.757	406.143	350.172	278.462	208.105	142.018	99.683	59.795	39.523	30.678		1764	512.527	463.619	412.573	345.744	263.316	208.521	144.001	94.753	57.935	39.761	32.669		1764	517.778	454.508	421.771	350.852	265.838	205.627	145.129	98.04	66.19	35.484	33.025
1776	493.003	446.006	405.134	354.967	296.136	207.392	141.263	94.077	62.543	40.777	25.331		1776	507.908	472.944	416.065	347.051	264.913	212.562	134.291	92.725	55.925	45.62	26.565		1776	518.092	460	417.515	342.442	271.899	212.843	148.488	94.663	65.903	41.918	35.316
1788	494.667	449.889	413.436	349.977	292.241	206.084	143.526	98.384	65.71	33.513	27.632		1788	519.338	463.913	418.308	345.345	270.41	208.568	141.42	91.817	57.948	43.605	29.254		1788	523.962	469.423	421.419	350.105	271.797	213.74	141.82	96.854	69.567	43.16	33.436
1800	500.585	449.862	410.291	351.973	291.653	204.218	143.551	97.184	57.581	47.518	30.552		1800	518.566	470.817	423.937	349.112	265.069	203.122	134.745	94.537	67.042	44.36	27.058		1800	528.484	451.845	430.215	353.455	270.006	209.859	145.966	93.085	67.262	46.065	27.972
1812	492.696	463.366	416.231	353.745	289.028	204.233	142.259	96.973	61.74	40.16	28.581		1812	526.711	482.941	421.305	355.721	270.627	209.124	139.867	96.726	57.002	43.718	25.386		1812	535.331	464.931	430.91	356.185	274.231	211.206	147.556	97.526	63.955	44.377	30.955
1824	499.609	457.603	416.442	364.518	288.622	205.389	149.293	98.947	57.122	43.298	23.749		1824	529.762	485.84	431.212	353.663	263.341	207.556	146.184	94.66	57.206	42.2	31.952		1824	529.406	473.01	431.306	356.762	274.406	213.927	147.311	98.107	70.612	36.441	33.225
1836	507.085	473.156	415.229	356.816	291.554	203.265	147.425	99.375	64.543	42.126	28.169		1836	530.765	480.198	432.085	352.255	274.614	208.427	144.954	99.995	60.251	40.514	28.198		1836	537.59	468.125	437.769	362.8	278.417	220.657	155.512	96.935	70.04	41.156	28.865
1848	511.83	461.198	421.09	356.492	295.373	210.551	145.719	97.975	62.265	36.778	29.329		1848	530.025	482.219	432.501	354.26	264.97	207.913	146.64	97.572	66.43	44.607	33.045		1848	534.41	480.637	440.867	368.151	282.212	204.586	147.337	101.987	70.251	38.845	29.003
1860	502.231	465.835	426.398	361.259	298.019	210.298	149.678	92.797	64.763	37.889	31.317		1860	531.173	488.165	429.339	351.644	267.794	210.663	147.955	92.358	63.655	41.746	32.054		1860	535.999	480.518	434.182	366.855	283.422	218.995	148.913	96.805	73.549	40.954	31.024
1872	508.495	467.505	425.952	364.293	297.177	214.397	145.174	106.169	63.174	36.592	25.454		1872	531.884	488.037	429.389	363.588	265.373	214.266	149.93	91.601	62.483	39.689	30.71		1872	542.695	476.337	437.994	371.212	281.675	214.199	150.925	95.974	71.49	41.352	30.767
1884	527.079	467.057	427.465	365.392	297.233	209.176	144.87	93.332	65.488	41.796	25.118		1884	546.762	490.487	436.463	371.084	278.913	208.658	143.23	101.094	65.251	44.363	28.061		1884	555.566	483.439	446.062	369.023	282.818	214.381	148.67	96.937	69.051	41.257	28.569
1896	514.605	468.686	430.281	365.724	291.763	207.388	143.844	99.585	59.256	37.005	24.561		1896	545.985	496.273	425.098	364.079	277.295	206.261	148.623	95.502	68.547	36.726	30.088		1896	550.98	498.318	444.171	364.515	277.663	223.782	156.359	97.024	72.61	43.385	27.945
1908	526.647	479.728	436.685	371.329	297.578	209.66	152.996	90.82	62.061	34.687	26.967		1908	563.156	491.21	444.733	366.606	279.298	210.367	148.843	92.222	59.955	43.085	28.689		1908	555.144	487.858	445.381	369.635	290.183	213.356	146.759	101.083	62.754	41.287	36.039
1920	532.572	475.208	433.629	376.135	299.639	212.105	149.089	94.582	67.946	43.554	23.752		1920	554.297	499.105	445.901	360.993	276.006	206.774	145.488	105.326	58.303	44.958	36.484		1920	553.978	488.692	454.936	376.984	277.973	217.802	156.059	98.047	64.808	40.587	35.375
1932	538.728	469.823	434.553	371.674	302.198	212.395	144.859	93.611	60.106	38.636	25.499		1932	548.775	492.8	434.855	359.813	281.515	210.301	145.735	98.476	66.117	40.324	29.231		1932	557.66	506.676	447.096	378.978	280.614	216.026	150.846	101.022	66.945	42.331	32.882
1944	527.255	480.092	439.672	367.519	307.948	220.019	150.059	95.164	63.871	42.969	28.222		1944	547.173	499.646	442.455	364.277	273.518	214.328	147.1	102.346	61.489	43.226	33.396		1944	563.869	499.094	450.53	378.738	287.081	223.128	144.998	94.208	76.914	47.22	28.71
1956	532.625	487.926	447.779	372.596	312.441	218.989	152.498	101.855	67.589	44.073	23.039		1956	558.417	500.395	446.576	370.223	274.632	207.645	149.294	94.524	57.779	38.325	27.516		1956	568.263	508.275	447.819	378.844	288.158	228.772	156.424	100.715	66.205	41.328	33.266
1968	534.39	485.261	442.404	371.742	300.266	214.182	151.084	99.516	63.851	39.427	26.805		1968	569.803	514.177	447.077	365.818	283.874	210.889	151.877	102.556	63.998	41.629	30.119		1968	567.82	502.019	458.3	381.714	289.226	220.516	158.768	96.377	69.8	39.414	33.308
1980	536.086	488.348	451.282	376.742	309.099	221.623	147.686	103.907	57.287	40.706	26.371		1980	573.651	516.783	453.116	370.177	273.003	214.317	148.634	96.919	63.897	44.104	31.355		1980	570.379	506.509	454.952	378.452	287.541	227.883	148.761	96.108	69.206	45.189	33.641
1992	536.978	488.154	445.807	378.952	303.209	216.949	150.477	99.066	64.164	44.601	22.207		1992	562.218	515.544	450.193	369.268	288.176	221.119	152.594	98.456	68.448	45.063	26.328		1992	571.878	500.967	458.531	381.512	285.88	217.157	156.875	99.832	67.873	43.863	28.098
2004	550.351	493.867	455.734	384.05	302.98	212.868	144.671	98.83	71.562	38.357	22.767		2004	575.481	524.672	454.332	370.379	279.092	224.732	147.731	101.561	65.571	45.155	34.02		2004	578.975	518.397	453.494	376.968	290.649	228.597	150.778	99.908	69.395	42.822	34.401
2016	553.527	496.803	454.333	384.73	308.629	218.879	146.68	98.24	62.446	37.591	25.307		2016	570.466	523.838	457.459	376.352	282.58	219.693	151.167	99.856	63.032	38.438	36.486		2016	570.288	508.348	462.538	372.516	287.187	223.058	160.386	96.085	65.503	43.841	39.793
2028	536.433	501.711	457.713	383.153	321.227	217.402	148.946	103.258	65.012	42.583	24.263		2028	575.208	525.622	457.446	375.655	290.01	212.888	148.894	99.043	58.171	45.998	31.512		2028	585.292	510.274	460.577	383.303	290.597	228.494	147.083	96.306	69.616	38.167	38.092
2040	545.311	501.326	453.508	389.661	315.871	226.37	152.846	105.755	61.998	40.299	24.365		2040	578.524	532.778	457.289	381.963	279.207	222.708	149.634	94.749	61.617	43.85	28.995		2040	580.613	516.781	471.465	388.113	293.629	222.7	153.206	99.934	69.822	40.772	27.115
2052	553.375	508.152	457.358	384.101	312.162	223.813	148.245	100.484	67.443	37.243	26.764		2052	579.378	523.368	472.801	380.235	296.609	221.274	156.285	99.53	62.076	40.438	31.796		2052	598.396	514.81	468.711	385.164	291.409	226.334	153.794	102.3	70.696	41.993	29.559
2064	557.686	513.887	464.115	384.232	315.985	217.517	154.207	102.278	66.478	43.644	26.414		2064	595.148	520.012	470.74	386.694	290.34	215.561	154.271	97.945	64.3	42.792	27.6		2064	593.397	522.041	468.789	384.133	302.047	223.727	160.567	97.861	73.449	39.13	30.364
2076	564.472	505.71	464.267	397.105	318.106	211.554	155.471	100.577	63.522	41.147	27.966		2076	590.018	528.537	469.82	376.832	285.926	216.615	152.382	103.819	65.646	42.254	27.567		2076	591.992	521.813	478.57	388.254	290.453	230.277	158.256	102.334	73.319	47.66	33.69
2088	561.516	506.551	466.922	385.859	308.384	219.719	146.141	103.644	64.986	37.11	27.645		2088	589.027	533.738	460.63	393.614	288.818	220.263	154.483	97.575	63.781	42.748	38.232		2088	601.232	523.279	473.307	394.731	306.669	227.937	159.876	103.378	67.183	41.716	36.474
2100	576.037	519.308	467.069	393.801	320.076	216.683	158.604	105.074	59.901	42.118	31.885		2100	591.731	543.118	472.457	381.913	292.588	231.443	150.746	104.171	60.775	46.484	32.988		2100	604.897	526.302	480.137	392.498	302.27	220.981	160.134	97.705	69.582	35.295	30.502
2112	570.966	513.246	456.701	394.966	317.404	226.062	152.195	98.648	63.201	46.83	30.746		2112	591.153	531.132	484.319	390.003	295.648	227.227	153.427	100.534	63.371	40.791	31.744		2112	598.726	525.679	481.429	392.324	296.281	225.274	158.527	104.147	66.045	43.886	32.846
2124	566.525	529.644	458.14	397.157	318.468	227.564	155.645	97.361	69.655	46.057	25.849		2124	595.087	542.673	474.151	385.197	304.816	228.726	153.289	102.236	67.483	50.351	34.895		2124	599.329	526.634	484.993	389.087	291.825	223.88	160.154	106.092	66.879	43.419	28.038
2136	572.733	521.653	472.433	400.781	324.143	220.706	150.16	107.778	63.901	41.367	33.45		2136	610.647	550.814	471.979	385.903	292.815	223.514	151.305	103.619	67.083	47.005	34.156		2136	612.137	528.217	484.552	398.458	305.486	225.81	154.448	100.984	71.986	42.983	35.746
2148	581.311	527.977	472.591	393.755	318.421	232.46	154.181	106.796	66.182	43.152	24.748		2148	614.411	551.076	481.946	392.168	295.595	219.282	155.973	107.276	61.999	42.22	29.653		2148	601.258	546.072	488.644	395.038	294.178	227.977	158.313	100.535	71.553	45.4	30.15
2160	571.695	535.569	474.863	398.913	320.434	223.21	162.151	103.889	63.629	45.934	21.824		2160	607.888	548.01	474.549	398.382	291.659	225.567	156.368	99.657	64.534	43.324	29.452		2160	606.617	537.382	484.409	402.678	307.576	226.189	155.671	102.498	74.596	46.766	30.513
2172	579.197	530.064	470.669	403.898	315.536	228.075	156.903	105.036	68.729	48.227	19.29		2172	608.801	549.628	490.967	388.834	293.151	218.671	150.754	97.064	64.605	39.512	29.812		2172	623.736	534.477	502.493	396.902	296.526	230.114	157.131	100.586	73.84	43.614	35.873
2184	581.594	532.575	470.24	400.659	319.838	225.594	157.829	104.418	63.669	38.609	20.144		2184	617.907	554.645	477.849	392.834	294.007	225.404	156.041	96.67	64.323	44.273	31.889		2184	619.01	534.109	484.065	410.046	298.345	227.921	157.501	103.17	70.011	45.787	32.478
2196	584.745	533.896	488.51	398.82	320.538	229.375	157.55	102.778	63.997	42.942	22.958		2196	617.049	553.871	481.989	390.421	304.269	226.754	155.728	93.516	69.821	44.538	35.223		2196	622.765	543.848	495.91	402.82	311.463	222.504	155.367	101.497	68.701	41.84	30.194
2208	595.488	525.784	485.442	404.731	330.277	233.169	161.434	106.314	58.933	38.096	26.665		2208	618.963	562.281	482.607	395.241	301.22	221.356	153.077	95.163	67.385	49.94	27.991		2208	627.156	550.236	497.484	410.252	299.548	228.345	160.965	104.778	73.83	36.876	29.418
2220	600.612	535.824	481.519	420.178	321.425	223.982	151.822	102.321	71.084	42.962	31.609		2220	618.053	560.6	489.239	405.065	299.833	228.822	150.806	97.973	59.237	46.298	32.309		2220	626.651	549.52	503.542	408.876	305.613	227.459	162.354	98.166	76.461	43.77	31.568
2232	592.835	537.963	494.122	415.684	328.302	232.23	157.456	101.504	67.703	44.824	25.481		2232	626.526	573.952	488.605	402.485	301.933	232.654	152.817	102.439	65.653	42.861	32.516		2232	637.658	552.96	502.494	403.886	303.888	232.423	163.964	103.459	77.442	42.306	32.012
2244	585.518	543.686	482.924	411.361	337.769	230.849	159.808	104.623	66.077	45.551	31.205		2244	633.365	566.586	502.995	405.333	291.287	230.225	157.827	101.105	67.849	43.767	30.326		2244	633.129	553.873	500.238	411.63	307.429	229.795	167.487	108.482	68.739	45.65	28.637
2256	605.79	543.73	487.422	411.171	331.427	236.513	149.314	103.842	66.529	37.745	28.823		2256	633.378	569.588	498.284	406.291	306.605	232.916	154.023	103.853	63.899	42.248	32.424		2256	640.166	558.564	502.905	403.882	309.535	232.884	155.577	104.179	69.698	50.083	34.125
2268	611.376	548.448	496.837	418.733	332.346	235.192	154.869	103.125	65.021	41.55	24.409		2268	626.585	575.506	494.024	410.342	302.457	225.144	152.793	101.565	59.077	45.748	35.676		2268	641.027	565.492	506.499	407.761	311.641	231.296	155.266	107.025	79.076	42.852	27.866
2280	607.514	563.058	498.382	412.421	338.51	233.686	154.766	102.593	68.828	41.84	24.812		2280	646.904	577.399	505.43	402.616	306.2	229.152	154.454	106.437	70.718	42.756	29.814		2280	639.536	565.027	504.437	418.062	307.481	227.553	154.344	107.834	70.431	52.41	39.455
2292	608.63	550.187	492.35	422.268	344.338	227.323	156.475	108.043	67.891	44.222	23.961		2292	644.292	574.555	507.999	403.383	308.467	228.667	159.07	107.384	67.259	43.584	30.724		2292	644.848	561.96	507.655	407.174	310.986	239.958	164.205	102.029	71.208	43.742	30.571
2304	617.128	562.772	492.664	411.311	331.602	241.211	159.073	109.316	64.468	46.719	32.625		2304	640.021	576.189	509.368	406.187	305.088	239.116	161.904	95.71	66.062	44.02	29.377		2304	656.972	568.419	506.741	420.317	311.476	230.207	160.057	105.792	79.156	41.871	33.179
2316	620.569	557.757	506.165	415.654	327.986	235.674	164.926	100.605	66.499	43.271	29.79		2316	645.395	578.111	503.659	414.784	308.995	231.932	155.777	102.664	67.09	46.533	29.969		2316	658.699	569.956	516.97	420.017	307.102	237.31	159.664	104.974	72.673	46.789	38.132
2328	612.499	559.999	499.375	422.865	334.89	239.106	156.804	104.202	72.9	46.94	25.519		2328	647.428	586.579	511.45	410.772	306.027	229.981	155.932	100.083	68.028	42.967	30.033		2328	660.378	572.781	516.561	408.747	308.728	242.626	161.833	108.818	73.827	46.876	36.159
2340	619.658	553.323	507.593	418.806	335.753	227.045	163.074	103.498	65.517	37.727	24.319		2340	658.36	588.499	506.924	411.742	310.226	239.433	159.868	104.032	66.382	42.949	31.794		2340	659.935	577.978	518.654	415.59	317.466	240.494	160.284	102.015	72.498	46.009	39.364
2352	630.141	567.495	497.009	431.249	335.468	233.941	161.799	101.191	65.938	39.444	26.947		2352	654.161	585.787	521.993	419.104	317.306	236.547	152.744	104.973	66.308	50.754	33.869		2352	659.745	584.425	521.202	423.386	311.086	234.207	169.721	104.24	71.727	47.625	33.236
2364	623.647	570.488	511.843	426.525	340.377	234.179	160.035	109.664	66.484	40.589	30.702		2364	655.434	597.649	521.636	412.798	314.598	227.579	160.369	107.386	68.424	48.771	31.308		2364	662.149	572.197	523.301	426.084	315.468	238.97	159.438	107.553	77.215	45.244	30.452
2376	637.237	575.888	508.811	431.736	344.998	233.995	159.258	106.204	63.29	42.576	27.861		2376	663.073	594.784	513.612	423.97	305.491	235.023	160.414	102.756	63.93	48.65	28.01		2376	670.749	576.253	516.583	428.03	323.481	242.594	166.694	104.158	75.313	45.17	33.325
2388	635.673	576.699	515.918	436.409	342.671	244.326	154.919	104.134	61.822	38.573	28.447		2388	661.578	597.909	520.18	422.146	320.706	226.509	167.783	103.114	72.057	45.199	37.085		2388	669.963	579.5	524.362	423.64	312.874	241.535	163.002	108.769	78.127	42.598	29.292
2400	635.695	577.141	510.984	425.691	341.025	235.604	160.224	103.632	69.294	47.456	27.102		2400	675.164	599.755	526.378	419.273	314.433	230.35	161.703	102.591	60.314	44.72	36.851		2400	671.911	578.273	527.309	427.186	316.319	242.791	160.337	107.083	74.091	44.858	35.746
2412	632.476	560.859	509.124	430.487	343.484	242.324	165.882	109.583	68.12	37.233	23.157		2412	662.567	601.107	515.993	429.461	318.07	233.031	161.03	104.048	69.292	47.273	36.563		2412	677.546	580.056	541.716	418.667	324.85	240.294	165.57	102.737	72.322	45.283	34.814
2424	631.431	575.035	527.08	431.984	343.485	245.1	162.294	102.969	70.812	46.273	26.941		2424	673.063	599.098	514.408	422.668	306.421	236.302	168.419	105.082	69.08	45.314	34.32		2424	677.465	588.22	533.173	427.639	316.652	243.526	172.426	112.539	69.995	43.488	35.136
2436	645.942	577.502	523	443.88	338.485	236.723	163.901	110.155	67.636	44.287	30.827		2436	677.238	613.688	531.465	431.994	316.563	238.029	163.888	112.144	69.855	46.824	33.493		2436	680.594	583.15	531.232	434.66	319.622	245.729	166.89	105.179	74.214	46.354	28.065
2448	642.897	585.307	525.497	435.696	348.693	234.5	163.343	107.306	72.059	45.552	26.511		2448	676.26	612.912	529.392	428.856	310.119	236.873	159.208	107.184	64.898	47.436	32.664		2448	690.818	594.748	542.147	432.2	325.3	237.783	171.273	109.357	76.127	49.97	31.333
2460	650.521	588.56	525.115	437.376	344.055	241.502	166.599	112.121	64.252	43.178	25.738		2460	674.398	614.126	526.9	432.564	318.366	240.198	166.063	102.336	67.839	49.76	39.357		2460	686.298	596.969	540.783	433.235	321.954	241.325	165.015	98.694	66.567	47.552	37.35
2472	649.75	588.384	523.148	437.053	350.434	248.79	169.022	106.672	70.384	50.488	27.671		2472	677.937	616.914	531.207	431.552	311.8	235.52	168.639	106.304	63.754	48.454	33.716		2472	687.538	588.824	534.239	433.251	323.766	237.222	159.951	107.832	79.24	48.549	33.097
2484	653.156	585.871	525.287	448.479	352.389	232.737	162.498	107.879	74.523	41.031	32.253		2484	687.459	612.819	537.369	432.291	313.5	241.575	166.023	102.932	68.006	44.552	33.612		2484	685.12	594.885	543.144	437.65	331.619	244.622	166.077	103.911	78.396	49.029	37.588
2496	646.451	592.604	529.658	434.763	348.97	247.69	162.229	115.852	65.249	40.106	29.132		2496	689.077	612.81	538.889	431.913	315.667	238.68	159.535	105.471	64.386	43.554	32.292		2496	695.187	596.231	535.382	428.503	322.821	245.865	164.556	100.971	78.353	47.163	31.754
2508	649.52	589.935	531.585	445.091	356.595	240.356	170.199	102.733	66.258	47.016	21.581		2508	687.931	637.72	535.267	429.53	321.16	239.893	162.942	104.128	65.944	47.14	33.222		2508	688.024	592.847	547.497	436.627	319.898	241.221	168.568	110.471	74.467	44.188	33.292
2520	657.6	591.361	535.569	444.813	342.66	241.57	162.072	111.719	70.026	45.619	26.955		2520	698.735	624.352	538.234	438.557	310.19	239.781	164.257	104.917	64.958	43.341	30.041		2520	712.415	604.576	549.451	443.636	327.792	247.604	164.121	109.188	82.478	46.882	35.715
2532	670.7	592.056	539.424	453.619	354.682	238.406	164.611	115.152	73.197	44.728	28.058		2532	701.337	631.479	535.183	434.189	323.091	243.208	166.621	102.873	64.482	40.859	34.869		2532	703.983	605.183	561.081	444.004	323.64	249.444	172.053	106.565	75.284	49.23	32.703
2544	669.241	601.065	537.945	445.632	357.034	236.524	174.753	102.505	67.285	43.123	30.461		2544	705.325	629.574	549.901	433.848	317.422	246.389	163.693	100.974	68.052	48.828	29.582		2544	700.608	614.745	551.904	442.308	321.976	247.183	168.874	104.297	73.138	44.811	35.97
2556	677.631	597.461	537.591	450.056	357.002	245.481	163.04	110.473	70.654	40.925	23.035		2556	696.963	632.006	548.84	442.775	330.583	240.359	160.014	103.109	69.334	49.552	39.014		2556	719.699	606.321	548.404	434.501	328.29	248.618	169.667	109.116	73.963	49.895	38.862
2568	671.047	607.442	543.618	447.144	365.835	242.542	158.906	108.063	70.083	41.309	22.287		2568	714.793	629.276	558.023	436.867	323.014	235.938	162.742	107.514	66.905	46.449	30.482		2568	715.962	615.006	551.661	450.641	333.744	256.428	169.465	106.349	74.564	49.08	30.956
2580	679.853	595.667	549.007	452.23	349.77	249.173	164.139	117.238	71.618	41.76	32.084		2580	691.459	624.638	553.614	436.99	321.432	239.481	168.572	107.925	68.414	43.967	31.85		2580	712.844	620.979	561.151	434.952	335.025	250.828	171.954	104.385	74.54	44.427	32.459
2592	678.064	614.667	540.771	448.84	360.672	239.383	163.249	111.319	65.782	42.011	26.8		2592	709.174	636.129	559.588	443.287	321.467	242.366	164.216	104.747	62.843	44.095	35.18		2592	722.242	621.415	556.062	444.64	333.835	240.868	165.76	109.139	69.054	47.316	42.143
2604	679.989	614.133	543.67	451.293	354.277	239.565	164.062	114.735	67.594	48.818	28.442		2604	709.784	633.49	555.205	449.937	315.735	242.66	167.693	112.501	69.798	44.279	31.855		2604	728.521	620.412	554.862	446.394	333.734	249.85	171.886	107.612	75.002	49.468	30.475
2616	672.744	607.038	565.047	459.862	365.445	247.051	167.334	110.167	69.04	47.904	30.119		2616	714.398	639.285	560.279	451.837	326.536	246.292	167.095	114.615	68.176	43.445	33.285		2616	714.909	624.696	564.56	444.93	334.946	247.539	171.976	102.071	73.472	49.221	37.761
2628	678.534	614.043	546.836	457.943	357.332	247.729	172.451	112.495	72.511	40.15	33.404		2628	713.93	634.992	555.055	437.578	326.749	246.137	164.838	109.437	71.765	45.153	31.522		2628	717.522	614.716	565.832	455.542	334.961	251.337	169.167	105.014	73.159	44.068	36.832
2640	678.584	628.127	545.675	452.356	355.49	248.102	165.614	113	73.259	43.851	26.776		2640	725.589	643.248	552.347	452.697	321.399	250.125	165.817	105.574	74.662	49.022	33.083		2640	730.182	630.645	564.435	449.149	331.83	256.149	183.133	102.875	80.552	45.351	35.524
2652	693.313	622.716	556.296	451.911	370.745	247.495	163.731	108.728	65.627	43.826	24.378		2652	722.601	658.609	561.959	450.063	331.704	243.403	164.977	113.187	70.066	46.34	34.554		2652	727.232	631.842	563.704	449.997	332.995	247.788	169.261	114.453	74.491	47.66	34.139
2664	696.418	621.897	553.261	444.101	355.861	242.857	162.552	107.577	68.634	46.505	28.936		2664	723.825	647.79	563.389	452.782	329.579	242.166	165.528	102.674	70.977	48.836	33.863		2664	724.198	633.509	568.393	458.335	340.112	253.641	169.838	109.896	78.401	44.495	36.442
2676	686.53	621.273	554.408	461.078	360.859	252.763	168.448	111.198	66.275	48.07	29.037		2676	727.76	647.172	559.98	456.128	324.332	248.396	167.966	103.371	71.625	42.19	27.411		2676	739.288	630.911	570.522	449.851	341.53	256.606	165.037	111.07	73.034	47.95	34.1
2688	704.857	626.034	570.437	464.335	361.856	251.056	172.765	104.476	70.423	44.975	29.926		2688	725.364	669.272	571.494	449.542	337.201	245.185	177.362	106.646	68.737	42.481	36.091		2688	745.041	641.383	580.79	459.415	334.155	256.609	170.926	110.745	72.511	45.07	30.846
2700	691.949	633.795	565.348	462.85	364.889	255.005	165.868	106.27	69.443	37.204	34.851		2700	734.979	655.853	565.103	453.406	325.802	260.389	165.196	110.047	65.785	43.806	34.217		2700	736.153	628.923	571.556	458.954	334.266	256.168	169.73	105.492	78.686	44.17	34.495
2712	698.371	626.759	557.359	474.101	372.021	246.804	167.951	104.921	68.259	42.171	28.946		2712	744.616	655.965	573.446	458.745	327.824	254.684	171.914	111.676	70.172	53.343	33.815		2712	752.812	639.454	570.802	455.801	338.222	255.514	170.824	114.856	77.386	43.957	30.228
2724	707.432	628.377	575.395	469.177	371.394	251.648	170.313	110.647	74.052	48.154	29.47		2724	732.819	653.284	568.639	457.118	334.645	250.853	171.642	110.528	68.492	41.07	35.108		2724	738.501	656.009	578.622	458.363	345.573	252.665	172.008	107.678	76.819	43.779	30.536
2736	699.297	635.311	570.244	459.926	371.781	246.084	169.222	110.864	68.995	45.224	28.136		2736	736.744	660.466	573.164	450.696	331.14	254.317	164.707	109.626	67.629	46.997	34.08		2736	749.79	648.424	581.797	460.681	341.839	253.01	177.809	112.707	78.587	49.138	31.461
2748	703.664	636.383	556.602	469.843	374.179	250.975	168.041	113.49	73.702	43.247	29.556		2748	740.791	654.455	563.833	453.64	331.463	245.906	172.654	104.218	68.587	44.871	36.904		2748	763.695	650.384	585.131	463.118	346.853	256.092	171.091	112.763	76.631	46.391	34.257
2760	711.134	645.3	582.897	474.226	367.76	252.345	170.814	115.171	66.325	43.338	32.804		2760	754.884	669.258	571.454	456.702	337.058	250.758	161.349	102.99	64.293	48.986	38.174		2760	759.449	656.412	574.1	455.077	348.478	254.994	175.319	114.019	76.777	50.697	28.808
2772	718.125	642.933	568.684	470.59	360.735	251.418	166.838	109.4	69.818	49.586	28.585		2772	755.732	666.482	582.913	462.125	336.429	252.782	169.478	106.472	72.519	46.301	27.584		2772	748.439	648.637	578.225	463.383	345.973	246.459	173.204	112.801	74.819	42.007	33.671
2784	713.61	641.609	578.948	479.493	368.173	254.099	161.296	105.817	69.992	42.872	29.392		2784	745.929	683.196	580.331	456.223	328.658	256.277	164.252	110.495	72.644	46.427	38.15		2784	750.516	662.316	583.56	462.413	342.962	256.834	169.438	102.146	75.096	41.67	36.756
2796	713.836	649.429	570.071	482.451	359.764	259.08	166.63	110.826	69.136	42.797	30.487		2796	748.221	677.602	577.576	477.124	329.354	251.651	168.604	116.442	67.374	43.228	31.743		2796	756.481	654.783	600.144	471.174	349.186	255.811	165.897	114.306	77.604	48.493	35.975
2808	715.861	638.644	578.463	483.117	367.747	248.621	170.493	110.844	68.915	45.529	30.087		2808	749.923	667.403	580.437	463.978	346.107	245.139	169.915	105.827	66.575	48.028	30.852		2808	771.79	652.729	585.976	470.498	340.199	253.662	171.679	117.457	75.898	52.314	28.029
2820	732.268	648.312	582.387	482.209	370.268	260.338	168.95	116.322	74.867	40.919	31.821		2820	762.669	685.715	582.156	463.899	337.138	254.219	169.925	107.555	69.132	46.748	37.007		2820	766.784	658.865	588.87	466.716	348.382	258.578	175.326	112.344	74.188	44.425	33.809
2832	741.358	643.302	582.18	476.64	375.53	257.18	171.112	107.573	66.047	46.202	24.998		2832	765.371	683.377	585.925	463.827	338.331	255.043	165.072	114.179	66.433	47.903	37.319		2832	767.744	657.326	590.454	461.688	341.557	260.575	174.93	112.808	75.501	48.606	30.542
2844	725.789	651.804	588.08	486.144	372.607	254.298	173.22	119.643	69.085	41.305	30.176		2844	763.131	683.806	586.492	469.187	340.579	251.023	172.756	113.699	65.297	48.964	36.071		2844	777.742	668.142	588.615	469.608	339.003	256.554	179.492	117.555	78.048	42.809	31.08
2856	730.302	662.175	579.098	480.729	371.262	258.67	167.751	115.939	71.998	44.42	28.933		2856	773.652	676.486	591.181	470.3	339.055	256.207	169.259	110.688	76.639	45.977	37.838		2856	767.607	661.096	587.69	473.138	351.265	254.027	175.778	109.622	73.801	46.358	29.777
2868	738.32	658.953	586.685	484.302	377.991	250.118	176.498	107.86	74.704	41.687	30.138		2868	779.823	691.273	592.88	472.685	330.021	253.967	167.643	107.754	74.037	48.69	36.753		2868	774.168	671.345	600.947	473.027	349.467	258.842	173.894	115.089	79.642	45.37	33.114
2880	752.528	661.812	590.907	481.017	378.31	262.922	165.692	115.831	78.277	45.326	29.114		2880	777.801	690.174	593.37	473.493	338.841	251.16	167.973	109.324	66.6	54.063	34.603		2880	778.139	674.963	603.694	478.552	348.491	262.18	170.141	115.737	74.919	48.818	38.822
2892	743.996	661.446	591.086	479.147	379.641	262.713	172.311	114.05	71.003	44.915	25.833		2892	772.17	697.827	599.691	470.903	344.866	254.923	171.533	104.197	68.321	47.67	33.928		2892	787.505	666.957	600.665	482.419	347.485	258.985	182.14	113.325	81.602	42.562	36.601
2904	752.231	661.962	586.328	500.69	373.279	254.22	176.368	111.016	62.569	47.422	30.76		2904	776.976	688.8	596.004	484.04	347.86	266.014	169.785	112.73	70.703	48.755	34.1		2904	789.515	676.601	605.329	481.014	347.293	259.496	170.368	115.838	73.826	53.288	33.297
2916	746.142	674.257	585.453	481.274	379.458	254.157	171.269	117.595	70.393	51.61	26.47		2916	782.413	691.425	601.004	481.415	337.814	265.146	171.447	109.329	76.842	47.263	33.477		2916	795.285	683.37	604.387	477.353	343.812	260.857	181.598	109.023	82.353	47.984	30.582
2928	741.21	681.921	586.18	494.859	382.248	257.128	170.001	109.347	68.491	47.717	25.928		2928	781.243	693.451	598.207	475.581	341.126	267.68	172.065	111.404	70.506	45.831	32.017		2928	797.055	685.783	616.347	476.41	352.677	255.606	176.219	116.448	75.689	51.152	29.084
2940	746.018	675.925	597.613	499.142	386.042	254.557	173.753	113.808	68.532	45.529	28.584		2940	784.313	694.063	610.634	487.039	347.474	254.307	171.79	115.819	76.09	52.576	34.22		2940	790.935	683.029	615.819	477.612	352.747	265.469	180.329	107.668	78.938	50.894	33.364
2952	749.26	673.684	602.172	487.975	376.638	256.295	175.236	111.474	74.22	54.851	30.043		2952	797.653	699.003	615.871	478.755	340.256	257.359	168.601	111.961	67.089	49.095	35.841		2952	804.395	673.879	617.347	473.293	356.57	264.177	176.012	112.343	73.252	51.02	35.661
2964	754.725	681.109	604.332	499.937	382.394	263.617	171.126	121.98	74.894	42.292	30.682		2964	791.653	697.605	604.797	486.663	338.657	250.022	172.997	109.631	70.182	48.041	32.663		2964	806.345	685.468	611.761	481.205	345.934	260.338	169.305	116.124	75.949	47.945	33.186
2976	751.038	666.452	605.604	489.427	376.978	257.271	170.275	119.908	65.23	47.641	29.891		2976	791.703	698.528	608.749	485.518	340.389	257.655	174.466	107.273	67.853	48.906	31.946		2976	799.895	685.924	619.504	482.262	359.941	261.227	168.752	117.253	74.179	44.905	35.082
2988	760.196	677.961	605.828	496.565	380.629	258.947	174.083	115.257	67.834	41.949	35.492		2988	784.813	699.069	617.492	477.334	344.61	260.078	168.743	108.508	70.851	46.566	32.5		2988	814.745	689.977	619.81	482.485	355.56	265.722	180.088	111.968	81.749	48.826	35.118
3000	765.34	679.023	613.394	499.317	382.409	256.384	180.6	109.977	71.382	43.01	26.284		3000	792.963	701.363	612.094	487.666	339.482	258.204	172.807	113.646	72.124	50.592	33.829		3000	808.145	695.803	619.571	490.308	355.218	264.891	177.454	111.571	76.586	52.284	37.851
3012	760.882	690.201	620.513	502.463	378.887	261.604	179.147	114.588	67.829	51.185	29.111		3012	802.003	718.968	609.68	482.424	349.794	257.368	168.9	104.803	78.077	47.921	36.241		3012	805.185	695.676	627.44	480.982	358.781	255.72	168.943	111.713	72.403	51.637	37.439
3024	757.861	695.096	612.624	504.016	381.222	261.977	173.171	115.004	73.839	45.608	28.339		3024	804.933	722.452	612.136	488.636	348.818	264.182	171.08	110.052	74.344	49.25	33.642		3024	814.125	705.253	613.447	484.052	359.638	267.634	174.722	109.484	75.148	51.346	32.156
3036	767.672	680.894	600.213	501.529	385.916	267.704	177.734	112.016	69.715	47.795	33.676		3036	797.483	710.363	613.615	485.835	354.734	259.031	176.47	110.597	75.707	45.897	30.868		3036	805.215	706.06	629.574	487.644	353.139	265.415	172.265	115.636	72.197	49.196	37.493
3048	768.366	697.061	611.164	502.739	394.286	258.685	175.63	114.479	74.964	52.284	32.001		3048	817.163	730.387	620.52	489.141	357.958	262.571	169.278	111.809	72.374	48.565	37.75		3048	816.955	704.522	630.763	486.777	354.899	259.469	173.505	110.263	76.987	49.774	35.215
3060	778.628	681.848	608.739	510.988	385.109	266.273	174.149	113.698	74.476	46.168	34.256		3060	811.653	724.514	626.77	490.748	347.382	260.5	170.206	106.341	66.042	50.445	33.192		3060	812.855	702.847	636.908	493.056	360.203	261.711	176.438	114.439	81.984	45.948	33.372
3072	781.068	688.567	617.143	502.828	381.331	267.453	168.925	111.879	69.672	45.29	27.047		3072	821.723	730.632	617.725	485.058	356.494	257.97	171.431	110.16	70.866	43.06	36.067		3072	816.595	706.529	623.56	495.194	352.325	262.701	186.076	109.168	80.146	43.287	36.313
3084	775.697	689.192	617.974	507.266	394.792	264.092	176.417	116.464	69.666	46.7	26.952		3084	824.463	721.229	621.775	500.245	353.857	262.657	165.019	115.726	75.246	50.627	36.838		3084	827.065	711.216	629.093	495.013	358.214	264.141	174.142	112.109	82.643	50.948	31.566
3096	789.858	702.34	625.892	508.508	392.166	264.423	179.386	117.419	73.375	46.236	30.941		3096	819.553	725.11	626.922	502.894	354.802	254.124	171.669	111.59	72.067	50.194	30.923		3096	828.785	725.935	635.109	494.923	366.641	266.903	185.668	112.432	81.85	55.884	38.174
3108	786.008	703.27	624.905	508.567	394.408	264.413	180.942	118.103	73.408	47.717	24.915		3108	826.733	719.448	632.307	495.052	354.189	262.979	166.241	111.118	77.6	50.678	36.584		3108	831.475	715.449	633.052	494.097	356.876	264.592	176.345	110.067	74.718	47.867	35.468
3120	787.418	693.84	627.942	511.408	391.101	258.279	181.49	117.874	72.305	48.966	31.037		3120	828.453	724.043	617.864	502.997	352.839	258.001	177.142	116.257	72.367	44.155	30.841		3120	832.765	717.331	643.36	499.674	356.53	265.742	174.905	108.965	78.597	46.695	34.488
3132	791.788	703.983	623.516	517.208	397.681	269.785	173.636	115.928	73.483	51.001	29.703		3132	828.313	725.538	625.775	502.164	360.284	262.921	176.082	117.106	77.25	50.781	33.598		3132	836.115	721.995	627.403	494.825	361.853	268.109	184.928	112.374	74.132	50.564	37.952
3144	798.128	715.269	624.766	509.056	396.735	263.827	177.323	113.469	72.844	43.742	30.726		3144	832.513	736.278	633.623	501.99	355.645	264.33	177.281	117.313	78.305	53.899	30.944		3144	831.405	712.868	638.885	492.953	362.884	268.64	185.035	119.868	79.649	47.177	36.283
3156	798.898	711.63	620.81	512.269	395.596	271.774	173.617	107.5	71.016	46.353	26.681		3156	835.563	743.352	630.421	497.935	359.489	256.855	177.101	119.528	70.809	52.09	38.126		3156	833.305	721.022	637.789	505.439	359.564	258.423	176.689	115.522	76.393	49.718	34.326
3168	782.178	711.579	623.088	519.172	394.697	261.42	177.065	111.725	74.736	42.259	29.74		3168	836.043	741.838	630.768	506.385	357.845	263.034	177.067	115.681	75.667	51.728	32.769		3168	832.805	722.557	635.715	503.601	355.08	272.412	184.299	112.133	78.342	50.149	37.85
3180	796.558	708.695	630.155	509.51	395.357	257.961	175.67	113.994	76.493	41.602	29.228		3180	845.643	748.227	630.356	494.587	357.367	256.12	179.281	117.347	77.09	49.976	32.973		3180	850.555	728.717	643.794	506.511	356.681	265.353	186.477	119.102	79.22	50.338	35.444
3192	795.238	707.059	635.558	510.224	392.254	263.983	171.83	114.636	73.734	47.418	27.527		3192	831.823	741.087	637.885	506.518	357.319	267.804	175.431	117.964	71.094	47.947	36.429		3192	843.065	726.075	638.933	507.775	364.708	271.141	184.039	114.87	80.203	52.757	38.812
3204	791.508	718.058	628.482	511.888	400.19	271.345	174.086	115.642	75.175	46.912	33.46		3204	838.523	748.446	641.565	504.075	363.226	261.694	178.084	114.288	67.525	55.98	36.565		3204	850.315	721.206	645.152	503.564	371.498	269.421	180.946	112.432	82.708	48.854	35.118
3216	799.188	723.414	638.967	521.409	400.583	269.412	175.738	115.323	70.527	45.204	32.644		3216	836.433	736.084	643.31	505.834	357.249	267.65	172.038	106.793	74.854	49.894	36.815		3216	855.965	730.748	637.259	518.124	368.443	265.55	185.51	115.589	74.581	46.681	33.005
3228	798.118	726.759	644.944	521.437	395.412	272.792	177.844	110.295	76.071	52.264	28.808		3228	849.113	741.244	638.443	503.845	357.296	257.441	182.104	118.423	72.519	50.108	39.569		3228	859.875	727.448	644.976	505.655	366.14	262.595	184.08	117.167	81.926	51.391	36.395
3240	814.058	730.649	640.45	520.846	396.742	263.783	177.301	118.586	73.977	47.325	32.001		3240	845.943	757.671	642.13	508.237	359.496	262.902	176.273	104.428	73.593	52.397	38.569		3240	852.395	720.902	658.414	498.651	374.23	270.891	181.919	114.592	78.886	46.72	37.59
3252	815.728	727.561	640.469	518.438	395.184	280.11	179.402	119.293	74.573	42.856	32.288		3252	849.293	746.104	645.805	513.179	352.418	255.7	180.437	115.509	71.55	45.423	35.753		3252	857.525	733.132	652.71	509.724	368.128	273.357	179.32	113.558	81.72	42.733	38.009
3264	808.948	732.534	649.68	525.635	406.97	272.208	181.085	121.763	71.128	42.666	31.647		3264	852.673	747.9	642.35	514.07	363.607	262.205	183.57	116.453	75.894	48.17	33.045		3264	848.225	735.765	659.607	508.428	370.495	271.753	174.781	114.715	84.716	52.221	38.714
3276	822.268	733.433	646.266	529.261	402.585	274.521	183.701	116.621	73.254	46.046	31.938		3276	854.383	758.099	646.027	521.149	362.933	262.358	179.426	119.034	65.901	53.505	32.995		3276	869.175	732.884	651.832	507.373	364.382	266.173	181.787	119.804	77.463	49.834	34.46
3288	825.218	737.862	645.234	518.209	401.918	272.053	180.701	107.842	75.455	46.16	35.504		3288	854.323	760.103	649.062	510.971	365.985	262.025	173.638	109.738	75.713	51.685	28.868		3288	859.235	755.11	652.462	510.196	361.154	272.108	182.985	116.813	78.685	46.416	37.36
3300	835.218	728.011	650.192	526.453	396.262	261.87	174.866	110.541	70.455	46.681	27.414		3300	863.403	753.412	655.261	505.242	367.696	263.776	169.967	109.213	76.869	48.271	37.178		3300	875.885	740.226	659.121	510.892	372.475	271.65	182.035	117.699	83.466	52.601	37.345
3312	820.188	736.851	642.565	531.339	411.851	272.288	179.99	119.351	72.318	50.698	31.66		3312	860.933	771.858	661.578	517.693	363.84	261.332	181.374	121.073	72.375	52.814	34.881		3312	879.145	752.344	662.839	517.879	369.12	275.781	183.791	111.595	78.851	48.751	39.974
3324	828.678	729.942	649.589	517.982	400.954	273.571	190.096	122.314	76.497	46.447	31		3324	869.253	765.68	652.938	516.207	367.409	263.954	172.179	113.998	76.458	44.359	31.571		3324	882.595	746.491	659.216	520.969	367.197	279.628	178.642	116.778	78.501	47.873	39.958
3336	825.728	744.564	658.077	531.818	406.657	266.304	180.152	120.818	77.349	49.407	29.418		3336	861.193	767.656	658.141	521.853	361.827	269.55	174.852	114.126	71.654	50.842	37.844		3336	885.835	745.35	672.546	524.137	368.472	274.898	183.348	116.216	82.966	54.342	33.307
3348	827.528	742.07	655.593	534.537	415.64	273.773	183.896	117.431	72.871	46.317	27.626		3348	866.943	771.603	659.751	522.09	365.217	267.439	176.065	117.211	72.19	47.761	32.033		3348	870.815	750.156	662.362	519.233	374.866	273.189	180.974	114.805	77.731	49.399	34.901
3360	841.288	744.127	653.854	538.154	406.973	272.195	182.935	116.012	78.976	45.285	30.172		3360	883.833	768.589	655.019	518.33	373.819	272.803	177.317	107.541	74.993	47.295	31.473		3360	889.845	756.573	654.883	514.781	378.455	276.006	184.407	120.105	73.494	45.788	40.249
3372	831.118	742.467	654.391	547.277	402.416	277.601	184.341	119.945	74.807	46.838	30.161		3372	863.113	785.046	656.852	525.894	368.113	275.007	181.673	114.563	74.44	52.237	35.585		3372	885.625	752.466	666.646	513.537	374.351	273.856	183.685	113.587	85.955	49.262	35.675
3384	826.038	750.057	656.588	547.14	414.73	274.2	182.619	125.191	68.812	47.002	34.183		3384	884.673	778.706	676.058	519.356	363.336	269.004	185.976	113.86	70.204	49.991	35.072		3384	884.975	751.157	670.953	518.736	378.409	282.647	188.047	112.89	73.94	50.188	37.889
3396	845.138	747.579	667.316	536.941	411.982	272.983	176.54	118.78	79.053	48.03	37.109		3396	879.153	767.25	667.526	525.893	362.439	272.08	181.516	113.179	75.88	50.948	35.683		3396	873.735	761.05	676.394	528.395	380.01	273.714	181.623	116.867	85.384	46.48	37.327
3408	843.238	755.427	660.564	540.308	412.071	277.162	182.201	121.502	72.92	49.739	31.246		3408	884.873	778.086	661.191	522.238	371.061	271.862	173.458	119.914	73.094	50.533	32.721		3408	888.555	765.594	665.068	530.97	380.33	274.445	186.896	115.562	76.296	51.018	41.16
3420	844.468	749.45	667.443	545.936	408.698	275.156	182.549	115.488	72.912	48.156	37.766		3420	889.693	776.876	666.951	524.132	371.22	263.705	178.938	113.213	69.903	47.624	37.069		3420	899.995	759.376	686.454	530.236	375.708	274.851	185.877	120.977	72.816	46.865	35.369
3432	860.078	763.633	669.475	540.021	413.44	284.219	183.727	119.496	75.107	46.773	27.608		3432	894.183	785.656	670.347	526.918	381.078	270.151	173.51	118.524	74.845	49.615	36.9		3432	897.655	758.762	678.467	517.19	379.293	271.474	180.878	114.338	81.641	54.451	36.448
3444	850.878	761.512	672.923	543.887	406.708	271.976	176.457	121.304	74.249	49.202	29.935		3444	886.513	784.106	666.688	528.796	368.932	261.926	176.859	117.357	73.398	46.52	38.65		3444	891.975	768.294	682.306	524.23	378.172	280.33	176.258	112.009	89.756	50.991	40.412
3456	850.558	755.914	667.07	540.828	416.677	270.646	175.476	114.889	76.819	47.829	31.438		3456	900.583	790.616	681.19	525.327	373.892	273.111	180.729	116.809	71.654	48.411	34.354		3456	904.025	764.8	680.776	522.513	375.623	279.303	181.624	120.005	79.655	48.688	37.554
3468	865.128	765.755	670.225	543.061	411.628	268.866	185.509	117.136	81.413	52.507	32.683		3468	904.573	790.816	679.286	535.293	377.065	272.689	179.903	115.744	72.621	51.684	31.923		3468	899.135	768.856	672.154	523.797	373.056	276.878	179.855	117.385	81.59	47.087	36.045
3480	850.498	772.074	678.788	542.815	405.063	275.23	183.906	121.166	77.453	48.734	33.499		3480	890.053	783.186	676.862	533.546	371.771	267.037	176.985	121.165	78.409	45.313	34.345		3480	893.595	769.36	684.268	528.966	377.161	271.654	187.792	114.202	80.164	49.195	38.286
3492	860.048	761.064	672.214	551.117	417.151	274.88	184.491	115.173	77.675	51.073	31.344		3492	903.003	795.316	678.124	528.414	373.801	270.675	177.25	117.113	72.903	53.667	36.273		3492	918.325	779.527	681.577	531.01	376.717	280.38	186.63	123.141	78.402	51.398	34.717
3504	858.518	761.13	678.669	540.682	418.61	276.024	184.429	122.423	74.443	49.319	33.171		3504	894.463	813.666	684.181	533.444	375.311	275.583	179.308	120.938	73.1	49.801	33.363		3504	918.565	778.611	685.758	527.929	377.41	283.505	193.574	115.371	81.865	48.814	36.444
3516	861.008	765.294	683.819	544.517	414.341	281.798	188.384	117.093	74.594	49.811	29.256		3516	905.003	795.276	679.957	522.38	373.005	275.185	181.235	120.729	70.609	53.761	39.687		3516	914.735	768.668	689.708	529.482	378.796	282.509	187.446	116.055	80.99	47.363	36.715
3528	864.718	765.869	680.718	547.079	430.033	279.384	183.78	120.785	75.59	45.285	27.691		3528	904.413	801.536	681.186	529.639	374.535	267.406	181.053	115.701	73.409	51.549	32.79		3528	927.225	785.638	686.422	529.251	383.806	272.742	181.209	117.598	86.31	53.65	37.689
3540	868.028	778.306	674.972	548.378	421.91	277.245	187.605	119.289	81.883	46.148	29.468		3540	916.743	801.276	678.809	529.644	382.978	272.444	183.836	115.347	75.42	51.394	35.26		3540	912.375	775.493	696.78	536.067	378.831	279.997	189.83	117.358	87.476	48.699	30.716
3552	872.398	774.337	677.117	555.116	422.54	288.583	183.564	122.448	76.037	47.481	28.948		3552	908.313	807.886	686.992	532.818	375.386	276.226	181.496	116.065	74.869	49.674	30.585		3552	917.675	788.023	685.844	536.358	388.741	280.673	189.331	118.287	86.586	48.984	41.837
3564	874.348	778.079	682.442	559.837	421.117	281.038	179.979	122.333	75.205	47.269	29.027		3564	906.533	817.986	693.186	531.507	379.33	274.557	184.99	112.346	72.645	52.723	34.679		3564	927.835	794.851	685.456	536.267	382.552	276.766	187.294	117.229	81.008	54.501	38.831
3576	870.868	786.806	672.763	555.839	412.781	288.599	185.594	122.966	74.557	44.856	27.665		3576	916.093	804.866	688.239	534.128	374.98	273.664	185.993	122.497	76.221	44.03	36.009		3576	910.695	790.731	701.514	535.199	376.668	278.753	187.836	122.146	82.088	52.219	37.078
3588	878.268	780.84	670.493	549.528	413.995	281.506	185.644	115.568	79.884	44.83	31.241		3588	914.673	818.046	679.758	546.562	378.099	275.434	183.655	116.084	76.012	50.056	31.559		3588	931.815	788.689	706.141	540.659	385.615	280.514	185.399	120.381	85.776	44.784	32.631
3600	872.318	781.121	685.25	564.482	416.482	285.596	187.367	125.786	80.381	53.352	29.74		3600	924.143	800.846	691.163	538.518	371.96	278.867	179.721	113.547	73.415	49.924	37.971		3600	934.075	790.591	693.789	537.932	379.589	277.71	188.863	118.441	78.765	48.877	35.969

## Sheet: Extended Fig.5 c and d
Replicate 1												Replicate 2												Replicate 3
# [I] (nM)	0	17.3415	26.0123	39.0184	58.5277	87.7915	131.687	197.531	296.296	444.444		# [I] (nM)	0	17.3415	26.0123	39.0184	58.5277	87.7915	131.687	197.531	296.296	444.444		# [I] (nM)	0	17.3415	26.0123	39.0184	58.5277	87.7915	131.687	197.531	296.296	444.444
# time s	ΔF(rfu)											# time s	ΔF(rfu)											# time s	ΔF(rfu)
0	0	0	0	0	0	0	0	0	0	0		0	0	0	0	0	0	0	0	0	0	0		0	0	0	0	0	0	0	0	0	0	0
12	1.347	-0.373	-3.285	2.002	4.184	-0.907	-4.057	3.209	-1.032	-3.345		12	5.256	2.833	8.092	6.025	1.536	0.141	-2.417	0.067	3.157	0.277		12	1.908	2.04	2.431	1.888	4.363	4.845	-2.147	2.46	2.134	-1.42
24	3.256	6.042	1.244	-0.359	7.658	6.922	0.221	1.344	1.232	0.606		24	4.133	9.703	2.911	4.634	5.732	2.071	-1.514	-2.218	0.453	-3.088		24	6.714	0.451	8.569	-1.643	6.885	0.846	-0.179	1.67	1.306	-2.444
36	8.754	6.015	0.666	3.231	4.337	1.235	-4.015	-1.437	1.837	3.931		36	19.223	13.781	3.78	2.63	2.859	7.369	-7.382	-1.529	3.181	9.06		36	12.809	9.71	5.699	0.982	4.125	8.606	1.18	2.711	7.27	1.655
48	15.385	9.045	-1.029	7.758	4.961	1.112	-0.447	0.941	2.823	-0.254		48	15.056	14.866	8.936	6.255	7.639	5.534	-3.397	-5.012	3.141	3.153		48	15.343	6.748	11.9	4.022	9.678	5.312	-1.771	4.879	4.903	10.405
60	10.942	11.442	4.891	14.058	11.524	5.441	-4.893	-0.723	-1.241	1.859		60	20.927	20.523	12.391	10.286	8.428	4.991	-3.344	-4.071	5.367	5.356		60	19.674	12.363	11.411	7.547	0.178	8.155	-1.058	3.474	2.396	-5.141
72	16.299	10.268	8.543	4.85	8.972	7.101	1.326	1.521	3.171	1.569		72	22.098	18.497	10.444	11.387	8.314	6.045	-0.732	4.281	-0.122	2.72		72	27.783	15.637	19.773	3.38	6.146	7.127	5.804	5.286	7.203	3.423
84	22.708	8.544	9.578	7.178	8.777	10.693	-0.327	3.814	4.009	-4.58		84	31.628	19.268	14.651	15.185	8.309	5.368	4.19	3.161	7.799	4.081		84	27.139	15.351	15.513	10.316	6.241	7.251	0.565	5.065	3.985	3.076
96	30.051	18.051	5.739	12.619	12.996	5.983	-4.793	5.223	3.604	5.166		96	26.012	18.255	17.512	18.243	13.588	8.617	1.859	2.974	5.075	0.038		96	24.019	18.636	17.123	7.829	14.241	6.617	1.612	9.848	4.051	2.971
108	30.463	17.278	8.366	13.461	8.319	7.527	-5.054	0.502	-1.155	7.169		108	33.858	25.04	19.606	19.041	13.556	5.727	3.155	3.317	6.486	4.796		108	34.592	20.08	17.447	11.928	13.197	8.441	6.932	4.933	2.294	1.508
120	34.117	22.798	13.632	13.675	14.22	15.001	0.85	-0.508	1.483	2.753		120	36.914	23.561	16.868	11.913	12.014	4.644	-2.398	4.109	10.261	6.158		120	40.019	19.934	25.16	16.904	17.131	4.894	3.411	11.424	5.554	4.34
132	32.784	21.945	14.753	22.25	18.213	6.684	0.658	-0.057	0.092	0.863		132	40.541	28.632	16.547	19.261	11.553	7.123	1.631	5.341	4.665	2.28		132	39.251	25.993	22.211	14.341	10.375	16.199	0.283	2.503	5.223	5.688
144	38.992	26.134	15.598	16.928	14.227	9.568	4.225	6.22	6.938	7.343		144	44.755	30.13	23.09	18.145	13.564	6.34	1.725	5.88	3.138	-1.547		144	40.867	27.462	26.411	13.025	17.194	11.811	0.184	7.909	4.435	2.818
156	40.416	23.152	21.188	17.682	15.482	14.843	2.734	3.218	5.654	2.822		156	45.956	31.662	20.273	21.093	14.018	14.367	2.585	-0.447	2.437	3.652		156	46.701	32.301	25.106	18.211	16.599	11.706	0.866	9.493	8.138	5.957
168	44.578	27.069	20.934	20.082	14.429	15.039	-0.06	5.543	5.73	-2.023		168	50.222	33.098	20.952	23.915	18.458	1.365	12.367	5.147	2.505	2.221		168	51.93	32.771	29.482	18.246	15.421	15.376	6.328	8.591	7.849	10.315
180	44.226	33.287	27.157	17.369	18.941	10.946	-0.101	4.901	0.139	4.25		180	50.673	37.137	29.788	24.417	12.626	8.332	6.101	1.705	6.141	7.938		180	55.268	35.658	30.381	20.99	20.268	10.031	4.062	10.679	12.139	7.526
192	50.77	34.343	24.467	20.352	19.045	15.313	0.1	1.783	1.014	3.867		192	59.063	41.861	31.933	25.263	17.16	9.721	7.569	-2.09	7.145	9.138		192	58.958	33.997	30.626	20.917	21.993	14.873	3.145	10.299	8.405	1.882
204	56.899	39.785	28.606	21.687	19.74	15.859	6.621	5.937	1.386	5.029		204	65.916	39.869	31.18	23.181	18.915	11.801	8.369	1.358	9.476	5.836		204	57.678	40.043	34.769	14.377	22.275	23.492	6.384	8.408	6.637	5.35
216	59.704	41.45	23.767	19.744	16.105	15.055	3.333	3.945	2.67	-0.534		216	62.028	48.123	25.177	29.466	14.903	14.567	6.36	7.412	8.491	0.94		216	66.252	38.946	41.628	20.299	12.39	17.953	4.783	6.041	7.296	6.469
228	61.712	39.037	25.13	29.026	20.035	15.692	6.696	5.545	4.609	5.579		228	68.171	44.556	33.203	27.779	19.898	12.806	7.058	4.961	11.176	4.616		228	64.681	45.84	41.328	21.66	19.433	14.476	6.123	12.657	8.406	4.429
240	63.331	40.203	24.604	28.537	19.731	12.376	8.009	0.993	-3.63	3.072		240	64.339	43.177	35.347	27.269	21.914	13.551	6.699	0.912	5.987	5.861		240	66.62	42.504	40.359	26.567	21.25	15.767	1.951	12.271	8	3.856
252	69.727	41.234	33.695	31.251	22.453	16.059	5.337	6.047	6.804	2.449		252	69.66	48.243	40.445	30.182	27.55	12.403	5.658	3.552	7.874	4.384		252	73.582	50.941	42.056	26.541	21.912	14.92	6.452	9.037	3.989	4.043
264	68.258	48.154	31.976	28.29	18.545	14.979	10.186	3.171	6.654	7.122		264	75.789	52.889	38.198	31.38	22.075	16.062	3.831	6.377	8.678	7.252		264	77.939	46.813	46.889	25.25	26.202	19.86	7.506	13.04	5.792	6.156
276	69.602	46.528	37.013	33.255	21.386	18.951	5.337	10.341	5.653	4.479		276	80.193	55.693	40.112	30.991	26.149	14.251	1.86	5.388	7.907	5.818		276	84.319	52.018	45.907	28.01	20.904	16.653	12.633	11.456	11.399	2.544
288	72.517	50.884	35.009	36.392	25.032	20.016	5.041	7.704	2.579	0.79		288	87.386	53.356	40.032	30.193	23.267	16.522	10.758	6.455	9.141	7.027		288	84.901	55.267	48.646	33.602	27.595	21.778	8.456	16.816	8.144	4.285
300	79.526	54.738	36.88	34.974	28.213	18.976	9.91	5.805	7.761	5.527		300	88.268	57.457	39.354	28.141	21.485	22.376	6.267	10.004	11.077	8.483		300	86.416	57.283	42.024	29.377	27.8	16.481	7.459	7.546	7.358	7.669
312	81.864	56.205	37.615	31.324	26.388	17.893	8.979	7.634	3.068	3.955		312	84.792	59.793	44.238	36.325	23.787	15.957	6.559	5.57	9.373	10.532		312	92.97	60.172	48.928	32.265	20.303	18.688	6.37	9.152	6.051	9.877
324	87.763	56.172	41.843	40.146	31.925	21.088	10.505	4.087	5.802	2.768		324	87.024	59.942	44.38	33.141	25.061	18.356	9.121	9.05	6.996	6.955		324	94.004	58.48	54.786	32	26.613	21.859	7.495	13.114	7.088	-0.158
336	89.223	60.897	44.894	39.877	27.239	19.985	11.369	1.613	2.981	5.877		336	95.688	63.112	45.33	31.821	25.661	17.912	10.103	5.154	4.975	13.005		336	91.268	55.562	55.112	28.135	29.676	19.835	4.583	9.343	11.218	12.015
348	87.184	61.817	38.661	40.051	26.601	19.524	4.511	5.442	6.18	3.396		348	97.638	67.227	54.21	40.406	25.677	14.474	6.318	8.193	7.062	4.102		348	103.29	63.43	51.814	36.409	24.403	19.652	7.492	15.329	11.2	7.222
360	94.149	61.133	47.593	36.957	30.059	20.032	9.783	4.123	0.9	4.713		360	101.848	69.689	47.672	34.235	27.932	18.581	6.414	7.562	8.438	4.842		360	109.936	64.342	52.211	30.285	26.289	21.136	11.162	14.4	10.758	1.374
372	93.182	65.228	48.666	43.732	27.619	27.165	5.419	7.306	3.605	5.943		372	106.416	72.696	51.177	39.169	29.903	19.324	10.305	5.721	9.007	6.172		372	104.073	63.052	57.685	37.99	28.895	21.851	9.705	15.242	10.457	9.979
384	99.173	67.032	52.719	41.466	31.418	22.034	10.006	6.39	7.939	0.705		384	106.825	73.847	50.207	34.303	31.875	18.999	11.828	8.794	8.545	6.185		384	109.903	66.657	58.258	39.801	29.976	22.486	11.87	15.824	8.397	4.867
396	102.047	65.512	50.097	45.729	32.766	18.522	7.094	7.301	9.475	9.899		396	109.828	71.08	52.942	38.887	30.772	16.504	10.976	5.979	9.755	7.455		396	114.755	72.18	57.178	38.861	31.768	28.953	5.612	12.522	10.505	8.714
408	113.506	68.746	55.597	42.213	35.797	16.501	11.583	4.512	7.305	4.538		408	111.606	73.302	53.336	40.684	25.663	16.931	11.125	8.128	6.713	7.219		408	115.914	75.05	57.14	39.251	31.798	24.181	9.738	17.332	3.229	9.868
420	112.091	71.025	54.386	43.959	37.16	23.893	8.82	9.114	3.646	7.679		420	116.792	80.855	55.176	42.943	30.934	16.78	15.1	6.074	11.831	7.517		420	116.937	75.086	60.107	34.002	28.622	24.615	12.191	16.087	8.354	7.353
432	113.936	76.003	57.516	42.795	33.403	20.876	5.397	14.089	10.562	8.614		432	118.443	76.884	62.446	39.856	31.606	19.515	18.603	13.573	7.504	5.5		432	123.081	79.574	71.797	38.668	31.43	24.586	12.976	19.634	10.193	6.221
444	122.327	76.827	58.646	48.942	37.246	25.167	10.577	10.12	9.635	10.067		444	119.479	80.795	59.628	39.976	36.994	20.666	10.22	9.133	13.333	5.697		444	127.782	77.065	67.037	44.042	34.458	27.825	9.577	16.628	6.074	7.824
456	118.978	77.957	54.577	43.614	32.795	28.128	6.014	10.699	10.772	-0.358		456	121.125	86.2	60.587	45.254	29.708	21.531	13.522	5.455	4.568	5.055		456	128.284	84.433	60.877	44.056	33.307	26.03	14.55	10.591	9.563	7.202
468	124.121	83.931	61.113	49.113	35.956	25.17	10.021	9.87	10.907	5.175		468	124.547	93.396	64.769	42.603	32.619	20.229	13.116	10.455	11.249	13.107		468	127.978	84.808	71.755	41.289	30.616	22.982	9.172	13.094	10.157	9.596
480	124.869	79.13	60.708	50.56	32.6	23.229	10.228	7.357	2.859	7.052		480	131.957	86.298	64.763	46.732	37.145	23.361	15.563	9.593	4.167	3.704		480	136.636	88.5	75.001	41.947	33.528	22.907	11.837	13.111	7.873	6.683
492	124.985	86.44	61.322	50.983	37.215	21.358	14.089	10.465	6.962	11.035		492	127.378	88.357	64.536	45.55	34.938	21.606	12.058	6.882	9.428	12.264		492	135.448	90.914	72.039	45.299	42.293	27.518	11.786	11.641	9.16	8.343
504	133.072	87.305	68.366	50.961	36.82	23.928	9.481	11.327	5.34	7.686		504	128.717	93.043	67.91	48.153	32.928	21.964	16.057	7.068	9.256	10.742		504	142.828	89.216	80.312	45.19	39.711	29.938	13.953	12.31	9.5	9.336
516	128.26	90.75	71.873	59.098	38.99	25.024	9.742	9.769	6.872	10.167		516	140.084	101.056	67.26	48.921	32.07	19.791	10.604	8.147	6.283	9.255		516	137.952	88.852	74.299	47.154	32.65	26.507	15.106	11.882	12.285	8.904
528	132.541	89.572	61.538	55.97	35.233	24.103	15.466	8.737	6.017	5.379		528	141.565	98.527	74.159	42.56	36.131	19.31	18.148	11.192	5.276	6.873		528	140.412	94.57	81.612	49.965	43.747	26.504	15.518	20.268	7.525	8.606
540	138.743	89.653	65.546	57.718	41.701	28.088	12.955	12.209	5.717	6.368		540	145.939	103.374	75.4	54.313	34.558	21.261	21.113	11.104	13.622	11.101		540	148.162	88.583	72.942	53.501	37.627	25.685	13.143	11.816	13.971	7.691
552	135	95.807	70.652	62.327	33.623	26.367	12.584	7.656	12.974	3.967		552	145.826	98.934	74.582	52.936	39.685	23.728	17.469	9.284	10.558	9.937		552	151.978	96.753	91.362	46.762	39.196	29.302	19.42	19.631	5.871	4.593
564	141.804	92.974	70.568	62.979	41.885	28.138	12.13	5.918	8.434	6.272		564	153.444	97.702	78.463	53.713	38.909	24.79	17.516	10.107	11.46	5.883		564	156.918	98.221	83.867	50.646	44.804	29.648	16.483	16.295	12.492	8.004
576	146.974	103.335	74.185	59.854	40.358	32.417	14.145	10.551	11.496	7.669		576	151.188	104.514	71.864	53.158	36.77	19.748	18.291	9.386	14.513	6.48		576	160.144	99.4	84.038	50.535	37.384	28.229	16.153	17.553	10.654	12.108
588	148.727	101.644	73.476	58.997	40.61	36.136	12.275	11.98	8.906	6.878		588	161.358	108.625	80.261	56.695	38.981	24.846	16.204	10.686	10.532	9.193		588	171.168	98.447	89.206	56.685	42.487	28.356	16.079	17.665	11.322	9.577
600	154.969	102.05	74.849	62.119	43.613	29.424	19.771	10.174	6.966	5.182		600	158.267	102.544	81.606	50.604	42.966	27.037	15.848	9.586	14.995	5.144		600	166.065	109.469	87.599	53.561	34.836	33.066	16.385	20.866	17.379	13.961
612	160.969	108.705	77.114	58.686	42.259	31.435	12.587	9.844	4.925	6.096		612	165.626	110.468	79.342	56.763	44.856	33.235	20.205	9.176	6.674	6.782		612	174.765	108.085	86.506	53.431	38.033	29.669	16.318	18.585	10.39	8.25
624	163.555	106.048	83.033	66.698	50.898	33.258	16.758	12.404	7.172	5.62		624	174.393	119.747	84.408	57.099	46.228	29.065	25.499	9.878	10.79	7.248		624	173.909	112.198	93.706	59.326	44.137	30.678	13.71	15.405	11.009	8.015
636	150.653	110.487	84.192	61.057	45.169	31.668	13.996	8.333	6.571	8.21		636	177.473	113.576	90.439	54.487	44.44	25.642	20.724	13.48	10.616	12.891		636	171.792	110.775	95.42	55.545	39.65	30.103	16.761	16.521	12.54	10.401
648	162.288	111.366	89.776	63.474	51.515	34.092	13.028	14.168	12.607	13.148		648	171.655	113.894	86.172	60.184	42.281	31.168	16.668	10.021	6.602	9.904		648	173.007	119.696	95.164	60.038	43.105	32.652	14.355	21.866	13.271	8.604
660	165.882	112.503	91.068	63.789	49.798	29.734	15.64	17.668	11.332	10.143		660	171.937	116.059	86.085	63.061	47.753	30.972	16.936	9.587	14.461	12.901		660	179.811	114.153	93.199	52.948	49.726	31.946	15.814	18.016	12.8	9.182
672	175.054	121.012	92.035	70.988	48.348	35.103	16.41	15.781	8.749	7.589		672	172.745	115.998	92.869	64.097	44.022	28.769	18.358	11.372	13.341	9.062		672	184.508	121.208	99.105	63.534	46.241	34.716	13.655	19.523	14.367	11.207
684	170.429	119.045	94.074	65.67	50.551	31.113	17.908	13.376	10.13	6.805		684	184.127	121.753	89.836	61.701	45.933	33.527	20.652	15.231	10.934	14.851		684	191.521	116.811	93.483	59.424	43.817	34.471	17.988	20.525	9.637	11.06
696	175.629	117.235	91.603	71.418	48.263	38.77	16.901	15.1	10.763	12.8		696	185.375	124.614	95.063	63.406	45.808	29.359	25.621	14.325	12.61	9.124		696	191.335	120.23	99.515	61.942	48.749	35.044	19.3	18.665	16.755	10.102
708	178.233	119.962	95.964	71.725	51.767	32.958	21.475	13.38	10.279	8.473		708	182.218	128.429	95.769	64.989	49.345	28.515	23.486	19.169	16.53	11.926		708	189.569	126.035	102.548	64.741	45.935	35.131	22.847	20.235	11.956	12.066
720	181.235	125.294	92.861	79.264	47.396	34.473	16.388	11.278	10.996	9.27		720	189.959	130.68	97.273	63.179	44.511	30.759	24.387	16.32	13.748	12.442		720	196.024	121.456	107.362	66.409	49.086	36.888	18.497	21.326	9.233	11.251
732	192.931	123.964	102.277	76.57	46.565	36.482	15.727	15.44	4.416	8.84		732	189.976	127.075	90.742	67.638	46.287	28.122	22.86	18.33	11.546	8.221		732	197.777	130.543	106.866	64.525	53.756	30.651	18.02	18.074	13.211	13.871
744	187.439	130.636	93.307	78.749	57.827	38.085	17.444	15.546	14.026	7.365		744	200.053	130.173	92.987	64.565	49.566	33.525	21.577	13.21	18.062	6.987		744	200.81	125.194	100.446	67.267	52.84	30.36	21.149	22.78	16.504	9.39
756	191.829	137.625	107.744	76.463	52.967	38.245	16.38	12.611	6.944	11.339		756	195.24	133.681	102.481	70.518	47.557	30.907	26.139	13.558	11.338	10.76		756	196.952	131.559	105.614	63.447	53.423	38.752	28.54	19.273	15.395	10.259
768	195.193	142.951	97.97	80.582	51.321	38.436	15.749	18.7	12.164	9.969		768	208.53	140.49	99.977	72.961	46.076	30.204	22.326	16.105	16.363	7.195		768	209.581	137.461	118.442	74.622	50.8	39.078	15.562	23.975	17.253	8.89
780	195.165	132.598	99.727	81.75	53.147	35.781	20.004	16.249	8.514	5.894		780	197.978	139.391	95.145	73.386	50.971	32.422	23.689	12.624	13.207	11.791		780	214.57	139.442	104.89	72.649	54.963	37.546	15.747	21.23	18.2	9.719
792	192.837	131.862	103.217	81.38	51.684	38.241	18.173	18.261	7.704	9.738		792	203.819	143.017	107.129	66.845	51.672	36.271	23.695	15.986	13.385	7.84		792	214.722	137.905	114.501	72.772	48.015	34.829	19.485	22.1	14.082	11.697
804	199.619	137.873	104.832	81.271	52.923	33.929	17.024	17.858	10.541	9.901		804	203.093	146.995	108.451	67.534	55.597	36.569	28.563	18.164	9.565	11.27		804	214.273	141.441	108.189	74.203	50.729	38.933	28.4	20.454	19.988	9.393
816	208.117	140.051	104.171	80.431	58.221	39.26	16.069	16.879	8.846	7.586		816	221.766	138.182	114.454	75.143	53.616	32.365	21.605	14.92	14.6	12.211		816	221.316	141.994	115.566	73.112	58.575	38.25	18.71	19.139	18.877	9.981
828	206.64	151.208	105.587	86.586	59.5	34.767	19.641	18.467	11.422	12.28		828	212.742	146.755	110.816	76.355	55.628	36.098	27.258	22.193	14.113	7.571		828	222.71	146.66	120.948	72.976	57.073	36.413	23.054	19.402	16.355	9.678
840	203.632	148.971	113.959	87.694	50.313	38.239	17.521	9.345	11.394	10.352		840	218.897	151.501	111.111	77.172	52.481	36.416	25.174	18.044	16.087	12.362		840	224.368	147.781	117.741	74.331	56.331	35.105	19.555	23.117	16.207	12.966
852	212.613	149.55	108.585	87.37	56.595	41.917	17.54	9.554	9.71	11.807		852	220.517	152.047	110.375	73.38	61.172	28.714	30.406	12.486	15.129	11.44		852	232.678	148.777	118.945	81.837	55.41	42.118	22.262	18.386	17.011	8.525
864	220.298	151.677	116.014	85.009	57.811	42.375	19.941	16.767	15.205	14.383		864	224.949	157.479	121.491	79.126	48.1	38.857	29.168	18.455	18.941	5.642		864	230.646	148.011	124.673	76.768	55.13	41.697	17.344	17.688	13.783	12.688
876	225.829	156.541	111.909	89.307	56.794	41.038	18.145	15.018	12.095	13.906		876	224.307	154.291	113.841	78.471	52.429	37.036	32.232	17.704	14.626	4.768		876	231.304	154.795	121.996	71.539	50.768	46.272	21.873	20.857	15.629	7.412
888	217.018	151.763	118.55	85.153	57.198	43.374	17.672	18.237	8.586	8.533		888	234.208	155.989	119.967	75.684	47.251	41.217	22.909	18.736	19.045	10.133		888	233.803	160.411	130.149	77.571	52.013	40.948	22.309	20.671	12.9	13.213
900	223.322	157.083	117.815	88.165	61.243	43.392	20.114	10.729	14.941	6.787		900	239.179	156.896	124.136	83.038	57.899	32.916	26.528	18.332	14.89	7.024		900	240.694	156.966	128.36	68.544	59.692	40.31	24.99	19.795	15.209	11.438
912	226.866	161.736	122.979	91.858	59.492	40.313	28.243	14.464	11.662	12.124		912	236.966	159.493	126.609	77.078	56.301	37.847	28.319	17.64	10.844	8.178		912	246.894	156.16	130.153	78.053	60.847	40.71	20.261	22.249	11.058	8.236
924	234.147	165.396	123.183	98.164	59.516	41.246	22.096	20.641	11.99	10.349		924	238.192	160.969	122.593	82.149	56.51	33.552	26.895	20.405	11.249	13.857		924	250.321	160.269	126.542	83.443	67.648	41.941	26.446	23.591	16.663	15.241
936	241.627	162.065	117.44	95.803	68.465	43.239	24.422	17.958	13.143	10.11		936	238.85	164.144	125.877	80.608	56.981	36.668	25.803	14.275	12.995	13.464		936	247.632	164.504	138.414	81.949	57.101	42.1	20.807	21.527	13.122	14.461
948	232.315	166.881	126.222	97.604	63.343	41.701	23.724	19.746	11.444	10.403		948	248.392	165.208	118.717	82.166	57.25	34.834	29.091	15.226	13.634	12.019		948	249.283	162.957	133.983	86.436	63.602	43.078	22.731	22.851	12.712	16.493
960	240.107	167.324	132.515	94.379	66.538	45.601	22.814	18.355	13.869	9.198		960	248.451	171.702	131.55	85.757	62.159	32.341	28.147	15.905	17.469	9.633		960	255.626	168.981	131.995	85.22	63.636	41.944	27.629	25.795	10.464	13.633
972	247.752	163.887	129.379	91.979	65.118	45.605	23.058	15.726	12.462	6.651		972	252.917	163.102	130.237	88.576	59.657	37.261	30.029	16.391	16.089	12.337		972	263.093	177.095	137.914	84.299	65.404	41.954	22.061	20.758	18.904	10.123
984	248.866	169.786	132.086	99.082	67.37	34.84	22.479	12.847	11.51	9.261		984	252.244	171.569	130.91	94.636	55.827	34.189	26.624	15.988	14.841	14.784		984	264.594	177.82	134.809	90.983	64.248	44.781	20.842	26.629	16.105	12.991
996	245.354	178.312	125.717	102.345	64.534	44.81	21.126	17.526	12.139	6.985		996	265.915	173.718	130.748	90.271	63.796	41.323	32.111	16.222	17.814	9.061		996	264.682	175.516	138.745	87.246	62.129	44.657	25.625	20.892	13.396	13.984
1008	244.947	170.861	130.355	105.248	65.807	45.616	26.221	18.486	14.413	8.061		1008	259.596	172.818	135.374	94.902	64.436	36.622	23.912	16.074	9.904	11.528		1008	266.648	180.542	140.813	88.487	65.742	44.632	24.313	25.221	19.183	7.918
1020	255.445	185.027	131.849	108.358	69.021	48.016	21.473	14.974	12.116	11.284		1020	261.56	180.246	137.312	88.849	64.209	41.242	30.184	18.862	10.732	14.316		1020	268.505	180.392	142.996	85.718	68.092	45.787	27.571	23.445	17.896	8.441
1032	253.942	182.058	139.841	109.979	64.863	41.454	22.268	16.452	17.973	6.675		1032	268.745	180.593	137.404	85.911	64.72	40.68	29.424	20.821	19.566	13.428		1032	274.243	181.998	145.862	92.655	65.134	52.24	24.25	21.498	16.19	14.128
1044	260.645	175.606	141.284	108.953	65.661	45.354	21.884	23.441	13.917	14.801		1044	268.042	186.307	142.377	93.444	61.843	43.68	32.373	15.867	17.17	15.338		1044	277.685	191.771	144.627	90.4	68.135	45.277	29.832	19.858	14.864	16.158
1056	257.415	184.849	132.163	107.764	76.92	42.047	24.407	18.492	13.555	10.069		1056	265.923	186.729	143.022	86.866	65.632	39.863	27.181	11.387	17.217	12.579		1056	279.67	184.204	139.681	91.812	62.985	46.825	26.756	26.286	13.385	11.964
1068	273.656	185.408	136.059	110.923	71.158	42.209	18.515	20.835	10.836	8.837		1068	276.492	189.717	135.442	92.002	66.087	40.718	31.534	21.163	20.229	9.48		1068	282.662	189.591	154.808	90.754	66.749	47.76	27.112	26.17	15.373	8.628
1080	270.157	189.187	141.129	110.448	69.585	41.353	27.543	16.288	11.23	10.097		1080	273.015	189.865	142.125	97.346	61.681	43.704	31.624	23.276	15.33	11.424		1080	290.556	189.043	144.714	97.035	66.487	48.03	33.055	23.659	15.51	13.991
1092	275.159	186.087	146.545	112.349	74.871	44.7	29.445	17.334	11.328	7.14		1092	281.658	193.121	146.847	94.679	69.18	42.128	28.418	19.732	15.636	10.486		1092	293.796	196.964	150.485	90.718	64.464	46.961	26.32	27.447	12.459	16.129
1104	267.163	197.575	144.188	117.029	74.789	48.517	28.054	19.652	21.131	9.547		1104	281.735	194.987	153.802	96.322	73.004	40.739	32.511	19.671	14.267	14.033		1104	294.761	188.505	149.148	93.648	69.093	46.158	27.872	23.635	15.232	17.34
1116	276.978	197.997	145.385	110.421	74.996	49.804	28.363	21.176	17.101	8.906		1116	288.251	195.814	147.267	99.519	69.899	44.117	30.272	14.435	18.223	15.856		1116	293.837	198.167	158.684	96.86	67.309	49.56	29.651	20.605	17.583	13.642
1128	277.418	186.175	147.487	117.176	65.868	47.771	21.491	16.388	12.894	6.797		1128	283.702	202.213	151.753	93.192	64.418	40.861	30.257	17.012	14.835	10.732		1128	300.064	205.722	156.116	101.395	75.679	46.389	29.82	21.215	15.913	13.514
1140	284.406	202.471	153.48	108.884	74.353	49.595	24.324	19.943	13.095	12.103		1140	296.564	203.143	149.286	100.822	66.331	43.919	31.995	17.183	14.691	15.675		1140	302.658	188.413	159.475	102.972	70.335	44.506	25.281	27.5	15.538	11.367
1152	285.904	198.022	151.438	122.092	75.69	46.91	29.152	23.927	15.463	13.061		1152	294.018	199.037	151.882	97.945	68.967	45.735	30.641	23.284	15.739	12.601		1152	295.33	205.621	168.809	97.602	69.664	45.139	28.517	20.692	17.426	11.368
1164	292.47	200.091	147.462	123.381	78.703	51.191	31.231	20.093	14.535	8.473		1164	297.402	205.503	154.969	100.732	61.923	38.741	30.448	22.882	11.747	16.736		1164	307	207.325	158.665	102.067	72.637	54.743	26.177	23.667	16.539	15.1
1176	287.823	208.634	156.983	122.975	76.955	51.514	33.43	17.39	14.078	9.479		1176	296.866	206.69	156.423	108.889	68.203	40.143	34.871	22.024	16.8	9.371		1176	300.173	212.268	170.058	103.801	68.684	51.96	32.708	28.058	14.981	13.771
1188	296.561	206.679	156.552	119.455	77.706	51.505	26.202	18.941	13.982	12.75		1188	302.631	209.754	159.759	104.416	65.613	54.968	30.829	20.418	21.948	14.393		1188	312.72	211.194	163.151	102.523	72.312	48.114	26.182	21.233	21.147	10.987
1200	291.594	213.557	164.15	123.342	81.392	48.494	29.694	22.006	18.436	10.502		1200	307.106	207.821	156.81	108.393	66.626	46.366	31.286	16.806	17.94	10.76		1200	320.694	211.124	165.202	110.979	69.202	45.915	26.499	24.563	17.515	15.832
1212	297.328	208.248	157.131	124.245	82.394	50.001	27.998	17.228	13.05	9.087		1212	312.601	214.008	157.663	105.08	72.12	43.511	38.933	23.016	24.956	15.359		1212	314.634	212.442	173.578	104.925	74.243	46.309	27.413	28.706	14.91	12.654
1224	306.114	216.494	165.215	127.313	85.86	51.441	27.936	17.074	13.91	16.127		1224	306.968	220.382	163.601	107.368	70.064	45.767	34.408	17.771	18.318	13.718		1224	323.143	213.682	174.187	102.825	77.003	49.675	32.381	28.017	16.611	15.964
1236	303.356	211.623	162.051	126.506	75.683	49.303	28.487	15.733	15.67	12.304		1236	313.411	220.203	161.469	107.654	74.295	46.725	38.626	20.345	16.414	14.92		1236	315.359	209.623	173.311	108.637	73.169	49.032	31.251	26.792	18.344	14.131
1248	303	216.206	163.707	125.295	83.44	53.457	29.592	21.932	14.808	10.306		1248	310.212	216.195	167.584	105.081	71.279	51.826	39.504	18.281	16.777	15.42		1248	322.113	222.914	178.168	107.47	79.259	45.208	30.845	22.715	18.619	14.94
1260	303.273	214.403	166.934	130.109	74.659	55.206	33.878	16.003	17.503	9.394		1260	318.646	223.067	170.511	111.563	72.349	51.466	38.013	19.009	14.913	14.929		1260	326.189	222.465	173.641	112.358	83.025	54.457	30.323	25.509	20.974	14.412
1272	306.545	223.545	169.743	124.956	83.377	44.861	32.549	20.177	13.791	16.847		1272	315.667	219.135	163.895	109.802	71.918	51.555	34.281	24.1	16.806	11.212		1272	328.868	228.767	169.917	111.642	79.804	52.481	38.53	27.263	19.526	17.248
1284	311.589	220.458	170.393	126.064	78.135	54.492	27.47	20.997	15.116	11.581		1284	324.767	226.499	166.197	115.065	77.53	52.304	42.541	23.725	18.964	14.382		1284	341.829	226.646	181.464	109.56	75.966	53.918	36.473	29.77	15.082	15.951
1296	310.393	224.129	168.891	131.021	78.257	53.746	30.075	19.116	18.217	12.509		1296	329.505	227.837	174.26	114.544	75.745	48.256	37.191	19.07	19.635	14.617		1296	333.962	227.96	180.976	110.223	72.636	55.464	31.454	24.878	17.777	12.641
1308	322.999	227.9	171.087	130.824	86.044	52.188	29.405	25.402	11.918	9.565		1308	327.471	227.536	174.397	109.901	85.247	49.061	36.671	18.342	25.024	16.789		1308	338.645	232.424	185.232	110.854	71.687	45.008	36.32	24.102	18.171	14.511
1320	323.71	231.845	172.63	137.128	88.852	54.399	34.093	24.266	18.195	12.536		1320	332.149	228.881	173.262	116.913	76.011	45.836	39.005	22.784	15.518	14.862		1320	341.588	241.136	186.595	109.649	85.01	58.909	27.564	29.936	16.03	14.207
1332	332.026	232.391	172.285	133.134	83.449	49.329	32.463	21.051	11.86	11.861		1332	328.814	232.09	178.521	117.486	75.628	48.503	37.148	20.46	20.054	13.736		1332	335.693	241.311	193.163	116.474	81.243	48.507	30.099	26.56	18.886	14.421
1344	324.025	223.454	173.655	136.481	86.6	56.156	29.782	23.222	11.628	10.145		1344	335.385	242.326	185.326	115.918	77.945	47.402	40.24	24.14	20.744	13.056		1344	351.557	238.456	188.671	112.068	81.679	54.592	36.895	29.22	22.857	10.654
1356	331.381	229.202	176.071	137.432	81.966	57.778	29.692	18.23	15.525	17.259		1356	343.764	244.533	177.664	116.092	80.774	50.374	34.841	20.764	18.406	16.182		1356	355.947	237.56	187.033	121.722	84.385	55.76	38.347	30.059	22.869	19.932
1368	331.585	236.049	183.74	136.827	86.688	52.568	35.165	20.359	17.871	6.259		1368	340.681	241.583	179.526	119.001	73.469	54.247	41.565	24.299	19.31	15.37		1368	354.946	239.712	193.26	122.163	82.835	55.094	38.34	27.849	21.715	19.841
1380	335.273	238.103	176.238	142.665	88.891	51.972	27.361	18.567	12.694	8.683		1380	339.96	239.058	184.925	120.875	78.611	52.305	42.464	21.375	20.57	13.562		1380	356.582	250.337	197.36	113.568	83.294	57.85	31.154	28.08	13.018	16.773
1392	343.154	244.413	186.273	140.532	87.488	57.988	32.829	24.932	15.304	11.699		1392	353.91	247.871	184.883	129.035	85.631	52.998	38.225	20.928	23.171	16.463		1392	356.957	244.725	193.203	120.184	84.092	51.84	29.859	30.338	19.503	15.731
1404	337.353	249.578	184.518	146.732	90.547	55.927	31.52	24.737	16.001	7.519		1404	345.717	249.768	187.847	119.859	75.501	48.386	40.691	21.479	19.509	17.259		1404	356.116	250.608	200.885	120.759	82.614	55.844	33.659	30.38	19.947	12.367
1416	335.377	248.26	186.412	146.602	91.367	55.757	34.79	22.203	15.324	8.014		1416	347.391	244.091	187.893	122.838	78.082	48.475	40.746	22.509	17.129	17.309		1416	367.532	253.218	194.634	120.049	80.522	54.306	28.653	26.347	16.369	14.795
1428	340.201	250.11	187.594	147.162	89.625	60.177	36.289	22.1	12.597	10.06		1428	358.477	262.408	186.884	122.798	79.973	48.782	43.659	25.671	21.36	12.175		1428	367.042	256.994	201.063	121.897	87.268	56.122	37.054	29.182	21.155	18.128
1440	351.451	242.039	193.958	144.653	99.938	47.855	30.991	30.965	20.527	13.282		1440	359.91	249.986	189.973	120.155	81.477	55.475	40.587	26.048	27.39	17.065		1440	369.467	259.965	191.392	121.8	83.313	58.676	32.042	26.038	21.398	14.467
1452	353.946	254.193	196.196	144.254	98.856	65.215	33.932	21.215	13.954	11.336		1452	365.564	253.111	192.521	127.099	83.606	52.702	44.268	23.704	23.416	14.669		1452	380.53	263.614	202.818	120.937	90.174	58.987	43.808	30.914	18.43	18.38
1464	350.884	257.921	195.666	147.236	95.133	60.833	36.648	20.519	17.774	16.339		1464	363.586	257.618	198.398	124.684	82.508	48.428	37.027	24.108	18.913	6.426		1464	373.348	262.613	202.095	124.959	89.292	58.998	36.799	23.423	11.593	14.541
1476	360.638	263.862	197.16	149.808	97.783	61.441	35.179	25.937	15.577	12.57		1476	366.844	264.529	199.961	128.584	83.853	57.905	36.39	23.165	19.366	12.783		1476	369.317	258.991	203.028	128.174	91.067	60.986	40.793	29.843	20.749	16.402
1488	359.205	258.286	197.983	153.112	94.431	65.183	34.066	25.322	17.844	13.988		1488	372.122	262.052	203.459	133.33	84.244	51.85	32.347	25.307	22.331	16.783		1488	389.061	265.523	204.523	124.639	88.19	64.989	33.217	32.103	17.416	13.735
1500	359.484	257.117	199.856	157.773	99.855	61.086	35.864	17.211	16.504	13.202		1500	375.185	269.684	202.543	131.164	82.707	49.316	41.453	22.393	20.058	14.217		1500	382.85	271.918	211.227	134.156	83.719	57.569	39.441	31.272	18.477	16.297
1512	373.659	267.438	203.32	156.228	90.251	58.359	28.777	26.736	17.355	14.755		1512	375.094	265.46	202.022	129.101	86.881	52.836	40.098	21.619	21.71	16.651		1512	384.054	271.8	211.75	129.927	92.994	62.129	34.742	27.41	17.965	11.883
1524	361.964	267.599	210.138	155.124	98.182	58.983	29.195	26.989	17.986	16.184		1524	370.435	266.746	197.197	135.081	85.64	55.216	46.901	26.274	19.118	17.092		1524	392.083	260.663	215.36	131.826	90.34	61.531	40.331	28.854	21.674	17.963
1536	375.626	273.053	201.251	161.387	93.618	64.408	45.181	22.902	15.665	12.92		1536	388.688	267.027	207.59	136.151	80.388	59.164	43.227	23.834	18.978	11.579		1536	394.395	274.83	212.077	133.691	89.965	61.444	36.911	27.985	20.021	13.205
1548	371.913	263.767	208.38	155.198	99.783	64.48	28.898	21.824	16.224	14.489		1548	386.286	263.535	210.512	132.696	91.524	48.304	43.951	30.475	24.222	14.876		1548	393.583	280.071	213.29	135.287	91.555	61.595	38.319	27.164	22.565	19.673
1560	376.872	267.157	203.545	163.892	94.15	64.095	38.124	26.221	17.827	15.822		1560	381.294	278.13	214.125	133.024	87.583	54.249	45.967	25.244	18.466	19.126		1560	388.893	277.568	218.391	134.935	91.523	60.17	35.33	28.798	17.333	22.182
1572	381.034	271.895	210.906	154.948	101.241	61.866	38.003	26.507	18.818	12.607		1572	389.313	270.372	201.744	136.762	85.926	53.541	43.174	28.135	22.752	17.219		1572	393.069	278.736	229.026	137.075	93.501	60.139	42.171	27.808	21.527	14.178
1584	379.183	270.851	206.266	162.776	102.627	58.536	33.096	21.358	21.206	15.459		1584	392.816	280.076	210.101	139.67	88.734	58.297	43.971	28.1	15.796	16.589		1584	405.315	287.304	226.541	136.436	91.156	60.438	42.076	33.401	20.888	17.241
1596	385.302	275.847	210.253	160.721	95.551	66.703	34.951	25.102	17.484	13.397		1596	394.64	281.24	216.845	138.237	86.308	54.045	41.233	22.247	21.886	11.364		1596	412.417	292.545	219.297	137.585	93.316	62.14	43.526	32.173	21.809	20.152
1608	388.235	281.993	216.834	166.581	100.175	62.977	32.886	20.196	16.812	15.138		1608	400.2	287.814	218.372	142.005	90.915	53.016	42.155	26.735	21.192	16.508		1608	408.396	287.901	229.074	139.335	88.298	63.502	42.418	31.994	22.714	19.14
1620	394.162	281.472	225.711	173.93	101.55	63.178	33.838	26.655	18.331	16.919		1620	397.234	283.256	211.779	142.961	97.367	60.393	45.585	29.285	20.791	16.206		1620	403.308	286.397	229.33	138.138	95.188	65.217	41.331	27.908	20.181	18.144
1632	386.429	285.824	220.922	173.567	97.966	61.996	31.05	25.348	21.205	12.64		1632	397.039	283.973	212.814	141.22	92.155	54.666	47.27	23.285	23.3	20.248		1632	417.812	284.011	230.715	142.459	90.481	59.473	45.489	29.392	18.301	14.618
1644	403.048	283.662	220.951	166.978	102.186	60.468	34.51	22.862	17.016	11.382		1644	399.512	289.44	220.831	135.681	90.927	56.582	43.768	32.51	21.393	19.856		1644	416.927	300.687	231.862	136.651	98.51	60.994	43.441	33.008	17.456	17.821
1656	393.212	287.492	224.754	167.235	99.61	65.718	33.891	32.354	17.427	15.817		1656	407.13	289.017	225.245	141.575	90.856	62.188	44.612	25.037	20.344	12.543		1656	420.875	301.173	229.238	140.18	94.563	61.167	33.552	33.536	23.814	14.858
1668	397.765	288.877	218.089	163.022	105.808	67.937	39.045	26.212	17.406	12.493		1668	404.431	286.818	219.609	142.324	92.581	54.051	45.227	22.016	16.961	12.386		1668	422.419	295.539	222.081	145.838	94.769	64.617	41.326	30.577	23.932	19.176
1680	398.601	287.251	226.425	171.82	105.537	66.564	34.089	28.511	20.374	14.922		1680	419.076	295.749	221.581	148.531	102.877	58.202	43.899	28.925	24.271	12.71		1680	414.656	294.254	233.206	145.618	99.004	64.821	42.502	36.057	22.74	15.845
1692	402.881	288.984	231.196	165.079	107.801	63.238	37.681	29.531	17.995	15.819		1692	416.815	301.153	216.813	146.443	96.513	64.259	43.729	26.263	23.29	16.387		1692	422.988	300.842	237.992	144.551	94.487	65.232	38.382	33.502	20.125	19.942
1704	407.443	303.399	231.369	174.297	109.747	65.468	38.767	26.242	24.87	7.313		1704	417.964	301.26	224.185	151.129	100.524	60.842	43.192	29.277	22.037	11.379		1704	433.007	304.464	244.031	143.212	92.6	67.417	38.036	31.953	20.008	15.176
1716	410.327	305.581	225.407	171.089	111.717	63.361	35.923	26.64	24.229	18.339		1716	413.876	301.539	235.343	148.439	96.795	57.595	40.18	26.967	21.439	16.652		1716	435.263	303.125	237.919	144.277	102.449	69.141	42.238	34.085	12.458	17.396
1728	411.039	299.228	228.681	180.097	107.428	65.546	34.969	25.576	17.955	15.746		1728	425.311	303.472	232.887	150.241	92.524	59.942	47.331	28.4	22.209	18.165		1728	434.865	302.927	244.129	142.601	100.731	62.042	44.31	30.698	21.845	15.372
1740	408.73	305.867	229.512	170.474	110.563	70.321	34.623	28.163	20.064	11.014		1740	425.715	303.533	230.037	147.823	101.548	54.773	51.191	25.356	18.851	18.906		1740	431.799	310.685	246.919	154.004	100.2	63.954	47.661	34.525	24.73	22.346
1752	419.631	298.416	240.633	177.136	110.898	65.383	36.058	35.804	20.894	17.159		1752	431.223	308.209	229.556	145.735	94.744	58.707	50.291	23.564	21.98	13.201		1752	442.744	314.175	245.208	150.711	99.472	64.942	36.889	35.581	13.112	20.078
1764	418.777	308.229	234.546	177.82	111.429	71.706	38.228	33.97	19.676	11.796		1764	420.091	311.225	232.218	146.924	96.356	52.887	46.118	31.107	19.658	17.986		1764	437.729	310.303	242.349	155.868	101.617	73.28	39.184	40.848	21.553	19.161
1776	420.373	302.819	230.295	183.46	112.876	73.396	39.007	32.538	24.184	18.917		1776	431.239	312.978	231.702	152.221	102.623	66.896	46.966	26.054	19.779	18.912		1776	451.877	316.226	245.865	157.583	99.861	66.01	44.804	33.392	23.962	19.914
1788	422.132	316.57	243.327	181.945	109.724	72.742	38.26	27.004	22.133	14.144		1788	433.995	316.521	235.635	152.047	92.66	56.317	50.604	26.898	25.309	13.707		1788	445.958	320.837	245.543	149.855	102.688	73.078	41.945	37.92	22.435	19.734
1800	428.647	309.166	240.185	179.665	113.526	71.314	36.602	23.598	16.56	13.043		1800	435.861	313.278	231.417	148.893	97.306	64.15	45.183	23.591	19.206	12.801		1800	445.34	323.438	246.771	153.942	97.639	70.173	42.262	34.378	20.1	15.432
