# Supplementary material for: Preclinical evaluation of the SARS-CoV-2 Mpro inhibitor RAY1216 shows improved pharmacokinetics compared with nirmatrelvir
Source: Nat Microbiol. 2024 Mar 29;9(4):1075–88. doi: 10.1038/s41564-024-01618-9 (PMC10994847; doi:10.1038/s41564-024-01618-9)
Supplement: Supplementary file 25 — Statistical source data. [file 41564_2024_1618_MOESM25_ESM.xlsx]

## Sheet: Elastase
	Background of RAY1216											Test of RAY1216
RAY1216 (uM)	100	33.33	11.11	3.704	1.235	0.412	0.137	0.046	0.015	0.0051		100	33.33	11.11	3.704	1.235	0.412	0.137	0.046	0.015	0.0051
Ex/Em=380nm/460nm	5.7	5.8	5.6	5.3	5.8	5.8	5.2	5.5	5.5	5.2		111	173.7	218.7	225.2	228.2	233.9	229	238.9	247.4	233.5
	6.2	5.6	5.8	5.4	5.8	5.6	5.7	5.6	5.9	5.9		108.4	168.8	197	214.3	221.9	224.3	228	222.1	239.1	230.8
	6.8	5.7	5.6	5.5	8.2	5.5	5.7	6	5.7	6.2		107.1	173.2	211.5	216.6	228.4	231.7	232.2	226.7	238.6	243.7
	Background of BAY-678											Test of BAY-678
BAY-678(uM)	10	3.333	1.111	0.37	0.123	0.041	0.014	0.0046	0.0015	0.00051		10	3.333	1.111	0.37	0.123	0.041	0.014	0.0046	0.0015	0.00051
Ex/Em=380nm/460nm	5.3	5.2	5	5.3	5	5.1	5.1	5.6	5.6	5.6		6.3	7.1	9.2	16.7	39.9	81.8	151.5	193.6	222.6	227.8
	7	5.8	5.2	5.3	5.4	5.4	5.8	5.4	5.9	6		6.5	7	10.6	17.3	38.6	85.1	146.3	195.7	219.8	229.2
	5.1	5.6	5.3	5.2	5.3	5.3	5.6	5.8	5.7	5.8		6	6.8	8.9	17	37.9	74.1	140.7	192.4	219.8	226.2
HPE (Hundred percent effect) backgroud	5.6	5.2	5.6	4.7	5.6	5.2	5.6	5.5	5.5	5.5	5.8	5.5	5.6	5.5	5.6	5.6
ZPE (Zero percent effect) background	5.4	5.4	5.4	5.6	5.3	5.5	5.7	5.8	5.5	5.5	5.3	5.2	5.7	5.3	5.5	5.4
HPE (Hundred percent effect) test	5.3	6	5.9	5.9	5.9	5.6	5.8	6.1	5.9	6.2	6.4	6.1	6.2	5.7	5.9	6.1
ZPE(Zero percent effect) test	250.4	237.7	228.2	230.3	232.8	224.8	243.7	235	229.2	224.9	250.8	256.7	229.1	208.1	234.8	224.8

## Sheet: Cathepsin D
	Background of RAY1216											Test of RAY1216
RAY1216 (uM)	100	33.33	11.11	3.704	1.235	0.412	0.137	0.046	0.015	0.0051		100	33.33	11.11	3.704	1.235	0.412	0.137	0.046	0.015	0.0051
Ex/Em=320nm/405nm	202	206	201	205	216	211	220	219	221	216		2648	2631	2847	2969	2846	2866	2841	2928	2924	2958
	218	214	216	222	228	223	226	228	233	234		2833	2965	2850	2893	2965	2894	2811	2980	2934	2902
	190	194	187	192	208	195	200	202	201	209		2718	2720	2759	2679	2758	2740	2737	2695	2763	2723
	Background of Pepstatin A											Test of Pepstatin A
Pepstatin A(nM)	10	3.333	1.111	0.37	0.123	0.041	0.014	0.0046	0.0015	0.00051		10	3.333	1.111	0.37	0.123	0.041	0.014	0.0046	0.0015	0.00051
Ex/Em=320nm/405nm	207	210	206	215	208	212	213	213	211	218		303	462	833	1629	2510	2858	2864	2733	2764	2826
	207	200	201	207	210	215	220	219	214	219		313	450	818	1622	2425	2754	2804	2806	2815	2829
	215	223	218	222	219	219	225	223	234	231		337	464	903	1704	2526	2750	2860	2895	2829	2821
HPE (Hundred percent effect) backgroud	190	209	177	204	191	213	204	218	192	206	197	216	192	224	201	227
ZPE (Zero percent effect) background	196	217	180	207	194	213	203	223	196	210	205	227	205	228	202	232
HPE (Hundred percent effect) test	323	326	298	309	310	306	318	309	308	302	333	339	341	335	330	343
ZPE(Zero percent effect) test	2994	2966	2846	2781	2825	2748	2998	2974	2697	2829	3078	3011	2938	3089	3026	3028

## Sheet: Chymotrypsin C
	Background of RAY1216											Test of RAY1216
RAY1216 (uM)	100	33.33	11.11	3.704	1.235	0.412	0.137	0.046	0.015	0.0051		100	33.33	11.11	3.704	1.235	0.412	0.137	0.046	0.015	0.0051
OD410nm	0.062	0.065	0.062	0.064	0.062	0.065	0.061	0.068	0.06	0.072		0.24	0.23	0.269	0.227	0.234	0.257	0.227	0.24	0.243	0.259
	0.059	0.059	0.058	0.06	0.058	0.059	0.058	0.058	0.058	0.061		0.25	0.251	0.24	0.25	0.232	0.236	0.235	0.235	0.244	0.25
	0.06	0.061	0.059	0.059	0.059	0.06	0.059	0.06	0.059	0.059		0.281	0.233	0.282	0.247	0.275	0.246	0.27	0.254	0.272	0.226
	Background of Chymostain											Test of Chymostain
Chymostain(uM)	20	6.667	2.222	0.741	0.247	0.082	0.027	0.0091	0.003	0.001		20	6.667	2.222	0.741	0.247	0.082	0.027	0.0091	0.003	0.001
OD410nm	0.059	0.059	0.059	0.059	0.059	0.059	0.058	0.059	0.058	0.058		0.059	0.061	0.066	0.083	0.14	0.214	0.219	0.222	0.253	0.233
	0.059	0.073	0.059	0.06	0.059	0.061	0.059	0.061	0.059	0.059		0.06	0.062	0.067	0.084	0.151	0.23	0.278	0.239	0.263	0.237
	0.06	0.063	0.059	0.062	0.058	0.062	0.058	0.062	0.059	0.06		0.059	0.065	0.067	0.086	0.14	0.227	0.218	0.241	0.24	0.248
HPE (Hundred percent effect) backgroud	0.06	0.07	0.069	0.067	0.065	0.066	0.067	0.07	0.07	0.069	0.067	0.065	0.066	0.071	0.089	0.115
ZPE (Zero percent effect) background	0.065	0.066	0.066	0.063	0.07	0.065	0.067	0.065	0.066	0.062	0.067	0.061	0.062	0.065	0.076	0.097
HPE (Hundred percent effect) test	0.061	0.062	0.062	0.062	0.064	0.066	0.065	0.066	0.083	0.078	0.075	0.065	0.069	0.072	0.071	0.087
ZPE(Zero percent effect) test	0.243	0.232	0.236	0.243	0.223	0.235	0.24	0.24	0.226	0.23	0.246	0.253	0.244	0.241	0.272	0.312

## Sheet: Cathpsin B
	Background of RAY1216											Test of RAY1216
RAY1216 (uM)	100	33.33	11.11	3.704	1.235	0.412	0.137	0.046	0.015	0.0051		100	33.33	11.11	3.704	1.235	0.412	0.137	0.046	0.015	0.0051
Ex/Em=348nm/440nm	18496	18619	19291	19152	20221	20301	20948	20800	20841	20344		21570	25460	31988	44216	53092	57886	60016	61855	62202	62078
	18240	18504	18715	19344	19685	20169	20254	20240	20694	19968		20755	24832	32268	41955	53342	56957	60196	60772	62275	61596
	17598	17493	18591	18698	19091	19569	19599	19493	19679	19308		20591	24283	31179	40219	53155	57066	59239	60482	61908	61924
	Background of Leupeptin hemisulfate											Test of Leupeptin hemisulfate
Leupeptin hemisulfate(uM)	5	1.667	0.556	0.185	0.062	0.021	0.0069	0.0023	0.0008	0.00025		5	1.667	0.556	0.185	0.062	0.021	0.0069	0.0023	0.0008	0.00025
Ex/Em=348nm/440nm	18683	18706	19027	18981	19448	19933	19918	20185	20159	19989		20060	21567	24006	30048	39396	48375	55713	58664	59989	59099
	19232	19335	19464	18981	19498	20045	19963	19419	20106	19672		19803	21164	23692	30609	39288	49670	54987	58970	60673	61195
	19017	19343	18922	19153	19306	19848	20078	20331	20353	20067		20090	21502	23958	29638	39689	48557	55008	58813	59414	59751
HPE (Hundred percent effect) backgroud	18334	17940	17700	17831	17811	18162	19267	19250	17510	17658	18561	18597	18005	18055	18715	18184
ZPE (Zero percent effect) background	19006	18866	17897	18414	18641	18612	19567	19854	18068	18574	19019	19102	18947	19188	18604	18609
HPE (Hundred percent effect) test	22204	22117	21421	21006	21025	20961	21538	21523	19856	19734	21222	21778	20505	20321	20743	20674
ZPE(Zero percent effect) test	61494	59599	59968	57345	59412	58808	62935	59581	58478	54983	62274	60675	60297	56733	58834	54129
