# Supplementary material for: Preclinical evaluation of the SARS-CoV-2 Mpro inhibitor RAY1216 shows improved pharmacokinetics compared with nirmatrelvir
Source: Nat Microbiol. 2024 Mar 29;9(4):1075–88. doi: 10.1038/s41564-024-01618-9 (PMC10994847; doi:10.1038/s41564-024-01618-9)
Supplement: Supplementary file 26 — Statistical source data. [file 41564_2024_1618_MOESM26_ESM.xlsx]

## Sheet: Extended Table.2
a	Kinetic parameters of WT Mpro inhibition
	parameter	unit	RAY1216	PF-07321332	ratio RAY/PF
	ka	µM-1 s-1	0.019 ± 0.001	0.49 ± 0.04	0.04
	kd	s-1	0.000161 ± 0.000008	0.0018 ± 0.0002	0.09
	Ki =kd/ka	nM	8.4 ± 0.2	3.8 ± 0.2	2.2
	tres	min	104 ± 5	9 ± 1	11.5
b	Kinetic parameters of P132H Mpro inhibition
	parameter	unit	RAY1216	PF-07321332	ratio RAY/PF
	ka	µM-1 s-1	0.026 ± 0.002	1.26 ± 0.24	0.02
	kd	s-1	0.000222 ± 0.000024	0.0063 ± 0.0015	0.04
	Ki =kd/ka	nM	8.4 ± 0.1	4.9 ± 0.3	1.7
	tres	min	76 ± 8	3 ± 1	25.3
