# Supplementary material for: Preclinical evaluation of the SARS-CoV-2 Mpro inhibitor RAY1216 shows improved pharmacokinetics compared with nirmatrelvir
Source: Nat Microbiol. 2024 Mar 29;9(4):1075–88. doi: 10.1038/s41564-024-01618-9 (PMC10994847; doi:10.1038/s41564-024-01618-9)
Supplement: Supplementary file 27 — Statistical source data. [file 41564_2024_1618_MOESM27_ESM.xlsx]

## Sheet: Extended Table.3
		Time point (min)	Mouse	Rat	Beagle dog	Cynomolgus Monkey	Human
	%Remaining of RAY1216	0	100	100	100	100	100
		10	95.5	78.1	95	103.3	98.7
		30	89.3	92.1	88.8	79.9	97.5
		60	88.5	98.2	52.4	71.4	88.4
		120	84.2	82.3	38.9	58.8	71.8
		T1/2 (min)	>289.1	>289.1	82.1	147.8	244.9
		Time point (min)	Mouse	Rat	Beagle dog	Cynomolgus Monkey	Human
	%Formation of RAY1216-E	0	1.4	1.4	0.4	0.7	1.4
		10	2.7	1.3	4.8	14.9	5.1
		30	3	1.8	22.5	19.9	9.5
		60	3.8	2.7	35.1	19.1	13.4
		120	4	2.6	51.9	13.2	10.6
