# Supplementary material for: Preclinical evaluation of the SARS-CoV-2 Mpro inhibitor RAY1216 shows improved pharmacokinetics compared with nirmatrelvir
Source: Nat Microbiol. 2024 Mar 29;9(4):1075–88. doi: 10.1038/s41564-024-01618-9 (PMC10994847; doi:10.1038/s41564-024-01618-9)
Supplement: Supplementary file 28 — Statistical source data. [file 41564_2024_1618_MOESM28_ESM.xlsx]

## Sheet: Extended Table.4
	Compound	Species	dose (mg/kg)	Gender	Cmax	Tmax	AUC0~last (h·ng/mL)	Cl	Vdss	T1/2	oral F
					(ng/mL)	(h)		(mL/min/kg)	(L/kg)	(h)	(%)
	RAY1216		3.0 (i.v.)	Male	4400 ± 270	0.083 ± 0.008	5300 ± 860	9.6 ± 1.7	1.0 ± 0.1	3.3 ± 1.2	--
		Mouse		Female	4900 ± 580	0.083 ± 0.008	7000 ± 760	7.2 ± 0.8	0.8 ± 0.1	3.7 ± 0.5	--
			10 (p.o.)	Male	2200 ± 290	0.4 ± 0.1	5600± 1400	--	--	1.8 ± 0.6	32 ± 8
				Female	3300 ± 300	0.5 ± 0.3	9200 ± 1400	--	--	2.7 ± 0.2	39 ± 6
			2.0 (i.v.)	Male	3200 ± 520	0.083 ± 0.008	4500 ± 680	7.4 ± 0.9	0.8 ± 0.1	4.8 ± 0.6	--
		Rat		Female	2400 ± 300	0.083 ± 0.008	3400 ± 600	10.0 ± 2.0	1.1 ± 0.2	4.2 ± 0.5	--
			10 (p.o.)	Male	1100 ± 260	1.1 ± 1.0	6300 ± 1100	--	--	3.5 ± 0.4	28 ± 5
				Female	1000 ± 330	1.8 ± 1.5	5300 ± 890	--	--	3.0 ± 0.3	31 ± 5
	PF-07321332		3.0 (i.v.)	Male	2300 ± 280	0.083 ± 0.008	1000 ± 130	50.0 ± 6.8	0.9 ± 0.1	0.25 ± 0.04	--
		Mouse		Female	2300 ± 150	0.083 ± 0.008	940 ± 160	53.7 ± 7.7	0.9 ± 0.2	0.2 ± 0.1	--
			10 (p.o.)	Male	890 ± 260	0.12 ± 0.07	810 ± 170	--	--	0.7 ± 0.3	24 ± 5
				Female	1300 ± 380	0.12 ± 0.07	1200 ± 420	--	--	0.7 ± 0.3	39 ± 13
			2.0 (i.v.)	Male	1700 ± 220	0.083 ± 0.008	1100 ± 180	46.5 ± 8.0	1.5 ± 0.1	0.5 ± 0.1	--
		Rat		Female	2300 ± 380	0.083 ± 0.008	1500 ± 280	34.6 ± 6.2	1.5 ± 0.3	1.2 ± 0.5	--
			10 (p.o.)	Male	630 ± 180	0.9 ± 0.7	1600 ± 600	--	--	1.1 ± 0.4	30 ± 11
				Female	940 ± 160	0.4 ± 0.1	2200 ± 860	--	--	1.0 ± 0.3	30 ± 12
	Notes: Cmax: The maximum observed concentration of the drug collected in bodily material from the tested animal
	Tmax: The time it takes to reach the maximum concentration Cmax
	AUC: “Area Under the Curve” represents the total exposure of the drug experienced by the tested animal
	Cl: Total plasma clearance
	Vdss: Steady state volume of distribution
	T1/2: Half-life, which is the time it takes for the drug concentration to decrease by a half
	oral (F%): Oral bioavailability
