# Supplementary material for: Preclinical evaluation of the SARS-CoV-2 Mpro inhibitor RAY1216 shows improved pharmacokinetics compared with nirmatrelvir
Source: Nat Microbiol. 2024 Mar 29;9(4):1075–88. doi: 10.1038/s41564-024-01618-9 (PMC10994847; doi:10.1038/s41564-024-01618-9)
Supplement: Supplementary file 29 — Statistical source data. [file 41564_2024_1618_MOESM29_ESM.xlsx]

## Sheet: Extended Table.5
	Mpro variant	EC50 (nM)
		RAY1216	PF-07321332
	WT	50 ± 6	33 ± 2
	G15S	136 ± 11 (2.7x)	78 ± 10 (2.4x)
	M49L	258 ± 18 (5.2x)	163 ± 8 (4.9x)
	F140L	424 ± 15 (8.5x)	295 ± 9 (8.9x)
	ΔP168	568 ± 18 (11.4x)	422 ± 19 (12.8x)
	L50F/E166V	233 ± 4 (4.7x)	>5000 (>150x)
	E166A/L167F	327 ± 21 (6.5x)	540 ± 38 (16.4x)
